# Supplementary material for: Task-Driven Activity Reduces the Cortical Activity Space of the Brain: Experiment and Whole-Brain Modeling
Source: PLoS Comput Biol. 2015 Aug 28;11(8):e1004445. doi: 10.1371/journal.pcbi.1004445 (PMC4552873; doi:10.1371/journal.pcbi.1004445)
Supplement: S1 Dataset — Each subject completed 8 fMRI runs (4 rest runs and 4 task runs). Each run has 194 frames. The ASCII file Rest_fMRI contains T rows corresponding to all frames for all runs and all subjects in the rest condition (T = 194×4×17). It has N+1 columns: columns 1–N correspond to the BOLD activity for each of the N ROIs and the last column indicates the subject number (N = 33). The ASCII file Task_fMRI contains T rows corresponding to all frames for all runs and all subjects in the task condition (T = 194×4×17). It has N+2 columns: columns 1–N correspond to the BOLD activity for each of the N ROIs, column N+1 indicates the subject number, and a value 1 in column N+2 indicates the onset of the stimulus. For each run the first 4 volumes were removed. The labels of the brain regions are contained in file 33ROIs_labels.txt. (ZIP) [file pcbi.1004445.s008.zip]

Archive with 4 entries (3 files):
- S1 Dataset/
- S1 Dataset/33ROI_labels.txt
- S1 Dataset/Rest_fMRI
- S1 Dataset/Task_fMRI
