# Supplementary material for: Task-Driven Activity Reduces the Cortical Activity Space of the Brain: Experiment and Whole-Brain Modeling
Source: PLoS Comput Biol. 2015 Aug 28;11(8):e1004445. doi: 10.1371/journal.pcbi.1004445 (PMC4552873; doi:10.1371/journal.pcbi.1004445)
Supplement: S1 Dataset — Each subject completed 8 fMRI runs (4 rest runs and 4 task runs). Each run has 194 frames. The ASCII file Rest_fMRI contains T rows corresponding to all frames for all runs and all subjects in the rest condition (T = 194×4×17). It has N+1 columns: columns 1–N correspond to the BOLD activity for each of the N ROIs and the last column indicates the subject number (N = 33). The ASCII file Task_fMRI contains T rows corresponding to all frames for all runs and all subjects in the task condition (T = 194×4×17). It has N+2 columns: columns 1–N correspond to the BOLD activity for each of the N ROIs, column N+1 indicates the subject number, and a value 1 in column N+2 indicates the onset of the stimulus. For each run the first 4 volumes were removed. The labels of the brain regions are contained in file 33ROIs_labels.txt. (ZIP) [file pcbi.1004445.s008.zip › S1 Dataset/33ROI_labels.txt]

d_Broca
ch_dACC
esid_FP
id_LFEF
sid_LMC
sid_LMT
id_LSFG
id_L_HF
id_L_LP
d_L_SII
_retino
_Lmotor
d_LpIPS
id_Ltha
d_LvIPS
_retino
sid_MPF
sid_PCC
id_RFEF
sid_RMC
sid_RMT
id_RSFG
id_R_AG
id_R_HF
ebellum
_retino
d_RpIPS
id_Rtha
d_RvIPS
_retino
ey_R_FI
___RTPJ
