# Supplementary material for: Task-Driven Activity Reduces the Cortical Activity Space of the Brain: Experiment and Whole-Brain Modeling
Source: PLoS Comput Biol. 2015 Aug 28;11(8):e1004445. doi: 10.1371/journal.pcbi.1004445 (PMC4552873; doi:10.1371/journal.pcbi.1004445)
Supplement: S1 Dataset — Each subject completed 8 fMRI runs (4 rest runs and 4 task runs). Each run has 194 frames. The ASCII file Rest_fMRI contains T rows corresponding to all frames for all runs and all subjects in the rest condition (T = 194×4×17). It has N+1 columns: columns 1–N correspond to the BOLD activity for each of the N ROIs and the last column indicates the subject number (N = 33). The ASCII file Task_fMRI contains T rows corresponding to all frames for all runs and all subjects in the task condition (T = 194×4×17). It has N+2 columns: columns 1–N correspond to the BOLD activity for each of the N ROIs, column N+1 indicates the subject number, and a value 1 in column N+2 indicates the onset of the stimulus. For each run the first 4 volumes were removed. The labels of the brain regions are contained in file 33ROIs_labels.txt. (ZIP) [file pcbi.1004445.s008.zip › S1 Dataset/Rest_fMRI]

             NaN             NaN             NaN             NaN             NaN             NaN             NaN             NaN             NaN             NaN             NaN             NaN             NaN             NaN             NaN             NaN             NaN             NaN             NaN             NaN             NaN             NaN             NaN             NaN             NaN             NaN             NaN             NaN             NaN             NaN             NaN             NaN             NaN  1.0000000e+000  0.0000000e+000
             NaN             NaN             NaN             NaN             NaN             NaN             NaN             NaN             NaN             NaN             NaN             NaN             NaN             NaN             NaN             NaN             NaN             NaN             NaN             NaN             NaN             NaN             NaN             NaN             NaN             NaN             NaN             NaN             NaN             NaN             NaN             NaN             NaN  1.0000000e+000  0.0000000e+000
             NaN             NaN             NaN             NaN             NaN             NaN             NaN             NaN             NaN             NaN             NaN             NaN             NaN             NaN             NaN             NaN             NaN             NaN             NaN             NaN             NaN             NaN             NaN             NaN             NaN             NaN             NaN             NaN             NaN             NaN             NaN             NaN             NaN  1.0000000e+000  0.0000000e+000
             NaN             NaN             NaN             NaN             NaN             NaN             NaN             NaN             NaN             NaN             NaN             NaN             NaN             NaN             NaN             NaN             NaN             NaN             NaN             NaN             NaN             NaN             NaN             NaN             NaN             NaN             NaN             NaN             NaN             NaN             NaN             NaN             NaN  1.0000000e+000  1.0000000e+000
  1.3020000e-001  4.1294000e+000 -3.5335000e+000  7.8290000e+000  7.6700000e-001  7.1260000e+000 -3.6251000e+000  7.1627000e+000 -6.3803000e+000  1.3020000e-001  5.1926000e+000 -1.7200000e-002  6.8760000e+000  8.6143000e+000  5.4168000e+000  6.2867000e+000  6.7270000e-001 -4.6236000e+000  5.1926000e+000  5.5524000e+000  6.8760000e+000 -2.5030000e-001  1.9656000e+000  3.1757000e+000  4.1995000e+000  6.4276000e+000  7.8744000e+000  8.9488000e+000  5.1926000e+000  5.1809000e+000  8.2959000e+000  4.1574000e+000  8.2862000e+000  1.0000000e+000  0.0000000e+000
 -7.5490000e-001  2.9387000e+000 -4.8350000e+000  4.8257000e+000  1.6000000e-002  6.4527000e+000 -1.8584000e+000  2.9629000e+000 -4.5567000e+000 -7.5490000e-001  4.1377000e+000  2.2188000e+000  4.6812000e+000  1.7616000e+000  1.3830000e+000  3.9269000e+000 -1.6581000e+000 -6.7993000e+000  4.1377000e+000  3.2971000e+000  4.6812000e+000 -6.0310000e-001  1.9660000e-001  1.5641000e+000  2.4710000e+000  2.2726000e+000  3.2015000e+000  1.4365000e+000  4.1377000e+000  3.5530000e+000  2.9228000e+000  1.6246667e-001  1.0764000e+000  1.0000000e+000  0.0000000e+000
  2.6090000e-001  2.3626000e+000 -5.0250000e-001  6.5689000e+000  6.0337000e+000  2.4628000e+000 -6.0430000e-001  2.5805000e+000 -2.3558000e+000  2.6090000e-001  7.8354000e+000  6.3092000e+000  1.1150000e-001  4.5555000e+000  4.8577000e+000  4.2237000e+000  2.1228000e+000  1.7380000e+000  7.8354000e+000  4.6172000e+000  1.1150000e-001  3.5802000e+000  1.8558000e+000  1.0476000e+000  5.4792000e+000  2.9334000e+000  5.3825000e+000  2.3502000e+000  7.8354000e+000  3.5925000e+000  2.6018000e+000  2.2910333e+000  3.7850000e-002  1.0000000e+000  0.0000000e+000
 -1.8984000e+000  8.3175000e+000 -1.1363000e+000  4.3545000e+000  2.8163000e+000  2.4952000e+000  1.0059000e+000  1.0192000e+000 -5.2424000e+000 -1.8984000e+000  1.9153000e+000  2.8248000e+000 -3.0456000e+000  9.4090000e-001  6.4570000e-001  3.0855000e+000  1.7317000e+000  9.1370000e-001  1.9153000e+000 -6.6340000e-001 -3.0456000e+000  4.8010000e-001 -4.6396000e+000  7.0702000e+000  3.8429000e+000  3.0440000e-001  8.4223000e+000  2.2380000e-001  1.9153000e+000  3.4762000e+000  4.4189000e+000 -2.0021000e+000  1.4989500e+000  1.0000000e+000  0.0000000e+000
 -1.4049000e+000 -3.1726000e+000  9.3330000e-001  1.3647000e+000  2.8777000e+000  1.5992000e+000 -2.0791000e+000 -2.1782000e+000 -5.4280000e-001 -1.4049000e+000 -3.3042000e+000  1.4891000e+000 -7.0970000e-001 -1.0183000e+000 -2.2852000e+000 -4.4670000e-001 -2.7319000e+000  1.5528000e+000 -3.3042000e+000 -7.8440000e-001 -7.0970000e-001 -1.1265000e+000  2.3027000e+000 -1.0731000e+000  3.3180000e+000 -1.9176000e+000  2.1334000e+000  9.8100000e-002 -3.3042000e+000 -9.1350000e-001 -4.7640000e-001  2.6631333e+000  9.6150000e-001  1.0000000e+000  0.0000000e+000
 -3.3361000e+000 -3.2105000e+000 -5.2920000e-001 -3.8190000e+000  2.3253000e+000 -1.7412000e+000  1.3526000e+000 -3.5000000e-002 -4.0460000e-001 -3.3361000e+000 -1.9722000e+000  2.4759000e+000 -2.2128000e+000  5.6930000e-001 -2.8964000e+000  8.8970000e-001 -1.8630000e-001  1.9225000e+000 -1.9722000e+000 -1.4068000e+000 -2.2128000e+000 -4.7780000e-001  3.3641000e+000 -1.8166000e+000  1.7341000e+000  3.4320000e-001 -7.1550000e-001 -2.5230000e-001 -1.9722000e+000  1.9230000e-001 -6.5230000e-001  3.4563000e+000  6.0380000e-001  1.0000000e+000  0.0000000e+000
 -7.1820000e-001  1.5196000e+000  4.1945000e+000  2.1400000e-002 -3.1780000e-001  1.5945000e+000  1.5995000e+000  7.7945000e+000  2.9171000e+000 -7.1820000e-001 -3.2550000e+000 -4.0342000e+000  2.5344000e+000  1.7460000e-001  3.2570000e-001  3.5421000e+000  3.6272000e+000  5.4530000e+000 -3.2550000e+000 -1.7185000e+000  2.5344000e+000 -6.9310000e-001  2.2000000e-001  4.4060000e+000  4.6720000e+000  1.1750000e+000 -7.2960000e-001  2.1034000e+000 -3.2550000e+000  1.2137000e+000  1.0664000e+000  2.1816667e-001 -2.0324500e+000  1.0000000e+000  0.0000000e+000
  1.1580000e-001 -1.1694000e+000  3.4144000e+000  2.8700000e-001 -1.4252000e+000 -6.1630000e-001  3.1561000e+000  6.2709000e+000  9.8760000e-001  1.1580000e-001 -2.9831000e+000 -1.2801000e+000  2.6061000e+000  2.7380000e+000  6.7810000e-001 -2.6010000e-001  3.7754000e+000 -5.9500000e-002 -2.9831000e+000  1.6059000e+000  2.6061000e+000 -1.2269000e+000  1.5438000e+000  2.3174000e+000  2.0700000e-001 -5.0170000e-001  2.2512000e+000  3.0110000e+000 -2.9831000e+000  9.1800000e-001 -1.3411000e+000  7.3453333e-001  6.2790000e-001  1.0000000e+000  1.0000000e+000
  4.0830000e-001 -6.2959000e+000  8.4780000e-001 -3.6051000e+000 -5.7750000e-001  1.4860000e-001 -1.6363000e+000  6.9168000e+000 -3.4816000e+000  4.0830000e-001 -6.1061000e+000  8.5790000e-001 -2.3778000e+000  3.7000000e+000 -3.6151000e+000 -1.3052000e+000  4.3460000e-001 -1.4016000e+000 -6.1061000e+000 -1.7252000e+000 -2.3778000e+000 -3.0770000e-001 -7.8320000e-001  1.4299000e+000 -6.3550000e-001 -1.1508000e+000 -2.0248000e+000  2.2279000e+000 -6.1061000e+000 -3.2240000e-001 -3.9470000e+000 -3.6975667e+000 -4.8826000e+000  1.0000000e+000  0.0000000e+000
  3.2881000e+000 -2.0427000e+000  5.0547000e+000 -6.0833000e+000 -1.2941000e+000 -3.7776000e+000  1.3479000e+000  4.4710000e+000 -2.4072000e+000  3.2881000e+000 -2.4319000e+000  4.5150000e-001 -1.9772000e+000  3.6652000e+000  2.6290000e-001 -1.4897000e+000  4.4231000e+000  4.5333000e+000 -2.4319000e+000 -1.0901000e+000 -1.9772000e+000  2.5292000e+000  1.6153000e+000  3.6574000e+000  5.3780000e-001 -6.6970000e-001 -5.6138000e+000  5.3137000e+000 -2.4319000e+000 -1.5232000e+000  1.3447000e+000 -1.1197333e+000 -3.3460000e+000  1.0000000e+000  0.0000000e+000
  3.2316000e+000 -8.3270000e-001  3.8815000e+000 -1.5763000e+000  5.3900000e-001 -1.5277000e+000  3.1170000e-001  4.2471000e+000  5.1126000e+000  3.2316000e+000 -2.8857000e+000  2.0074000e+000 -4.6775000e+000  2.0075000e+000 -2.2701000e+000 -2.8476000e+000  6.2212000e+000  4.1009000e+000 -2.8857000e+000 -3.1550000e-001 -4.6775000e+000 -1.0850000e+000 -1.8329000e+000 -1.9798000e+000 -1.2581000e+000 -1.2065000e+000 -3.4409000e+000  2.2672000e+000 -2.8857000e+000 -3.2394000e+000  1.0810000e+000 -2.3398667e+000 -2.9318000e+000  1.0000000e+000  0.0000000e+000
  3.1550000e-001  4.1067000e+000  2.7723000e+000  6.2170000e-001  5.0006000e+000 -3.3440000e-001  6.1150000e-001 -3.9630000e-001  2.4830000e+000  3.1550000e-001  4.3786000e+000  3.2725000e+000 -1.4205000e+000  3.7524000e+000  2.5786000e+000 -1.1862000e+000  2.8740000e-001 -2.4316000e+000  4.3786000e+000  2.7482000e+000 -1.4205000e+000 -3.4490000e-001 -8.1160000e-001  9.3200000e-002  1.6279000e+000 -4.6560000e-001 -5.8333000e+000  4.3775000e+000  4.3786000e+000 -8.5470000e-001  5.6407000e+000  4.9046667e-001  5.5983500e+000  1.0000000e+000  0.0000000e+000
  8.5100000e-002  1.6650000e-001 -1.4259000e+000 -2.2816000e+000  1.9641000e+000 -2.3650000e-001 -1.7010000e+000 -1.4072000e+000 -1.2305000e+000  8.5100000e-002 -7.6190000e-001 -1.6841000e+000  3.6439000e+000 -4.0353000e+000 -1.3577000e+000  4.3060000e-001 -2.4969000e+000 -4.7825000e+000 -7.6190000e-001 -1.2607000e+000  3.6439000e+000 -2.2143000e+000 -2.7520000e-001 -1.7177000e+000 -2.7530000e+000 -1.9642000e+000 -4.0202000e+000 -7.6090000e-001 -7.6190000e-001 -5.4770000e-001  3.8633000e+000 -4.9963333e-001  9.4385000e-001  1.0000000e+000  0.0000000e+000
  1.8580000e-001  3.5477000e+000 -1.0718000e+000  2.0472000e+000  8.3290000e-001 -2.5982000e+000 -1.1512000e+000  1.1766000e+000  4.2280000e-001  1.8580000e-001 -8.7400000e-002 -8.7000000e-001  2.0634000e+000 -8.0310000e-001  1.7850000e+000 -8.0100000e-001 -5.8968000e+000 -1.0752000e+000 -8.7400000e-002 -9.2050000e-001  2.0634000e+000 -2.2502000e+000 -2.0930000e-001 -7.8970000e-001 -6.4160000e-001 -7.1950000e-001  2.7000000e-001 -2.0823000e+000 -8.7400000e-002 -9.5680000e-001  1.8389000e+000 -7.9680000e-001  7.8635000e-001  1.0000000e+000  0.0000000e+000
 -1.4620000e+000 -5.2620000e-001 -3.3570000e-001 -8.4660000e-001  4.7640000e-001  4.4820000e-001  2.4658000e+000 -1.2719000e+000 -9.2860000e-001 -1.4620000e+000 -3.6030000e+000  1.1001000e+000  1.1621000e+000 -2.1193000e+000 -2.3095000e+000 -4.1360000e-001 -2.9759000e+000 -1.3790000e+000 -3.6030000e+000 -1.4919000e+000  1.1621000e+000  7.4800000e-002 -1.7907000e+000 -1.6425000e+000 -9.0750000e-001 -1.7195000e+000  3.9687000e+000 -3.8171000e+000 -3.6030000e+000 -5.2680000e-001  3.4201000e+000  3.4766667e-001 -1.7889500e+000  1.0000000e+000  0.0000000e+000
  1.3251000e+000 -3.4394000e+000  4.5098000e+000 -3.3462000e+000  3.9710000e-001 -2.7508000e+000  4.0710000e-001  1.8861000e+000  3.7744000e+000  1.3251000e+000 -1.2476000e+000  1.2222000e+000 -4.7060000e-001  3.0730000e-001 -6.3390000e-001 -2.7180000e-001 -2.7560000e+000  1.7511000e+000 -1.2476000e+000  3.2160000e-001 -4.7060000e-001 -1.2781000e+000  4.6500000e+000  2.0520000e+000 -2.4741000e+000  1.1362000e+000 -1.2316000e+000  1.2219000e+000 -1.2476000e+000 -1.7473000e+000 -3.6686000e+000  3.9653333e+000  3.2975000e-001  1.0000000e+000  0.0000000e+000
  2.7630000e-001 -1.9001000e+000  5.4687000e+000 -3.3757000e+000 -4.4970000e-001 -4.0567000e+000 -4.2942000e+000  5.1600000e-002  2.7685000e+000  2.7630000e-001 -3.2849000e+000 -2.7108000e+000 -8.6300000e-002  1.6445000e+000 -3.5840000e+000  6.8220000e-001  3.5555000e+000  1.8452000e+000 -3.2849000e+000  7.8470000e-001 -8.6300000e-002 -1.8310000e-001  1.4226000e+000  3.1793000e+000 -2.8817000e+000 -2.2987000e+000 -4.3026000e+000 -1.2489000e+000 -3.2849000e+000  5.0730000e-001 -8.1875000e+000  2.1379333e+000  9.4150000e-002  1.0000000e+000  0.0000000e+000
 -1.0061000e+000 -2.5180000e+000  3.6690000e-001 -4.9194000e+000 -6.6120000e-001 -1.0713000e+000 -2.4131000e+000  5.6033000e+000  3.9318000e+000 -1.0061000e+000 -2.1584000e+000 -1.9608000e+000  9.9270000e-001  2.6473000e+000 -1.0859000e+000 -4.5500000e-001  5.3736000e+000  2.7386000e+000 -2.1584000e+000  1.1196000e+000  9.9270000e-001  8.2890000e-001 -2.4506000e+000  5.6123000e+000 -1.7631000e+000 -2.6912000e+000 -4.7165000e+000 -1.0102000e+000 -2.1584000e+000 -1.1314000e+000 -2.8481000e+000 -3.9760000e-001 -3.2022500e+000  1.0000000e+000  0.0000000e+000
 -2.5292000e+000 -2.2594000e+000  1.4100000e-002  2.9122000e+000 -7.1280000e-001 -1.0137000e+000 -3.1759000e+000  8.4225000e+000  2.5933000e+000 -2.5292000e+000 -1.9836000e+000 -3.1030000e-001  1.7510000e+000 -2.7050000e-001 -1.6399000e+000  4.1500000e-002  5.9586000e+000  4.3705000e+000 -1.9836000e+000  9.8830000e-001  1.7510000e+000  3.8040000e+000  3.7270000e-001  5.5447000e+000 -3.4137000e+000 -5.6200000e-001 -1.7060000e-001  1.4653000e+000 -1.9836000e+000  5.9180000e-001 -2.9252000e+000 -3.4633333e-002 -1.6188500e+000  1.0000000e+000  1.0000000e+000
 -6.4990000e-001 -1.8156000e+000  9.7200000e-001  9.0260000e-001  5.6800000e-002  2.9595000e+000  2.3489000e+000 -1.5440000e+000  9.6400000e-001 -6.4990000e-001  1.4665000e+000  1.0283000e+000  1.6690000e-001  2.6041000e+000 -2.0300000e-002  1.2318000e+000  1.6635000e+000  4.6144000e+000  1.4665000e+000  4.3240000e-001  1.6690000e-001  1.4608000e+000 -3.6508000e+000  2.9319000e+000 -1.0966000e+000 -1.0345000e+000  1.9310000e+000  3.0418000e+000  1.4665000e+000  1.1923000e+000  2.3831000e+000 -1.2801667e+000 -3.1370000e+000  1.0000000e+000  0.0000000e+000
  1.7222000e+000  4.5430000e-001 -2.3757000e+000  2.2191000e+000  5.8520000e-001  7.2520000e-001 -8.9360000e-001  4.1842000e+000  1.1720000e-001  1.7222000e+000  2.7446000e+000  6.4550000e-001 -2.4640000e-001  1.0853000e+000  3.2500000e-001  1.3381000e+000 -2.0932000e+000  2.4632000e+000  2.7446000e+000 -2.8310000e-001 -2.4640000e-001 -6.0840000e-001  1.8901000e+000 -9.3150000e-001 -1.5339000e+000  1.3766000e+000  1.2456000e+000 -4.6100000e-002  2.7446000e+000  5.4790000e-001  2.5920000e-001  1.9827333e+000  3.4829500e+000  1.0000000e+000  0.0000000e+000
 -2.0690000e-001 -3.9193000e+000 -1.2714000e+000  3.4590000e+000  1.6343000e+000  3.8189000e+000 -2.2150000e+000 -6.9131000e+000 -1.0840000e-001 -2.0690000e-001 -1.8639000e+000  2.5276000e+000 -5.2185000e+000 -8.3000000e-002 -1.2618000e+000 -7.7020000e-001 -3.9391000e+000 -8.2900000e-002 -1.8639000e+000 -1.1402000e+000 -5.2185000e+000 -2.9186000e+000  1.1513000e+000 -9.8780000e-001 -3.5369000e+000 -2.0686000e+000 -3.0625000e+000 -3.8670000e-001 -1.8639000e+000 -1.1831000e+000  4.3300000e-001 -1.6310000e-001 -1.8108500e+000  1.0000000e+000  0.0000000e+000
 -3.5516000e+000  3.5379000e+000 -5.6800000e-001  2.3659000e+000  2.5742000e+000 -2.7870000e-001 -2.3293000e+000 -1.8520000e+000  1.6728000e+000 -3.5516000e+000 -8.3450000e-001 -1.4529000e+000 -3.3944000e+000 -2.0677000e+000  1.3853000e+000  6.4930000e-001 -5.3564000e+000  9.5790000e-001 -8.3450000e-001 -3.1490000e-001 -3.3944000e+000  1.0450000e-001  9.2810000e-001 -9.7920000e-001  2.0381000e+000  5.4530000e-001 -1.0950000e+000 -3.5680000e+000 -8.3450000e-001 -1.5715000e+000  1.8457000e+000 -3.4683333e-001 -2.6859000e+000  1.0000000e+000  0.0000000e+000
 -2.0106000e+000  2.6179000e+000 -2.2930000e-001  1.2083000e+000  1.0339000e+000  2.5010000e-001  5.9850000e-001  5.4983000e+000 -4.5960000e-001 -2.0106000e+000  1.2853000e+000 -1.3773000e+000 -1.2590000e-001  5.2510000e-001  5.4540000e+000  1.4292000e+000  3.1329000e+000  2.4999000e+000  1.2853000e+000 -1.2690000e+000 -1.2590000e-001  1.2304000e+000  3.8239000e+000  2.7604000e+000  5.2600000e-002  1.5649000e+000  3.1020000e+000 -1.1803000e+000  1.2853000e+000  1.2084000e+000  2.4978000e+000  2.3488667e+000  5.7360000e-001  1.0000000e+000  0.0000000e+000
 -6.3020000e-001  2.1422000e+000  2.4840000e-001  6.2229000e+000  3.9840000e-001  3.3335000e+000 -1.3611000e+000  3.3955000e+000 -1.0462000e+000 -6.3020000e-001 -2.6015000e+000 -9.7840000e-001  2.9604000e+000 -9.3830000e-001  2.8758000e+000  2.8508000e+000  2.1438000e+000  6.8630000e-001 -2.6015000e+000 -2.4600000e-002  2.9604000e+000 -2.0705000e+000  7.1550000e-001 -2.2626000e+000 -1.1095000e+000  1.3599000e+000  2.9893000e+000  1.9870000e-001 -2.6015000e+000  2.7266000e+000  5.4454000e+000  2.1093667e+000 -1.1648000e+000  1.0000000e+000  0.0000000e+000
  1.7850000e+000 -9.6410000e-001  4.3530000e-001 -5.3830000e-001 -1.5217000e+000 -2.1200000e+000 -3.6805000e+000 -1.3408000e+000 -2.8042000e+000  1.7850000e+000 -5.4232000e+000 -2.3061000e+000 -2.4370000e+000 -2.8818000e+000  9.8100000e-002 -1.7153000e+000  1.9312000e+000 -4.0925000e+000 -5.4232000e+000 -3.6210000e+000 -2.4370000e+000 -1.5743000e+000 -1.2173000e+000  2.3771000e+000 -2.4289000e+000 -1.5026000e+000  1.4575000e+000 -3.3016000e+000 -5.4232000e+000 -1.3038000e+000 -2.4885000e+000 -1.8550000e-001 -2.6220000e+000  1.0000000e+000  0.0000000e+000
 -2.6430000e+000 -8.9927000e+000  1.2934000e+000  5.8800000e-002 -1.1789000e+000 -2.2550000e-001 -4.5601000e+000 -4.7514000e+000 -3.6789000e+000 -2.6430000e+000 -5.8298000e+000 -2.7151000e+000 -7.3307000e+000 -5.7726000e+000 -4.0885000e+000 -5.0998000e+000 -2.7894000e+000 -4.6408000e+000 -5.8298000e+000 -1.0376000e+000 -7.3307000e+000 -1.8396000e+000 -1.4934000e+000 -3.5481000e+000 -6.6782000e+000 -5.2941000e+000  6.0440000e-001 -6.2562000e+000 -5.8298000e+000 -3.5503000e+000 -6.0352000e+000 -3.1082000e+000 -6.0575500e+000  1.0000000e+000  0.0000000e+000
  2.8608000e+000  1.9872000e+000 -2.5030000e-001  9.0836000e+000  4.3957000e+000 -6.5230000e-001 -1.8991000e+000  2.8670000e-001  3.9882000e+000  2.8608000e+000  2.3074000e+000  1.7915000e+000  1.8251000e+000  4.4151000e+000  3.5517000e+000  6.7580000e-001 -6.1810000e-001  1.4916000e+000  2.3074000e+000  3.4674000e+000  1.8251000e+000  1.6520000e-001  2.6179000e+000  1.8349000e+000 -6.3240000e-001  2.2385000e+000  6.7762000e+000  4.7045000e+000  2.3074000e+000 -1.6591000e+000  1.9186000e+000  1.7754667e+000 -1.1250000e-002  1.0000000e+000  1.0000000e+000
  5.0533000e+000  5.2878000e+000  9.0550000e-001  2.6230000e+000  4.6842000e+000  1.9682000e+000 -5.9050000e-001  1.4273900e+001  1.9232000e+000  5.0533000e+000  6.9153000e+000  2.0802000e+000  5.3916000e+000  2.8062000e+000  7.5511000e+000  5.3574000e+000  5.2746000e+000  6.5945000e+000  6.9153000e+000  3.1741000e+000  5.3916000e+000  2.0205000e+000  1.8088000e+000  8.4301000e+000  8.0233000e+000  4.2139000e+000  7.0768000e+000  6.0927000e+000  6.9153000e+000  3.0262000e+000  4.2758000e+000  5.2443333e+000  2.9209500e+000  1.0000000e+000  0.0000000e+000
  7.5650000e-001  1.7012000e+000 -3.6450000e-001  5.3436000e+000  2.7055000e+000  5.1027000e+000 -1.4790000e-001 -1.7879000e+000 -6.9576000e+000  7.5650000e-001  4.9920000e+000  3.7454000e+000  3.8100000e+000  1.4810000e-001  3.2740000e+000  4.5460000e-001  1.6103000e+000  1.4594000e+000  4.9920000e+000  2.5617000e+000  3.8100000e+000 -4.9200000e-002 -2.5113000e+000  1.0110000e-001 -6.7200000e-001  2.4077000e+000  7.2415000e+000  2.9721000e+000  4.9920000e+000  2.4729000e+000  2.9435000e+000  3.5104333e+000  5.5408000e+000  1.0000000e+000  0.0000000e+000
  1.4268000e+000  4.3799000e+000 -1.9303000e+000 -3.8635000e+000  1.5800000e+000  2.7090000e-001 -1.7990000e-001 -7.4041000e+000  4.7598000e+000  1.4268000e+000  3.4676000e+000  3.5320000e-001  4.5516000e+000  2.3605000e+000 -2.5763000e+000 -1.4004000e+000 -5.8200000e+000 -4.6919000e+000  3.4676000e+000  2.4650000e-001  4.5516000e+000 -1.9413000e+000 -2.0692000e+000 -6.3717000e+000 -8.8690000e-001 -9.3200000e-002  8.8210000e-001  1.0475000e+000  3.4676000e+000  9.9900000e-002 -5.6435000e+000 -2.0337667e+000  1.1070500e+000  1.0000000e+000  0.0000000e+000
 -1.2634000e+000  5.0922000e+000  3.1770000e-001 -3.6627000e+000  4.8570000e-001  1.1585000e+000  9.0200000e-001 -1.7479000e+000  1.3112000e+000 -1.2634000e+000  1.3910000e-001 -6.6100000e-002 -2.7110000e-001 -1.9140000e-001  2.0026000e+000  6.5100000e-001 -9.7020000e-001  9.1470000e-001  1.3910000e-001  5.1240000e-001 -2.7110000e-001  3.3820000e-001  3.1842000e+000 -8.3770000e-001  1.2495000e+000  1.0621000e+000 -3.3868000e+000  1.9365000e+000  1.3910000e-001  3.5095000e+000  2.6812000e+000  8.0130000e-001  9.6835000e-001  1.0000000e+000  0.0000000e+000
  1.7430000e+000  3.6869000e+000 -6.1970000e-001  1.7380000e-001  7.8480000e-001 -7.7000000e-003 -1.3006000e+000 -3.1863000e+000  2.5110000e+000  1.7430000e+000 -8.7640000e-001  1.0563000e+000 -4.2644000e+000  1.1562000e+000  1.0077000e+000  4.9940000e-001 -4.8273000e+000 -1.6744000e+000 -8.7640000e-001  1.6970000e-001 -4.2644000e+000 -1.9584000e+000  3.2400000e-001 -3.5768000e+000 -6.1000000e-002  4.5816000e+000 -1.2809000e+000  1.8857000e+000 -8.7640000e-001  1.2031000e+000  2.5217000e+000  1.8267000e+000  2.9547000e+000  1.0000000e+000  0.0000000e+000
  7.1880000e-001 -1.2806000e+000 -1.2540000e+000 -3.7971000e+000 -6.6650000e-001  7.3010000e-001  1.5150000e-001 -5.3665000e+000 -1.4608000e+000  7.1880000e-001 -5.7720000e-001 -1.5645000e+000 -4.3592000e+000 -7.0400000e-001 -7.7000000e-002  9.6380000e-001 -4.6842000e+000 -4.5520000e+000 -5.7720000e-001 -8.1050000e-001 -4.3592000e+000 -1.0797000e+000  1.7764000e+000 -1.9336000e+000  7.8700000e-001  2.1187000e+000 -2.3454000e+000 -4.1813000e+000 -5.7720000e-001  2.4417000e+000 -3.6808000e+000  1.9199667e+000  3.2821000e+000  1.0000000e+000  0.0000000e+000
 -4.2030000e-001 -5.0135000e+000  2.9574000e+000 -3.3190000e+000 -8.6470000e-001 -2.9393000e+000  8.5310000e-001 -2.5570000e+000  1.1336000e+000 -4.2030000e-001  2.6210000e-001  8.6970000e-001 -3.6290000e-001  4.4930000e-001  2.2970000e-001  1.9557000e+000 -4.2907000e+000 -8.8190000e-001  2.6210000e-001 -1.3862000e+000 -3.6290000e-001  2.9904000e+000  3.1710000e-001 -2.2754000e+000 -2.0437000e+000  4.1752000e+000  9.6680000e-001  1.5522000e+000  2.6210000e-001  7.3490000e-001 -3.3494000e+000  2.5590000e+000  6.5860000e-001  1.0000000e+000  0.0000000e+000
  2.6368000e+000 -3.7324000e+000  5.4350000e-001  1.0032000e+000 -4.7524000e+000  5.7120000e-001  3.6237000e+000 -1.6194000e+000 -1.4857000e+000  2.6368000e+000 -1.3272000e+000 -6.7470000e-001 -3.4720000e+000 -2.2122000e+000 -3.2858000e+000 -7.6930000e-001 -2.7082000e+000 -6.4720000e-001 -1.3272000e+000 -2.3232000e+000 -3.4720000e+000  3.2816000e+000  7.5700000e-001 -1.5782000e+000 -1.5675000e+000  3.3924000e+000 -2.3199000e+000 -1.7601000e+000 -1.3272000e+000  4.8440000e-001 -3.5955000e+000  8.0853333e-001 -1.6371000e+000  1.0000000e+000  0.0000000e+000
 -2.3324000e+000 -7.1878000e+000 -1.3237000e+000 -7.4253000e+000 -8.5539000e+000 -2.8613000e+000  3.7720000e-001 -5.2638000e+000 -3.8420000e-001 -2.3324000e+000 -7.9616000e+000 -3.1772000e+000 -1.0343500e+001 -4.1278000e+000 -8.0843000e+000 -5.0509000e+000 -1.1969000e+000 -6.4417000e+000 -7.9616000e+000 -6.1574000e+000 -1.0343500e+001 -2.4494000e+000 -3.4613000e+000  1.7722000e+000 -6.5191000e+000 -4.5360000e+000 -9.8700000e+000 -9.2498000e+000 -7.9616000e+000 -5.6338000e+000 -1.0891000e+001 -4.0565000e+000 -2.8252500e+000  1.0000000e+000  1.0000000e+000
 -8.3370000e-001 -6.5670000e+000  1.2020000e-001 -2.2200000e-001 -3.3659000e+000  4.8380000e-001  4.2112000e+000 -7.3353000e+000 -1.5514000e+000 -8.3370000e-001 -7.1128000e+000 -6.4660000e-001 -7.0224000e+000 -3.0994000e+000 -6.3812000e+000 -5.2767000e+000 -2.5801000e+000  1.2602000e+000 -7.1128000e+000 -1.2980000e+000 -7.0224000e+000  2.5180000e-001  1.8750000e-001 -1.9343000e+000 -6.0541000e+000 -4.8995000e+000 -5.3439000e+000 -3.5128000e+000 -7.1128000e+000 -6.1807000e+000 -3.7700000e-001 -2.9733000e+000 -5.7134000e+000  1.0000000e+000  0.0000000e+000
  6.5081000e+000  5.7167000e+000  3.6810000e+000  5.4596000e+000  1.8149000e+000 -1.5834000e+000  7.8505000e+000  1.3514300e+001  5.8162000e+000  6.5081000e+000  4.2653000e+000  4.0226000e+000  4.7960000e+000  2.8044000e+000  7.5403000e+000  5.4104000e+000  1.9046400e+001  1.2878000e+001  4.2653000e+000  2.9310000e+000  4.7960000e+000  2.3135000e+000  8.2117000e+000  1.2652700e+001  5.6278000e+000  2.3074000e+000  5.4907000e+000  5.9370000e+000  4.2653000e+000  2.1201000e+000  5.7405000e+000  3.2684667e+000  2.2035500e+000  1.0000000e+000  0.0000000e+000
  1.8860000e+000  1.0151500e+001  2.9353000e+000  8.5705000e+000  7.6714000e+000  5.6759000e+000  2.3845000e+000  1.3537500e+001  8.8891000e+000  1.8860000e+000  9.6953000e+000  3.5910000e+000  9.2450000e+000  6.2479000e+000  9.3661000e+000  1.0263700e+001  1.4650500e+001  1.4049700e+001  9.6953000e+000  4.1211000e+000  9.2450000e+000  2.2742000e+000  7.5717000e+000  1.1951300e+001  1.1123100e+001  7.0984000e+000  7.6073000e+000  1.0206600e+001  9.6953000e+000  9.0994000e+000  6.9992000e+000  3.8103000e+000  5.1698000e+000  1.0000000e+000  0.0000000e+000
 -4.5905000e+000  1.1452200e+001 -1.3700000e-002  5.0001000e+000  3.5656000e+000  3.9769000e+000  8.0730000e-001  5.7186000e+000 -2.2625000e+000 -4.5905000e+000  4.2520000e-001  3.0427000e+000  5.2634000e+000 -4.8840000e-001  8.2900000e-001  4.5794000e+000  5.9892000e+000  7.9600000e-002  4.2520000e-001  1.9710000e-001  5.2634000e+000 -1.4948000e+000 -6.8340000e-001  2.3317000e+000  7.9602000e+000  5.1200000e-002  4.4367000e+000  9.2300000e-001  4.2520000e-001  7.0199000e+000  7.2325000e+000  9.7733333e-002  4.0482500e+000  1.0000000e+000  0.0000000e+000
 -3.3914000e+000  3.0228000e+000  8.0280000e-001  4.5108000e+000  2.4077000e+000  1.1246000e+000  2.5746000e+000  3.4111000e+000 -2.2748000e+000 -3.3914000e+000  1.9215000e+000  2.2739000e+000  5.4613000e+000  1.0126000e+000  1.6445000e+000  1.9330000e+000  2.3461000e+000 -4.8807000e+000  1.9215000e+000  2.2240000e+000  5.4613000e+000 -5.6910000e-001 -1.1060000e+000 -5.7408000e+000  4.8193000e+000 -4.4210000e-001  2.2807000e+000 -1.5653000e+000  1.9215000e+000  3.0980000e+000  2.5222000e+000 -9.5930000e-001  1.5692000e+000  1.0000000e+000  0.0000000e+000
 -8.1310000e-001  9.1360000e+000  3.0831000e+000 -1.3805000e+000  2.6466000e+000  2.6725000e+000  2.5622000e+000  8.0748000e+000  2.5240000e+000 -8.1310000e-001 -1.0632000e+000  1.8444000e+000  2.0394000e+000  7.2660000e-001  2.5169000e+000  2.6291000e+000  6.2028000e+000 -8.1780000e-001 -1.0632000e+000  7.4080000e-001  2.0394000e+000  4.0360000e-001  1.4963000e+000  1.5924000e+000  6.6426000e+000  2.1391000e+000 -2.2862000e+000 -1.9210000e-001 -1.0632000e+000  3.4094000e+000  3.8695000e+000  3.9736667e-001  5.8823000e+000  1.0000000e+000  0.0000000e+000
  3.0140000e-001  2.6618000e+000 -1.3531000e+000 -2.1059000e+000  3.2674000e+000 -4.8955000e+000  1.8596000e+000 -2.2753000e+000  9.9670000e-001  3.0140000e-001  1.4982000e+000  3.4317000e+000  1.0972000e+000 -1.0750000e-001 -3.7810000e-001 -1.7470000e-001  7.5589000e+000 -5.0350000e-001  1.4982000e+000  1.5580000e-001  1.0972000e+000  1.1320000e-001  1.1102000e+000  8.1770000e-001  6.4160000e-001  1.1127000e+000  9.9860000e-001 -6.6960000e-001  1.4982000e+000  1.8008000e+000  6.2000000e-003 -8.1430000e-001  3.0784500e+000  1.0000000e+000  0.0000000e+000
 -2.1888000e+000  1.0632000e+000  2.0142000e+000 -1.6021000e+000  3.6264000e+000 -4.7076000e+000  3.5570000e-001 -3.8020000e-001  3.0476000e+000 -2.1888000e+000  1.2738000e+000  8.0080000e-001  4.1665000e+000 -1.9803000e+000  1.1748000e+000  1.0142000e+000  7.8911000e+000  2.1995000e+000  1.2738000e+000 -4.0870000e-001  4.1665000e+000 -7.2390000e-001  2.2330000e+000 -6.9580000e-001  6.4470000e-001  1.2391000e+000 -1.5673000e+000 -1.4823000e+000  1.2738000e+000  1.1383000e+000 -3.0925000e+000 -2.6932667e+000 -2.2304000e+000  1.0000000e+000  0.0000000e+000
 -6.1430000e-001 -1.6503000e+000  3.8211000e+000  1.0214000e+000  2.6724000e+000 -1.3608000e+000  1.2377000e+000  1.2258000e+000  5.4157000e+000 -6.1430000e-001  1.6169000e+000  2.1560000e-001  4.3637000e+000 -2.0281000e+000  1.2349000e+000  6.0760000e-001  4.6480000e+000  4.4925000e+000  1.6169000e+000  8.0230000e-001  4.3637000e+000  1.4844000e+000  4.0574000e+000 -3.2240000e+000  4.1690000e+000  9.4490000e-001 -1.6650000e-001 -8.6560000e-001  1.6169000e+000 -2.9990000e-001 -2.7520000e-001  1.1985000e+000  8.7785000e-001  1.0000000e+000  0.0000000e+000
 -6.5760000e-001 -2.9569000e+000 -1.8391000e+000 -2.0640000e+000 -4.0071000e+000 -2.3661000e+000  1.4860000e-001 -1.3751000e+000 -1.1133000e+000 -6.5760000e-001 -2.7828000e+000 -2.9857000e+000 -5.3770000e-001 -2.4359000e+000 -5.9642000e+000 -2.7365000e+000  9.4300000e-001 -2.7739000e+000 -2.7828000e+000 -1.8780000e+000 -5.3770000e-001  1.9905000e+000 -7.1040000e-001 -1.9380000e+000  2.9510000e-001 -3.0983000e+000 -3.7436000e+000 -6.3083000e+000 -2.7828000e+000 -1.7391000e+000 -3.1502000e+000 -3.2743333e-001 -2.5514000e+000  1.0000000e+000  1.0000000e+000
  1.2212000e+000 -4.5963000e+000 -2.5442000e+000 -1.7007000e+000 -5.3066000e+000 -2.7269000e+000 -1.2100000e-002 -1.0370700e+001 -2.7281000e+000  1.2212000e+000 -7.3648000e+000  7.3960000e-001 -1.0606700e+001 -4.6081000e+000 -7.5764000e+000 -7.4150000e+000 -4.1069000e+000 -3.7504000e+000 -7.3648000e+000 -2.6267000e+000 -1.0606700e+001  9.0090000e-001 -4.4899000e+000 -3.4654000e+000 -8.6844000e+000 -6.9219000e+000 -3.3912000e+000 -6.2323000e+000 -7.3648000e+000 -7.1777000e+000 -1.4078000e+000 -2.0083667e+000 -3.5597500e+000  1.0000000e+000  0.0000000e+000
  8.9420000e-001  1.2430000e+000 -1.7619000e+000  1.7667000e+000 -4.6874000e+000  1.4310000e+000 -7.7840000e-001 -9.5333000e+000 -3.3133000e+000  8.9420000e-001 -4.4619000e+000 -3.7109000e+000 -5.7166000e+000 -6.3086000e+000 -3.2598000e+000 -7.8517000e+000 -4.3817000e+000 -3.3229000e+000 -4.4619000e+000 -2.9740000e+000 -5.7166000e+000 -3.5957000e+000 -1.9301000e+000 -4.5381000e+000 -6.3133000e+000 -4.5921000e+000 -4.4620000e+000 -1.3147000e+000 -4.4619000e+000 -6.3349000e+000 -6.6106000e+000 -7.0822000e+000 -2.6878000e+000  1.0000000e+000  0.0000000e+000
  2.3486000e+000 -1.7747000e+000 -3.0997000e+000  3.6045000e+000 -3.0131000e+000  2.5560000e-001  3.2530000e-001 -5.4138000e+000 -4.7736000e+000  2.3486000e+000 -2.4790000e+000 -1.6402000e+000 -4.2661000e+000 -3.5438000e+000 -2.8444000e+000 -5.9528000e+000 -4.2097000e+000 -3.8846000e+000 -2.4790000e+000 -3.0212000e+000 -4.2661000e+000 -4.4338000e+000 -5.1089000e+000 -4.6255000e+000 -4.3497000e+000 -1.8128000e+000  2.1759000e+000 -3.5017000e+000 -2.4790000e+000 -6.1089000e+000 -3.2257000e+000 -6.5617000e+000 -1.9546000e+000  1.0000000e+000  0.0000000e+000
  2.6460000e+000  6.5010000e-001 -4.2222000e+000  3.7418000e+000 -1.2690000e+000  6.1340000e-001  7.5390000e-001 -6.2264000e+000 -3.9991000e+000  2.6460000e+000  1.4661000e+000  8.7730000e-001 -1.1982000e+000  2.2680000e-001 -5.4340000e-001 -4.7686000e+000 -8.4862000e+000 -9.1971000e+000  1.4661000e+000 -2.0131000e+000 -1.1982000e+000  3.0060000e-001 -5.6193000e+000 -1.1496000e+000 -1.3185000e+000 -2.8791000e+000  3.5481000e+000 -5.8080000e-001  1.4661000e+000 -4.8623000e+000  2.5238000e+000 -3.0255333e+000  1.5227000e+000  1.0000000e+000  0.0000000e+000
  1.6510000e-001  3.9977000e+000  3.3121000e+000  4.2690000e+000 -1.8400000e-002  4.7239000e+000 -1.5049000e+000 -4.1873000e+000 -4.1800000e+000  1.6510000e-001  2.2424000e+000  1.3045000e+000 -2.7533000e+000 -1.7593000e+000  3.2437000e+000 -1.6750000e+000 -4.3477000e+000 -7.0856000e+000  2.2424000e+000 -1.3545000e+000 -2.7533000e+000  1.7845000e+000 -2.9437000e+000  2.5300000e-002 -1.9479000e+000 -9.6500000e-002  1.1690500e+001 -2.3173000e+000  2.2424000e+000 -3.1231000e+000  2.9237000e+000  6.7330000e-001  4.8299000e+000  1.0000000e+000  0.0000000e+000
  1.7065000e+000  2.1523000e+000 -8.8820000e-001  6.2644000e+000 -1.3365000e+000 -1.4971000e+000  2.5590000e-001 -1.0553000e+001 -4.8846000e+000  1.7065000e+000  1.9823000e+000  5.0120000e-001  1.3303000e+000 -1.2690000e+000  1.6826000e+000 -2.1562000e+000 -6.5146000e+000 -9.6060000e+000  1.9823000e+000 -1.1292000e+000  1.3303000e+000 -1.9000000e+000 -3.8514000e+000 -4.9536000e+000  8.9120000e-001  1.3580000e-001  7.2417000e+000 -2.6282000e+000  1.9823000e+000 -1.1671000e+000  2.7550000e-001 -1.7089333e+000 -2.4965000e-001  1.0000000e+000  0.0000000e+000
  7.3290000e-001 -4.8105000e+000 -2.1086000e+000 -5.9320000e-001 -2.3277000e+000  5.6289000e+000  9.6120000e-001 -7.6026000e+000 -6.4261000e+000  7.3290000e-001  2.2485000e+000 -5.7970000e-001  1.3375000e+000 -2.2229000e+000  3.7849000e+000 -3.2451000e+000 -1.0232800e+001 -7.8429000e+000  2.2485000e+000 -6.5290000e-001  1.3375000e+000 -8.7400000e-002 -8.0723000e+000 -5.6336000e+000  1.8988000e+000 -2.1847000e+000  5.2825000e+000 -2.3762000e+000  2.2485000e+000 -1.8069000e+000 -1.0887000e+000 -2.0590333e+000 -2.1186000e+000  1.0000000e+000  0.0000000e+000
 -4.8085000e+000 -8.8534000e+000 -4.2103000e+000 -2.3477000e+000 -2.7098000e+000  1.5341000e+000  1.0888000e+000 -4.7029000e+000  1.9481000e+000 -4.8085000e+000  3.9881000e+000 -2.8318000e+000  7.2573000e+000 -4.6637000e+000  4.5508000e+000 -1.6728000e+000 -5.6831000e+000 -4.4082000e+000  3.9881000e+000  3.0870000e-001  7.2573000e+000 -3.1290000e-001 -2.7557000e+000 -5.7512000e+000 -2.2178000e+000 -4.0080000e-001  6.2722000e+000 -3.0825000e+000  3.9881000e+000 -9.2590000e-001 -6.3998000e+000  1.4953333e-001 -7.3310000e-001  1.0000000e+000  0.0000000e+000
 -4.0660000e+000 -6.2395000e+000 -3.5732000e+000 -5.3564000e+000 -3.8725000e+000  4.4680000e-001 -2.9147000e+000 -6.9013000e+000 -2.8940000e-001 -4.0660000e+000  2.3298000e+000 -2.9103000e+000  1.4637000e+000 -1.8070000e+000 -1.4851000e+000  2.2370000e-001 -6.2073000e+000 -7.1142000e+000  2.3298000e+000 -5.6380000e-001  1.4637000e+000 -7.4250000e-001 -2.4610000e+000 -2.3363000e+000 -9.9820000e-001 -1.0122000e+000 -2.7674000e+000 -3.7488000e+000  2.3298000e+000  1.2723000e+000 -5.1682000e+000  1.7606667e-001 -1.8770000e-001  1.0000000e+000  1.0000000e+000
 -3.4295000e+000 -4.2753000e+000 -8.4600000e-001 -3.1095000e+000 -3.6763000e+000  1.3163000e+000 -6.1890000e+000 -1.1859100e+001  9.1820000e-001 -3.4295000e+000  2.9947000e+000 -2.7151000e+000  2.6333000e+000 -1.4487000e+000 -2.2049000e+000  1.1233000e+000 -6.5368000e+000 -6.0350000e+000  2.9947000e+000 -1.7700000e-001  2.6333000e+000 -2.7410000e+000 -7.2040000e-001 -7.0728000e+000 -3.4629000e+000 -7.9910000e-001 -3.5411000e+000 -2.6584000e+000  2.9947000e+000  1.2301000e+000 -3.9146000e+000  1.0783333e+000 -1.7452000e+000  1.0000000e+000  0.0000000e+000
 -2.2898000e+000 -1.2519000e+000 -2.9010000e+000 -9.9917000e+000 -6.6316000e+000 -2.1346000e+000 -6.4093000e+000 -1.0390000e+001 -9.6730000e-001 -2.2898000e+000 -6.7900000e-001 -7.3413000e+000 -6.1033000e+000 -2.9521000e+000 -4.3055000e+000 -2.1430000e+000 -6.2049000e+000 -8.9517000e+000 -6.7900000e-001 -2.4293000e+000 -6.1033000e+000 -2.4955000e+000 -7.4856000e+000 -1.7756000e+000 -6.7236000e+000 -4.4680000e+000 -7.9478000e+000 -2.3988000e+000 -6.7900000e-001 -5.7250000e-001 -4.2545000e+000 -3.1377667e+000 -2.9018000e+000  1.0000000e+000  0.0000000e+000
 -3.1856000e+000 -1.0066900e+001 -1.3058000e+000  1.2590000e-001 -4.1764000e+000 -8.1110000e-001 -3.3141000e+000 -1.7542500e+001 -3.2655000e+000 -3.1856000e+000 -4.6105000e+000 -2.5498000e+000 -1.3789000e+000 -2.8702000e+000 -2.2129000e+000 -4.1856000e+000 -4.7108000e+000 -5.1437000e+000 -4.6105000e+000  6.9300000e-002 -1.3789000e+000  5.9900000e-002 -5.5070000e+000 -1.3838100e+001 -6.3107000e+000 -2.8638000e+000 -6.3000000e-001 -3.4940000e+000 -4.6105000e+000 -1.8037000e+000 -1.2622000e+000 -3.1252667e+000 -6.8593000e+000  1.0000000e+000  0.0000000e+000
  1.1841000e+000  7.0497000e+000  1.1101000e+000  6.9010000e+000  3.9235000e+000  8.3040000e-001 -1.0925000e+000  5.6539000e+000 -3.2846000e+000  1.1841000e+000  4.7796000e+000  2.6954000e+000  1.8734000e+000  6.2437000e+000  3.7956000e+000  5.6055000e+000  4.5135000e+000  3.8129000e+000  4.7796000e+000  3.4663000e+000  1.8734000e+000  5.5269000e+000  1.4273000e+000  3.8247000e+000  1.2303000e+000  6.4182000e+000  4.3986000e+000  7.4861000e+000  4.7796000e+000  4.9396000e+000  5.5604000e+000  3.7902667e+000  1.1416000e+000  1.0000000e+000  0.0000000e+000
 -1.0566000e+000  3.8492000e+000  1.3630000e-001  3.3070000e+000  3.9046000e+000  1.5195000e+000 -3.3848000e+000  2.0688000e+000  1.3647000e+000 -1.0566000e+000  6.7489000e+000  2.8690000e-001  3.0209000e+000  2.8593000e+000  3.9849000e+000  5.0205000e+000  3.2893000e+000  4.8944000e+000  6.7489000e+000  2.4653000e+000  3.0209000e+000 -8.5600000e-001  3.5723000e+000  3.4847000e+000  4.6331000e+000  4.3577000e+000  1.8326000e+000  1.3045000e+000  6.7489000e+000  5.3912000e+000  2.4213000e+000  3.5059000e+000  2.1769500e+000  1.0000000e+000  0.0000000e+000
 -1.5286000e+000  8.5050000e-001 -1.7096000e+000 -4.4160000e-001 -1.0242000e+000  1.2969000e+000  9.1320000e-001 -4.2138000e+000  1.9605000e+000 -1.5286000e+000  1.9899000e+000 -7.5160000e-001  3.9323000e+000  2.6625000e+000  1.1220000e+000  2.2623000e+000 -9.7230000e-001  5.0400000e-002  1.9899000e+000 -7.2850000e-001  3.9323000e+000 -1.0780000e+000 -1.9712000e+000 -7.8040000e+000  1.0299000e+000  7.1060000e-001  2.1734000e+000 -4.0210000e-001  1.9899000e+000  3.8677000e+000 -2.8181000e+000 -3.0803333e-001 -1.6460000e-001  1.0000000e+000  0.0000000e+000
  3.8117000e+000  1.9126000e+000  1.3889000e+000 -4.5602000e+000 -2.1007000e+000 -9.0710000e-001  3.8390000e-001  9.0935000e+000  3.7810000e+000  3.8117000e+000  4.8470000e-001 -1.4190000e+000  6.3480000e-001  8.8990000e-001  1.2805000e+000  3.0863000e+000  2.3952000e+000  2.7448000e+000  4.8470000e-001  2.6842000e+000  6.3480000e-001  4.8450000e-001  3.7066000e+000  4.4427000e+000  4.4481000e+000  3.7369000e+000 -4.7173000e+000 -1.4470000e-001  4.8470000e-001  5.2921000e+000  3.3724000e+000  1.6271667e+000  4.9158000e+000  1.0000000e+000  0.0000000e+000
 -3.4409000e+000 -4.1613000e+000 -1.1203000e+000 -2.1810000e-001 -4.9930000e-001 -1.7339000e+000 -8.3290000e-001 -1.2540000e-001  2.0840000e-001 -3.4409000e+000 -8.4940000e-001 -1.7548000e+000  5.2030000e-001 -3.5603000e+000 -3.1350000e+000 -6.6940000e-001  6.6230000e+000 -2.7972000e+000 -8.4940000e-001  9.1670000e-001  5.2030000e-001 -2.8684000e+000  3.3380000e-001  6.0840000e-001 -2.4777000e+000 -1.1881000e+000 -1.5653000e+000 -4.6594000e+000 -8.4940000e-001  1.7878000e+000  1.2295000e+000  1.0283667e+000  2.4649000e+000  1.0000000e+000  0.0000000e+000
 -1.3918000e+000 -1.4486000e+000  8.1250000e-001 -6.0876000e+000  6.5870000e-001 -5.4853000e+000 -4.8820000e-001  1.7936000e+000  2.2623000e+000 -1.3918000e+000 -2.0846000e+000 -9.4680000e-001  2.4500000e+000 -3.2770000e-001 -4.0760000e-001 -4.0450000e-001  7.8701000e+000  4.9160000e+000 -2.0846000e+000  1.9602000e+000  2.4500000e+000  2.7470000e+000  2.0060000e-001  1.8319000e+000 -1.0330000e+000  1.4855000e+000 -5.3091000e+000 -5.5200000e-001 -2.0846000e+000 -9.4540000e-001  3.3376000e+000  1.1719000e+000  2.9369000e+000  1.0000000e+000  0.0000000e+000
  2.6984000e+000 -1.2173000e+000 -1.8506000e+000 -7.1740000e-001 -1.5194000e+000 -2.7010000e-001 -1.6508000e+000  9.3964000e+000 -4.0523000e+000  2.6984000e+000  1.0654000e+000 -2.8643000e+000  5.9493000e+000 -1.3700000e-001  1.4178000e+000  1.3964000e+000  9.1709000e+000  4.7693000e+000  1.0654000e+000  2.0484000e+000  5.9493000e+000  6.6540000e-001  2.2626000e+000  7.3469000e+000  6.1200000e-001  3.2018000e+000 -5.0626000e+000 -7.6290000e-001  1.0654000e+000  1.9252000e+000  3.0847000e+000  2.8483333e+000  2.7539500e+000  1.0000000e+000  0.0000000e+000
  1.1049000e+000 -1.4767000e+000  7.3920000e-001 -6.6094000e+000 -3.1977000e+000 -4.4041000e+000 -8.6870000e-001  7.0266000e+000  1.7791000e+000  1.1049000e+000 -2.5510000e-001 -3.3200000e-001  5.7067000e+000 -1.8093000e+000  5.0656000e+000  9.6480000e-001  5.3041000e+000  3.1341000e+000 -2.5510000e-001 -6.7680000e-001  5.7067000e+000 -8.4890000e-001  1.0393000e+000  6.9835000e+000 -2.4193000e+000 -4.2400000e-001 -9.7482000e+000 -3.7330000e-001 -2.5510000e-001  6.8120000e-001 -2.3235000e+000 -1.6022000e+000 -2.9900000e+000  1.0000000e+000  1.0000000e+000
  4.0599000e+000  4.5190000e-001  1.4017000e+000 -4.4038000e+000  1.5913000e+000 -2.4201000e+000  1.4284000e+000 -1.7995000e+000 -5.3640000e-001  4.0599000e+000  2.2609000e+000  4.3561000e+000  1.8192000e+000 -1.8170000e+000  2.9658000e+000 -1.4341000e+000  8.9310000e+000  5.2319000e+000  2.2609000e+000  3.3780000e-001  1.8192000e+000  3.2964000e+000  1.6231000e+000 -2.3459000e+000 -8.7400000e-001 -2.6990000e-001 -6.3036000e+000 -6.8970000e-001  2.2609000e+000 -1.7854000e+000  6.8700000e-001 -4.6802333e+000 -2.3181500e+000  1.0000000e+000  0.0000000e+000
  3.4395000e+000  3.9276000e+000  2.6196000e+000 -2.8397000e+000  3.5416000e+000 -2.8595000e+000  1.3699000e+000 -4.0850000e-001 -1.1220000e-001  3.4395000e+000  2.3138000e+000  2.2177000e+000  2.3636000e+000  3.9190000e-001  1.1427000e+000 -2.2187000e+000  7.9640000e+000  7.0730000e+000  2.3138000e+000  6.7780000e-001  2.3636000e+000  2.4050000e+000  7.2710000e-001 -1.0741000e+000  1.5550000e+000  3.5240000e-001 -7.6065000e+000 -1.5730000e+000  2.3138000e+000 -1.8732000e+000 -2.3374000e+000 -3.5050000e+000 -6.7855000e-001  1.0000000e+000  0.0000000e+000
  1.9075000e+000  7.4170000e-001  7.7500000e-001 -4.2555000e+000  2.8371000e+000 -6.4320000e-001  1.4850000e-001  1.9629000e+000 -4.4646000e+000  1.9075000e+000 -6.1400000e-001  5.6950000e-001 -2.4700000e-002 -2.0985000e+000 -3.3897000e+000 -2.3031000e+000  5.4886000e+000  2.3016000e+000 -6.1400000e-001 -3.3497000e+000 -2.4700000e-002 -1.3087000e+000  9.4250000e-001 -1.6983000e+000 -1.0922000e+000 -2.8165000e+000 -4.7615000e+000 -5.2844000e+000 -6.1400000e-001 -2.4454000e+000  2.5240000e-001 -3.2139667e+000  1.9050000e-001  1.0000000e+000  0.0000000e+000
 -1.1463000e+000  7.0100000e-002 -1.2718000e+000  1.0698000e+000 -1.2513000e+000 -1.8410000e-001 -1.7299000e+000 -3.2300000e-002 -4.5790000e+000 -1.1463000e+000 -4.8730000e-001 -1.4010000e+000  1.6853000e+000 -1.3532000e+000 -3.1781000e+000 -2.5675000e+000  6.5960000e-001 -1.4443000e+000 -4.8730000e-001 -2.9424000e+000  1.6853000e+000 -3.3288000e+000 -1.9188000e+000 -2.4976000e+000  8.7900000e-001 -2.2922000e+000 -1.4407000e+000 -1.9458000e+000 -4.8730000e-001 -3.7730000e+000 -6.0780000e+000 -4.4540000e-001  2.2715500e+000  1.0000000e+000  0.0000000e+000
 -5.9668000e+000 -3.2554000e+000 -4.9762000e+000 -9.1582000e+000 -6.2168000e+000 -4.7356000e+000 -5.3555000e+000 -1.0848700e+001 -5.6366000e+000 -5.9668000e+000 -9.0818000e+000 -6.2678000e+000 -1.6958200e+001 -7.3333000e+000 -8.6236000e+000 -7.4158000e+000 -2.7137300e+001 -1.4657900e+001 -9.0818000e+000 -7.5474000e+000 -1.6958200e+001 -2.6962000e+000 -7.8756000e+000 -6.3595000e+000 -7.4696000e+000 -7.7323000e+000 -9.8484000e+000 -1.0462100e+001 -9.0818000e+000 -1.1259600e+001 -1.1513800e+001  2.4639000e+000  2.6090500e+000  1.0000000e+000  0.0000000e+000
 -7.4506000e+000 -9.2109000e+000 -8.6610000e-001 -3.7528000e+000 -4.3611000e+000 -5.2355000e+000 -1.1796000e+000 -2.0550200e+001 -3.0040000e+000 -7.4506000e+000 -5.9892000e+000 -4.4732000e+000 -1.2825800e+001  3.5800000e-002 -5.7309000e+000 -9.3959000e+000 -1.9278200e+001 -1.0474900e+001 -5.9892000e+000 -3.3637000e+000 -1.2825800e+001 -2.9191000e+000 -3.5588000e+000 -1.1445900e+001 -9.9971000e+000 -5.7693000e+000 -6.4594000e+000 -2.1063000e+000 -5.9892000e+000 -9.8236000e+000 -1.9674000e+000 -4.7122333e+000 -4.7738500e+000  1.0000000e+000  0.0000000e+000
 -2.1951000e+000  2.9804000e+000  1.8650000e-001  3.3540000e-001  8.7980000e-001 -1.1897000e+000 -1.5770000e+000 -1.2700000e-001 -3.8370000e-001 -2.1951000e+000  9.5430000e-001  2.9536000e+000 -3.5085000e+000  5.3762000e+000  5.5550000e-001 -4.3970000e-001 -2.4449000e+000 -1.9048000e+000  9.5430000e-001  1.7528000e+000 -3.5085000e+000 -1.7583000e+000 -7.5700000e-001  3.0176000e+000  2.5220000e-001  2.3415000e+000  3.5031000e+000  7.6271000e+000  9.5430000e-001 -3.2200000e+000  2.1824000e+000  1.8623333e+000  2.4637500e+000  1.0000000e+000  0.0000000e+000
 -8.2580000e-001  3.5374000e+000 -1.9461000e+000  3.1890000e+000  1.8973000e+000  1.2249000e+000  2.8044000e+000  2.5182000e+000 -1.0322000e+000 -8.2580000e-001  4.9580000e-001  3.3635000e+000  3.2577000e+000  1.9618000e+000  2.5981000e+000  3.2431000e+000 -5.2558000e+000 -1.4340000e-001  4.9580000e-001  1.9797000e+000  3.2577000e+000 -6.2570000e-001 -2.1433000e+000  4.5073000e+000  3.3242000e+000  2.1115000e+000  7.0683000e+000  4.7315000e+000  4.9580000e-001  1.7590000e-001  1.7010000e+000 -3.1500000e-001 -3.9790000e-001  1.0000000e+000  0.0000000e+000
  1.2740000e-001  4.2531000e+000  2.5510000e+000  4.5860000e-001  1.4028000e+000  4.0294000e+000  1.5377000e+000 -4.1157000e+000 -4.7480000e-001  1.2740000e-001 -2.2405000e+000 -1.6496000e+000  5.2280000e-001 -1.9806000e+000  1.1777000e+000  2.0970000e+000 -3.3415000e+000  7.8230000e-001 -2.2405000e+000  1.2335000e+000  5.2280000e-001  1.3808000e+000 -5.4440000e-001  3.0580000e-001  1.5676000e+000  1.2210000e-001  9.6967000e+000 -6.7440000e-001 -2.2405000e+000  2.0436000e+000 -4.9240000e-001 -2.7425667e+000 -1.9345000e-001  1.0000000e+000  1.0000000e+000
 -1.8519000e+000 -1.3760000e-001 -2.8740000e+000 -6.7800000e-001  3.8570000e-001  1.0293000e+000 -6.5520000e-001 -7.5247000e+000  3.6829000e+000 -1.8519000e+000 -2.2742000e+000 -2.4682000e+000 -3.3515000e+000 -4.8300000e-001 -7.0920000e-001  5.3280000e-001 -2.5527000e+000 -2.3690000e-001 -2.2742000e+000  7.8580000e-001 -3.3515000e+000 -7.4150000e-001  1.1820000e+000 -4.5384000e+000  2.1466000e+000 -2.1794000e+000  3.5031000e+000 -1.5025000e+000 -2.2742000e+000 -1.2200000e-002 -3.1815000e+000 -1.1898000e+000 -3.6829000e+000  1.0000000e+000  0.0000000e+000
  6.0300000e-002 -5.0390000e-001 -2.0110000e-001 -6.3580000e-001  1.9622000e+000 -2.2089000e+000 -7.5440000e-001  1.2028000e+000  4.5469000e+000  6.0300000e-002 -1.9809000e+000  2.3250000e-001 -4.1234000e+000  4.2601000e+000 -1.7934000e+000 -1.9734000e+000 -3.3846000e+000 -3.5660000e+000 -1.9809000e+000  1.7145000e+000 -4.1234000e+000  1.5092000e+000  4.0443000e+000  1.2927000e+000  4.9756000e+000  6.3810000e-001 -1.5375000e+000  4.4018000e+000 -1.9809000e+000 -1.8022000e+000  2.0496000e+000  2.1256000e+000  1.4849500e+000  1.0000000e+000  0.0000000e+000
 -1.0074000e+000  2.8338000e+000  1.6212000e+000 -7.1920000e-001  1.8646000e+000 -1.6044000e+000  3.4986000e+000  1.2504000e+000 -2.3594000e+000 -1.0074000e+000 -5.6330000e-001  1.8461000e+000 -3.6588000e+000  5.6510000e+000 -2.7221000e+000 -6.8310000e-001 -3.9475000e+000 -3.7000000e-003 -5.6330000e-001  1.0750000e-001 -3.6588000e+000  1.2943000e+000 -5.6250000e+000  1.2575000e+000  3.9908000e+000 -1.4520000e-001 -8.1700000e-001  3.9921000e+000 -5.6330000e-001 -6.9800000e-001  3.5939000e+000  8.2133333e-002  2.1914500e+000  1.0000000e+000  0.0000000e+000
  2.3399000e+000  3.5680000e+000 -5.2135000e+000 -4.2126000e+000 -2.0029000e+000  9.4930000e-001 -1.3368000e+000 -3.6817000e+000 -2.9748000e+000  2.3399000e+000 -2.3630000e+000 -4.7670000e-001 -1.1302000e+000  2.0614000e+000 -4.1645000e+000 -1.9334000e+000 -4.3774000e+000 -2.0444000e+000 -2.3630000e+000 -2.3640000e+000 -1.1302000e+000 -2.4792000e+000 -6.6786000e+000 -8.3597000e+000  3.5622000e+000 -8.8830000e-001  3.7637000e+000  1.4410000e-001 -2.3630000e+000  1.8640000e-001 -3.2152000e+000 -1.6020000e+000  3.3932500e+000  1.0000000e+000  0.0000000e+000
 -2.4398000e+000  8.6260000e-001 -1.6018000e+000 -2.7061000e+000 -2.8551000e+000 -1.9400000e-002 -2.7810000e-001 -8.7288000e+000 -2.9313000e+000 -2.4398000e+000 -1.6891000e+000  1.3290000e+000 -5.0577000e+000  4.5790000e-001  3.8570000e-001  2.8900000e-001 -5.8134000e+000 -5.9129000e+000 -1.6891000e+000 -3.0310000e-001 -5.0577000e+000 -2.1983000e+000 -1.9836000e+000  2.5070000e-001  1.9424000e+000 -1.7097000e+000  1.0825000e+000  1.5650000e+000 -1.6891000e+000 -4.9470000e-001 -3.3560000e-001  1.0223333e+000  1.2682000e+000  1.0000000e+000  0.0000000e+000
  1.1366000e+000 -1.8150000e+000 -1.0060000e-001 -7.9560000e-001 -1.4315000e+000  9.3020000e-001  3.5960000e-001 -3.5541000e+000 -3.2107000e+000  1.1366000e+000 -2.3543000e+000  1.8112000e+000 -2.7455000e+000 -1.8083000e+000 -2.3577000e+000  4.0760000e-001 -4.7698000e+000 -4.1197000e+000 -2.3543000e+000  9.9950000e-001 -2.7455000e+000  2.4374000e+000  1.6921000e+000 -2.9570000e-001 -5.2353000e+000 -4.4910000e-001 -4.3913000e+000 -3.1250000e-001 -2.3543000e+000  1.9370000e-001  2.2009000e+000 -4.0500000e-002 -1.0287000e+000  1.0000000e+000  0.0000000e+000
  8.3280000e-001 -2.1609000e+000 -2.1590000e-001  1.7880000e+000  4.9000000e-003 -2.2963000e+000 -1.2340000e-001  4.4941000e+000  1.4728000e+000  8.3280000e-001 -1.0758000e+000  2.0502000e+000  1.0580000e-001  1.3716000e+000 -3.3530000e-001  5.1090000e-001  1.3881000e+000  1.8496000e+000 -1.0758000e+000  2.5064000e+000  1.0580000e-001  1.8640000e-001  4.1283000e+000  4.7214000e+000  8.2770000e-001  4.0590000e-001  4.0238000e+000  1.2328000e+000 -1.0758000e+000 -2.0296000e+000  5.5442000e+000  3.2468000e+000  1.4245000e-001  1.0000000e+000  0.0000000e+000
  1.3856000e+000 -3.4976000e+000 -1.5226000e+000 -1.5000000e-002 -2.9812000e+000  1.7260000e-001 -1.3725000e+000  2.1509000e+000  2.8188000e+000  1.3856000e+000 -3.7335000e+000 -2.1780000e-001  2.6591000e+000  1.1966000e+000 -1.2110000e+000  1.0087000e+000 -2.5333000e+000  3.2747000e+000 -3.7335000e+000  1.4200000e-001  2.6591000e+000  1.6854000e+000  9.4510000e-001  5.8888000e+000  6.6400000e-002  2.2330000e-001  5.4301000e+000  1.9052000e+000 -3.7335000e+000  1.0384000e+000  2.3059000e+000  1.4997667e+000 -9.4790000e-001  1.0000000e+000  0.0000000e+000
 -2.5380000e-001 -2.4483000e+000 -9.0280000e-001 -4.3630000e-001 -2.6699000e+000  1.3060000e+000 -1.5092000e+000 -7.7056000e+000  4.5890000e-001 -2.5380000e-001 -1.5120000e+000  1.8206000e+000  9.4540000e-001 -4.2749000e+000 -5.3855000e+000 -8.0520000e-001 -2.5862000e+000 -5.8194000e+000 -1.5120000e+000 -7.4810000e-001  9.4540000e-001 -5.8124000e+000 -1.6412000e+000 -6.1585000e+000 -3.9666000e+000  1.4270000e-001  3.4299000e+000 -2.4307000e+000 -1.5120000e+000 -1.0936000e+000 -7.0000000e-001 -1.3769000e+000  3.5215000e-001  1.0000000e+000  0.0000000e+000
 -7.3700000e-001  6.8810000e-001  1.9764000e+000 -1.0556000e+000 -8.7830000e-001  9.2200000e-002  8.8550000e-001 -6.0728000e+000  1.0368000e+000 -7.3700000e-001  1.8631000e+000  4.5760000e-001 -3.5940000e-001 -4.1762000e+000  2.2654000e+000 -8.8800000e-002 -4.4988000e+000 -3.7872000e+000  1.8631000e+000  5.0820000e-001 -3.5940000e-001 -3.7699000e+000 -1.1951000e+000 -3.7173000e+000 -8.8540000e-001  9.6350000e-001  2.0547000e+000 -1.6059000e+000  1.8631000e+000 -4.6500000e-001  1.6690000e-001 -4.4281333e+000 -3.1447500e+000  1.0000000e+000  0.0000000e+000
 -4.6790000e-001  7.2750000e-001 -3.7528000e+000 -4.2916000e+000 -3.3005000e+000 -2.2970000e+000  9.5360000e-001 -8.5582000e+000 -1.5516000e+000 -4.6790000e-001  1.2826000e+000 -3.4871000e+000 -4.1900000e-001 -3.8128000e+000 -3.0074000e+000 -2.8182000e+000 -1.9429000e+000 -8.1491000e+000  1.2826000e+000 -5.1820000e-001 -4.1900000e-001 -7.8970000e-001 -2.8162000e+000 -8.2848000e+000 -1.0524000e+000 -1.4919000e+000 -3.2040000e+000 -3.1430000e+000  1.2826000e+000 -2.0042000e+000 -2.7710000e-001 -3.6558000e+000  5.6120000e-001  1.0000000e+000  1.0000000e+000
 -5.4090000e-001  1.7324000e+000 -1.9778000e+000 -4.5423000e+000 -3.1232000e+000 -2.5732000e+000  1.4499000e+000 -7.4528000e+000 -2.2673000e+000 -5.4090000e-001  1.6840000e+000 -3.8151000e+000  2.7795000e+000 -1.6446000e+000 -3.9813000e+000 -2.5137000e+000 -1.1980000e+001 -7.0796000e+000  1.6840000e+000 -3.4660000e-001  2.7795000e+000 -1.6099000e+000 -4.1868000e+000 -6.9294000e+000  8.9870000e-001 -3.7531000e+000 -9.6447000e+000 -2.9174000e+000  1.6840000e+000 -2.4206000e+000 -4.0255000e+000 -1.7411333e+000  2.1273000e+000  1.0000000e+000  0.0000000e+000
  1.5395000e+000  2.9483000e+000 -1.1455000e+000 -5.1126000e+000 -1.4684000e+000 -6.7865000e+000  5.0302000e+000 -4.1159000e+000 -1.7000000e-003  1.5395000e+000  2.0325000e+000 -3.9900000e-001  1.3650000e+000 -1.5731000e+000 -2.7390000e-001 -3.0557000e+000 -9.0881000e+000 -3.7853000e+000  2.0325000e+000 -9.5290000e-001  1.3650000e+000  2.5382000e+000 -2.9260000e+000 -5.1774000e+000 -4.3722000e+000 -3.9534000e+000 -8.4051000e+000 -3.2760000e-001  2.0325000e+000 -3.0344000e+000 -5.6936000e+000 -4.3663000e+000  1.3870500e+000  1.0000000e+000  0.0000000e+000
 -1.3850000e+000  6.7340000e-001  1.8394000e+000 -8.2721000e+000  8.2660000e-001 -4.8479000e+000  2.4215000e+000 -1.1249200e+001 -5.6710000e-001 -1.3850000e+000 -2.4310000e-001  1.5349000e+000 -2.1802000e+000  1.2247000e+000 -5.0948000e+000 -5.8290000e+000 -1.1304800e+001 -6.7471000e+000 -2.4310000e-001 -2.4356000e+000 -2.1802000e+000 -1.7998000e+000 -3.2198000e+000 -1.0721500e+001  2.1590000e-001 -5.5956000e+000 -1.0988800e+001 -9.4200000e-002 -2.4310000e-001 -6.4786000e+000 -5.9277000e+000 -3.4348000e+000  2.8600000e-001  1.0000000e+000  0.0000000e+000
  9.0500000e-001  1.8666000e+000  1.6178000e+000 -6.4245000e+000 -1.0004000e+000 -7.7130000e-001  1.5941000e+000 -7.3124000e+000  4.6027000e+000  9.0500000e-001 -3.5122000e+000 -1.7547000e+000 -3.0573000e+000  3.2937000e+000 -3.4497000e+000 -3.5266000e+000 -6.0077000e+000 -3.3667000e+000 -3.5122000e+000 -1.8338000e+000 -3.0573000e+000 -3.4960000e-001  2.3792000e+000 -5.0806000e+000  2.8759000e+000 -3.6837000e+000 -1.2037000e+001 -3.6310000e-001 -3.5122000e+000 -4.6585000e+000 -6.2526000e+000 -4.8938000e+000 -5.1012000e+000  1.0000000e+000  0.0000000e+000
 -3.9010000e-001 -4.6591000e+000  1.5387000e+000 -4.7654000e+000 -2.5117000e+000  3.0328000e+000  7.3680000e-001 -5.3594000e+000  3.4526000e+000 -3.9010000e-001 -2.8977000e+000 -4.1993000e+000 -2.9524000e+000 -2.1217000e+000 -2.5529000e+000 -9.7570000e-001 -1.3673000e+000 -4.0465000e+000 -2.8977000e+000 -3.4969000e+000 -2.9524000e+000 -3.7612000e+000  1.5134000e+000 -4.7233000e+000  2.7929000e+000 -1.6940000e+000 -5.6133000e+000 -2.6377000e+000 -2.8977000e+000 -2.6221000e+000 -1.4905000e+000 -4.1180667e+000 -7.3095000e+000  1.0000000e+000  0.0000000e+000
 -2.2310000e-001 -5.4918000e+000 -2.2340000e-001 -3.7107000e+000 -4.9732000e+000 -1.3436000e+000  1.4393000e+000 -5.6848000e+000  9.2750000e-001 -2.2310000e-001 -2.5983000e+000 -3.5741000e+000 -5.2761000e+000 -3.3189000e+000 -3.3781000e+000 -3.1585000e+000 -3.4821000e+000 -4.2034000e+000 -2.5983000e+000 -2.0131000e+000 -5.2761000e+000 -6.0350000e-001  6.4840000e-001 -1.3701000e+000 -2.5955000e+000 -1.4341000e+000 -4.8502000e+000 -1.6824000e+000 -2.5983000e+000 -2.5418000e+000 -3.3300000e-002 -1.0728000e+000 -3.7955000e+000  1.0000000e+000  0.0000000e+000
  4.1830000e-001 -4.3391000e+000 -2.0288000e+000 -1.8234000e+000 -5.1901000e+000  3.0852000e+000  1.8081000e+000  8.7488000e+000 -9.4600000e-002  4.1830000e-001  3.0742000e+000 -3.1219000e+000 -8.9520000e-001 -3.7057000e+000  1.9130000e-001  1.0210000e+000 -5.1610000e+000 -1.5405000e+000  3.0742000e+000 -2.6703000e+000 -8.9520000e-001 -1.7000000e-003  3.3689000e+000  2.8916000e+000 -2.0722000e+000  2.5486000e+000  1.3777000e+000 -9.2760000e-001  3.0742000e+000 -1.0155000e+000  4.7421000e+000 -6.3056667e-001  2.1397000e+000  1.0000000e+000  0.0000000e+000
 -8.9360000e-001 -9.3421000e+000 -2.7549000e+000 -2.8770000e-001 -8.3058000e+000 -2.8034000e+000 -8.3420000e-001 -2.6492000e+000 -4.2127000e+000 -8.9360000e-001 -7.4360000e-001 -5.7177000e+000 -6.0354000e+000 -6.1145000e+000 -3.7388000e+000 -2.6946000e+000 -8.9380000e+000 -8.1758000e+000 -7.4360000e-001 -4.5249000e+000 -6.0354000e+000 -1.6563000e+000 -2.0700000e+000 -4.3578000e+000 -2.9091000e+000 -2.8435000e+000 -2.6434000e+000 -4.7955000e+000 -7.4360000e-001 -2.7630000e+000 -3.4912000e+000 -4.3796000e+000 -6.9110000e+000  1.0000000e+000  0.0000000e+000
 -1.4720000e+000 -5.7604000e+000 -1.0134000e+000  6.5874000e+000 -7.6000000e-001  1.9238000e+000  1.5045000e+000 -4.1603000e+000  8.0560000e-001 -1.4720000e+000  5.6280000e+000 -3.4877000e+000 -8.5380000e-001 -5.5510000e-001  5.9234000e+000  1.5274000e+000  3.2943000e+000  3.3720000e+000  5.6280000e+000  2.9922000e+000 -8.5380000e-001 -1.1893000e+000 -1.4513000e+000 -6.0018000e+000 -1.7784000e+000  2.0518000e+000  9.0264000e+000 -1.8850000e-001  5.6280000e+000 -2.4800000e-001  6.8180000e-001  1.0452667e+000 -3.2570000e+000  1.0000000e+000  1.0000000e+000
  1.1459000e+000 -3.9687000e+000 -2.2621000e+000  5.3838000e+000  2.4370000e-001  2.8577000e+000 -5.5518000e+000  2.5427000e+000 -1.1880000e-001  1.1459000e+000  6.8214000e+000 -5.6740000e-001  2.7341000e+000 -3.0800000e-001  9.6397000e+000  4.9599000e+000  5.0175000e+000  2.5880000e+000  6.8214000e+000  1.8525000e+000  2.7341000e+000 -4.9640000e-001 -3.9400000e-001  2.1243000e+000  2.6028000e+000  4.3766000e+000  9.8964000e+000  4.5200000e-001  6.8214000e+000  5.0267000e+000  7.5700000e-002  3.7526000e+000  9.6185000e-001  1.0000000e+000  0.0000000e+000
 -1.9715000e+000 -6.2535000e+000 -4.0670000e+000  3.7621000e+000  3.1148000e+000 -5.9080000e-001 -3.8488000e+000 -6.7550000e-001 -1.8868000e+000 -1.9715000e+000  3.0366000e+000  3.1768000e+000 -2.2990000e-001 -2.1913000e+000  5.0419000e+000  2.6329000e+000 -4.1562000e+000 -4.2336000e+000  3.0366000e+000  1.3167000e+000 -2.2990000e-001 -5.8620000e-001 -9.0890000e-001 -3.0096000e+000  1.3593000e+000  4.3545000e+000  9.7750000e+000 -9.0740000e-001  3.0366000e+000  3.0815000e+000 -8.0360000e-001  2.1111000e+000  1.1268500e+000  1.0000000e+000  0.0000000e+000
 -2.7851000e+000 -6.5150000e-001 -3.1111000e+000  4.7020000e-001  1.9008000e+000 -2.0127000e+000 -2.9000000e-001 -5.8264000e+000 -2.9635000e+000 -2.7851000e+000  3.1883000e+000  1.3659000e+000 -3.4900000e-001 -1.8822000e+000  4.4590000e-001 -1.6353000e+000 -8.5480000e+000 -6.1362000e+000  3.1883000e+000 -1.5293000e+000 -3.4900000e-001  1.7989000e+000 -5.3814000e+000 -7.4151000e+000 -3.6710000e+000 -5.6540000e-001 -4.1410000e-001 -4.2377000e+000  3.1883000e+000  1.6440000e+000 -3.1657000e+000  9.7820000e-001  2.6745000e+000  1.0000000e+000  0.0000000e+000
 -2.2790000e-001  5.4222000e+000 -1.6940000e-001 -3.3580000e-001 -3.1417000e+000 -6.8370000e-001  6.4150000e-001 -1.4696000e+000  8.2468000e+000 -2.2790000e-001 -4.8040000e-001 -1.6936000e+000 -1.0070000e+000  5.1000000e-003 -1.4515000e+000  1.0110000e-001 -5.2379000e+000  2.5785000e+000 -4.8040000e-001 -1.1261000e+000 -1.0070000e+000 -3.6236000e+000 -1.1890000e+000 -7.3850000e+000  2.3491000e+000  5.7450000e-001  6.7100000e-001 -4.9560000e-001 -4.8040000e-001 -2.1760000e-001 -6.6100000e-002  3.3204000e+000  4.4519500e+000  1.0000000e+000  0.0000000e+000
  4.0449000e+000  1.2038000e+000  2.6041000e+000 -1.9100000e-002 -1.4322000e+000  3.5874000e+000  4.0831000e+000 -4.8920000e-001  3.4299000e+000  4.0449000e+000 -2.2454000e+000  1.1695000e+000 -2.1450000e+000  2.5800000e-001  1.2180000e-001 -1.0036000e+000  1.0679000e+000  6.2202000e+000 -2.2454000e+000  1.4657000e+000 -2.1450000e+000  2.7368000e+000  2.4257000e+000  6.5080000e-001 -1.5695000e+000  5.9580000e-001  5.5030000e+000  9.0070000e-001 -2.2454000e+000 -1.3827000e+000  2.7910000e-001  2.3268667e+000 -5.0175000e-001  1.0000000e+000  0.0000000e+000
  1.4148000e+000 -1.7016000e+000  1.5976000e+000 -1.0823000e+000 -2.1746000e+000  1.5735000e+000  3.9010000e+000 -5.4432000e+000  3.1217000e+000  1.4148000e+000  1.7258000e+000 -2.5330000e-001 -4.9916000e+000 -2.1697000e+000 -4.5745000e+000 -3.7318000e+000 -8.6050000e-001  2.0200000e-002  1.7258000e+000 -1.3324000e+000 -4.9916000e+000 -3.2130000e-001  1.6814000e+000 -1.9822000e+000 -4.0802000e+000 -3.1662000e+000  4.1605000e+000 -2.3330000e-001  1.7258000e+000 -2.9880000e+000  1.5140000e-001  3.0965000e+000 -1.2817000e+000  1.0000000e+000  0.0000000e+000
  4.7070000e-001 -7.3858000e+000 -1.5091000e+000 -6.2300000e-001 -3.2209000e+000  4.4880000e-001  2.1286000e+000  1.5958000e+000  4.0561000e+000  4.7070000e-001 -1.2369000e+000 -3.1186000e+000  6.5070000e-001 -5.3874000e+000 -3.2922000e+000 -5.0902000e+000 -9.0890000e-001  2.4276000e+000 -1.2369000e+000 -8.9430000e-001  6.5070000e-001 -1.2181000e+000  9.5260000e-001 -1.3442000e+000 -9.4110000e-001 -6.1206000e+000  6.0470000e-001 -3.9662000e+000 -1.2369000e+000 -4.8721000e+000 -5.0706000e+000  1.5707667e+000 -3.1898000e+000  1.0000000e+000  0.0000000e+000
  1.1525000e+000 -2.8451000e+000 -1.2601000e+000  5.5365000e+000 -2.1107000e+000  3.7530000e-001  7.1070000e-001  2.2686000e+000  9.7940000e-001  1.1525000e+000  4.2300000e-002 -3.6880000e-001  3.5240000e-001 -4.0220000e-001  2.2288000e+000 -3.9976000e+000 -1.6904000e+000  2.9359000e+000  4.2300000e-002 -2.4500000e-001  3.5240000e-001 -4.2210000e-001 -1.4243000e+000 -4.0287000e+000 -5.3625000e+000 -2.1941000e+000  1.6229000e+000  3.3155000e+000  4.2300000e-002 -4.0821000e+000 -1.4531000e+000  2.8750000e+000 -1.7215000e-001  1.0000000e+000  1.0000000e+000
  1.5750000e-001 -3.1355000e+000 -1.5364000e+000  5.5821000e+000 -1.6458000e+000 -1.4423000e+000  2.5009000e+000  2.3300000e-002  1.2136000e+000  1.5750000e-001  2.3935000e+000 -1.2346000e+000  3.4230000e-001  4.3570000e-001 -4.1060000e-001 -4.7660000e-001  6.3460000e-001  4.1108000e+000  2.3935000e+000 -1.2428000e+000  3.4230000e-001  2.3328000e+000 -1.4369000e+000  1.3910000e+000 -1.1245000e+000 -5.9960000e-001  4.8621000e+000  2.0405000e+000  2.3935000e+000 -1.5786000e+000  3.4109000e+000 -9.8183333e-001 -3.8338000e+000  1.0000000e+000  0.0000000e+000
 -5.9390000e-001 -5.3417000e+000  1.0284000e+000  2.8355000e+000 -1.6712000e+000  3.4446000e+000  2.6433000e+000  2.3540000e-001  1.8511000e+000 -5.9390000e-001  1.1116000e+000 -2.3248000e+000 -5.1002000e+000 -4.1648000e+000 -2.0160000e+000 -1.4504000e+000  5.6017000e+000  4.3028000e+000  1.1116000e+000 -2.5128000e+000 -5.1002000e+000 -7.9300000e-002  1.7915000e+000 -1.8980000e+000 -1.2597000e+000  2.7440000e-001 -5.7000000e-001 -2.9818000e+000  1.1116000e+000 -4.7610000e-001  7.0570000e-001 -2.3427000e+000 -5.1288500e+000  1.0000000e+000  0.0000000e+000
 -5.0670000e-001 -3.4630000e+000 -5.1960000e-001 -1.1991000e+000 -9.8200000e-002  8.3390000e-001  2.2591000e+000 -2.1804000e+000 -1.2279000e+000 -5.0670000e-001 -3.5210000e+000  1.6666000e+000 -2.1421000e+000 -3.2200000e-002 -5.6585000e+000 -1.5573000e+000  5.0643000e+000  5.1870000e-001 -3.5210000e+000 -1.7467000e+000 -2.1421000e+000  4.0588000e+000 -1.4927000e+000 -1.5968000e+000 -1.3681000e+000  1.2549000e+000 -1.8114000e+000 -3.4379000e+000 -3.5210000e+000  7.2210000e-001  4.0468000e+000  3.6813333e+000  7.8525000e-001  1.0000000e+000  0.0000000e+000
 -1.0732000e+000  2.0576000e+000 -3.0165000e+000 -2.0627000e+000  1.2612000e+000  4.9492000e+000 -1.0634000e+000  2.4061000e+000 -3.1583000e+000 -1.0732000e+000  1.3185000e+000  2.2090000e-001 -2.7730000e-001 -4.1860000e-001 -1.5988000e+000  2.1600000e-001  2.1970000e-001  2.0389000e+000  1.3185000e+000 -2.0394000e+000 -2.7730000e-001  2.2785000e+000 -1.7624000e+000  3.5847000e+000 -2.9000000e-002  2.0588000e+000 -3.6840000e-001  7.3440000e-001  1.3185000e+000  9.8600000e-002  3.9866000e+000  3.1585000e+000  2.9587000e+000  1.0000000e+000  0.0000000e+000
  2.7100000e-002  2.7705000e+000 -1.3719000e+000 -7.6660000e-001 -1.1410000e-001  1.8810000e+000 -4.2200000e-001 -2.2056000e+000 -5.7000000e-002  2.7100000e-002  1.0090000e-001 -3.1984000e+000  3.6264000e+000 -1.7000000e-001 -7.4010000e-001  1.3292000e+000  6.9030000e+000  2.6115000e+000  1.0090000e-001 -2.0476000e+000  3.6264000e+000 -3.7030000e-001 -2.3177000e+000 -4.2673000e+000 -1.2958000e+000  1.6394000e+000 -7.9300000e-002 -1.8201000e+000  1.0090000e-001  2.3601000e+000 -1.4609000e+000 -7.0003333e-001 -3.2540500e+000  1.0000000e+000  0.0000000e+000
  2.7214000e+000 -1.1288000e+000  4.2660000e-001 -3.5880000e+000 -3.8275000e+000 -3.2080000e+000  8.0590000e-001  4.6795000e+000  3.5034000e+000  2.7214000e+000  2.2194000e+000 -2.8554000e+000  6.4971000e+000  3.0890000e-001  1.4100000e-002 -1.2696000e+000 -2.8808000e+000  7.0534000e+000  2.2194000e+000 -2.1600000e+000  6.4971000e+000 -2.3668000e+000 -1.2287000e+000 -2.0237000e+000 -2.1108000e+000 -4.7060000e-001 -2.0900000e-001  4.9070000e-001  2.2194000e+000 -1.5336000e+000 -4.8875000e+000 -2.5823000e+000 -3.9514000e+000  1.0000000e+000  0.0000000e+000
  5.6286000e+000  3.3848000e+000  9.1540000e-001 -1.9410000e-001 -3.5162000e+000 -2.4419000e+000  4.0910000e-001  5.1793000e+000  1.6891000e+000  5.6286000e+000  1.4528000e+000  2.2708000e+000  5.5230000e+000  3.9410000e+000  2.3011000e+000 -1.5110000e+000 -2.9127000e+000  4.5951000e+000  1.4528000e+000  1.5180000e-001  5.5230000e+000 -2.4122000e+000 -5.0440000e-001  6.5800000e-002 -6.0540000e-001  1.0883000e+000 -3.8922000e+000  3.3990000e+000  1.4528000e+000 -1.5207000e+000 -1.5239000e+000  3.3373333e-001  3.4323000e+000  1.0000000e+000  0.0000000e+000
  3.1866000e+000  3.0270000e+000 -3.8830000e-001 -2.8580000e-001  1.0720000e-001  1.8570000e-001 -9.5240000e-001  2.5960000e-001  1.6680000e-001  3.1866000e+000  1.2131000e+000  8.3630000e-001  4.4431000e+000  5.6837000e+000  6.0336000e+000  7.6060000e-001 -4.2577000e+000 -2.5696000e+000  1.2131000e+000  2.0528000e+000  4.4431000e+000 -4.9710000e-001 -1.7790000e+000  1.0822000e+000  4.2919000e+000  2.8361000e+000 -3.3596000e+000  5.1065000e+000  1.2131000e+000  8.8330000e-001 -3.9810000e-001 -1.7571667e+000 -3.1160000e-001  1.0000000e+000  0.0000000e+000
  2.2600000e-001 -3.8001000e+000 -2.9955000e+000  1.5628000e+000 -5.2670000e-001  1.8256000e+000 -2.2745000e+000  6.3470000e-001 -6.5761000e+000  2.2600000e-001  3.7430000e-001 -3.4000000e-002  6.8580000e-001 -4.3830000e-001 -2.8902000e+000  2.5750000e-001 -2.8994000e+000 -3.4951000e+000  3.7430000e-001  8.1140000e-001  6.8580000e-001 -1.9454000e+000 -3.0400000e-001  3.1628000e+000  3.6444000e+000 -4.4940000e-001 -6.6982000e+000  2.0171000e+000  3.7430000e-001  5.6950000e-001  4.0542000e+000  1.1516667e-001  2.4781000e+000  1.0000000e+000  0.0000000e+000
 -8.9140000e-001 -1.0444000e+000 -5.1410000e-001  3.3434000e+000 -8.9140000e-001 -1.2603000e+000 -2.7955000e+000  7.1967000e+000 -2.1369000e+000 -8.9140000e-001  1.2373000e+000 -1.6789000e+000  1.8250000e+000 -1.2625000e+000  1.9856000e+000  8.2410000e-001  7.2050000e-001 -1.9321000e+000  1.2373000e+000  9.6610000e-001  1.8250000e+000 -2.9147000e+000 -7.8280000e-001  1.2982000e+000  3.0810000e-001  1.4000000e-002 -2.4469000e+000  1.7176000e+000  1.2373000e+000 -1.0633000e+000  2.6818000e+000  6.7610000e-001  1.0414500e+000  1.0000000e+000  0.0000000e+000
  2.7000000e-001  7.7300000e-001  1.0523000e+000  4.6083000e+000 -2.2260000e+000  3.7296000e+000 -4.7835000e+000  8.7162000e+000  2.0850000e-001  2.7000000e-001 -1.1243000e+000 -1.1304000e+000 -2.5122000e+000 -1.6460000e-001 -1.0099000e+000  1.0505000e+000 -2.9327000e+000  1.7800000e-002 -1.1243000e+000  1.7190000e-001 -2.5122000e+000  3.6690000e-001  9.3730000e-001  4.1065000e+000 -1.6740000e-001  3.5760000e-001  4.9459000e+000  4.0195000e+000 -1.1243000e+000 -2.5000000e-002  2.1481000e+000  2.9726667e+000  1.8762500e+000  1.0000000e+000  1.0000000e+000
 -1.4021000e+000 -1.8950000e-001 -1.1921000e+000  5.3447000e+000 -2.2779000e+000 -9.6130000e-001 -3.5562000e+000  3.9943000e+000 -2.2272000e+000 -1.4021000e+000 -2.9799000e+000 -4.2799000e+000 -2.1360000e-001 -3.3764000e+000 -1.4870000e+000  7.0120000e-001 -1.6650000e-001 -3.4518000e+000 -2.9799000e+000 -2.7580000e-001 -2.1360000e-001 -1.3170000e-001  2.0369000e+000  4.3897000e+000 -2.1681000e+000  1.5607000e+000  2.5922000e+000 -2.1817000e+000 -2.9799000e+000  1.7717000e+000  8.0190000e-001  1.0757000e+000  2.2990000e-001  1.0000000e+000  0.0000000e+000
 -2.0830000e-001  2.1666000e+000  2.9360000e-001  5.8683000e+000 -1.9350000e-001  1.1154000e+000 -6.5100000e-001  3.7286000e+000 -5.1094000e+000 -2.0830000e-001 -2.1349000e+000 -1.4950000e+000 -8.0600000e-001 -1.4376000e+000 -1.5457000e+000  3.1696000e+000  6.3182000e+000 -8.6950000e-001 -2.1349000e+000 -7.5410000e-001 -8.0600000e-001  2.7007000e+000 -3.1090000e+000  6.9032000e+000  1.9052000e+000 -1.8810000e-001 -4.2810000e-001 -5.1850000e-001 -2.1349000e+000  1.9722000e+000  4.3632000e+000  3.2713667e+000  3.2745000e+000  1.0000000e+000  0.0000000e+000
  1.2900000e-001  2.9656000e+000 -1.2127000e+000  2.8480000e-001  3.2316000e+000 -2.1917000e+000 -4.2799000e+000  6.3720000e+000  2.8485000e+000  1.2900000e-001  2.5080000e+000  3.7342000e+000  3.8633000e+000  7.7982000e+000  8.3860000e-001  1.9825000e+000  1.5168000e+000  2.9746000e+000  2.5080000e+000  2.5159000e+000  3.8633000e+000 -1.0662000e+000  1.3565000e+000  4.4312000e+000  2.0598000e+000  1.7250000e+000 -4.3380000e-001  6.2975000e+000  2.5080000e+000  1.2130000e+000  2.0483000e+000  3.7968000e+000  4.7240000e+000  1.0000000e+000  0.0000000e+000
  1.6150000e-001  3.0471000e+000  3.5090000e-001  1.5398000e+000  2.7354000e+000 -6.0700000e-002  4.2151000e+000  3.4510000e+000  9.0320000e-001  1.6150000e-001  4.4943000e+000  4.0093000e+000  1.7445000e+000  4.9126000e+000 -1.2250000e-001  8.5840000e-001 -2.0752000e+000  4.9023000e+000  4.4943000e+000  2.2335000e+000  1.7445000e+000  4.9587000e+000  1.2997000e+000  5.2457000e+000  2.3171000e+000 -1.4660000e-001  1.4750000e+000  3.9412000e+000  4.4943000e+000  4.7310000e-001  6.1757000e+000  2.5260667e+000  1.5685000e+000  1.0000000e+000  0.0000000e+000
  8.1680000e-001 -1.6642000e+000  1.4973000e+000 -8.1860000e-001 -1.0038000e+000 -3.6452000e+000  3.4275000e+000  9.0090000e-001  5.3478000e+000  8.1680000e-001 -8.5970000e-001 -1.2317000e+000 -2.6411000e+000 -4.3260000e-001 -2.7174000e+000  2.4179000e+000  3.3455000e+000  1.0726500e+001 -8.5970000e-001  4.7940000e-001 -2.6411000e+000  1.2235000e+000  2.7850000e+000  8.1400000e-002  1.8250000e+000  5.3760000e-001 -2.1340000e-001  2.9020000e+000 -8.5970000e-001  4.4370000e-001 -1.2910000e-001 -1.4594333e+000 -4.7835500e+000  1.0000000e+000  0.0000000e+000
  2.4802000e+000 -4.0763000e+000  5.7210000e-001  6.2680000e-001 -1.9493000e+000 -2.7374000e+000  3.1006000e+000  1.0854000e+000  6.6085000e+000  2.4802000e+000 -2.2191000e+000 -1.0632000e+000 -2.3009000e+000  7.6000000e-002 -8.1620000e-001  1.0777000e+000  3.2214000e+000  5.8115000e+000 -2.2191000e+000  5.5700000e-001 -2.3009000e+000  1.8133000e+000  3.9758000e+000 -2.7328000e+000  9.6380000e-001  1.5938000e+000 -7.1990000e-001 -1.1060000e+000 -2.2191000e+000  5.2900000e-001 -8.6750000e-001 -2.3099000e+000 -5.2467500e+000  1.0000000e+000  0.0000000e+000
  1.9490000e-001 -4.0821000e+000 -2.5774000e+000  1.6324000e+000 -1.9300000e+000  4.0330000e-001 -1.5204000e+000  5.3874000e+000  4.0468000e+000  1.9490000e-001  9.9050000e-001 -2.8770000e-001  1.1313000e+000  4.9220000e-001  2.0719000e+000 -9.4070000e-001 -1.8045000e+000  3.9099000e+000  9.9050000e-001  1.9030000e+000  1.1313000e+000  6.0410000e-001  2.4045000e+000 -2.7498000e+000 -4.7338000e+000  5.9210000e-001  1.0400000e-002  3.9529000e+000  9.9050000e-001 -9.1400000e-002 -1.2865000e+000 -2.4017667e+000 -1.5375000e+000  1.0000000e+000  0.0000000e+000
 -4.6670000e-001  7.8530000e-001  7.1400000e-002  3.4854000e+000  9.7790000e-001 -2.0520000e+000  4.3326000e+000  1.1732700e+001 -1.0891000e+000 -4.6670000e-001  1.2270000e+000  5.8490000e-001 -5.5780000e-001 -9.8720000e-001  1.8767000e+000  9.2130000e-001  3.2231000e+000  3.9699000e+000  1.2270000e+000  2.7603000e+000 -5.5780000e-001  6.5054000e+000  1.0025000e+000  6.7562000e+000 -3.4168000e+000  2.0176000e+000  2.2971000e+000  1.2194000e+000  1.2270000e+000 -5.8170000e-001  7.2079000e+000  1.2219333e+000  2.4000000e+000  1.0000000e+000  0.0000000e+000
  3.5139000e+000 -3.6750000e-001  7.4320000e-001  3.2134000e+000  2.8397000e+000  3.4997000e+000  2.0715000e+000 -1.7360000e-001  1.0180000e-001  3.5139000e+000 -1.3560000e+000  1.7235000e+000 -6.4020000e-001  1.7762000e+000  2.6148000e+000 -5.5700000e-001  2.0842000e+000  3.2872000e+000 -1.3560000e+000  1.4213000e+000 -6.4020000e-001  9.0940000e-001  3.1221000e+000 -3.5570000e-001 -3.0585000e+000  6.8990000e-001  1.3438000e+000  2.5455000e+000 -1.3560000e+000  3.5100000e-001  5.4302000e+000  2.8542333e+000  3.6974500e+000  1.0000000e+000  1.0000000e+000
 -5.6440000e-001 -2.9641000e+000 -2.3429000e+000 -2.9649000e+000  3.3728000e+000  1.0884000e+000 -2.8272000e+000 -1.1447000e+000 -5.0609000e+000 -5.6440000e-001  3.0495000e+000  2.4003000e+000 -4.0494000e+000 -5.6060000e-001 -9.1290000e-001 -2.6349000e+000  3.3677000e+000 -2.4136000e+000  3.0495000e+000 -7.0170000e-001 -4.0494000e+000  3.6960000e-001 -4.7194000e+000 -3.4167000e+000 -7.4960000e-001 -3.7566000e+000 -4.9214000e+000 -9.7330000e-001  3.0495000e+000 -3.7470000e-001  1.1056000e+000 -4.6816667e-001  1.4405000e-001  1.0000000e+000  0.0000000e+000
 -1.8387000e+000  2.5878000e+000 -1.6199000e+000  7.2460000e-001  4.7768000e+000 -2.5335000e+000 -3.0050000e-001 -9.7180000e-001 -3.9898000e+000 -1.8387000e+000  4.2230000e-001  5.4675000e+000  2.7566000e+000  4.1110000e-001  3.8990000e-001  9.5430000e-001 -7.5984000e+000 -2.4966000e+000  4.2230000e-001  5.1450000e-001  2.7566000e+000  6.4190000e-001 -2.3636000e+000 -3.7508000e+000 -7.2380000e-001 -3.2512000e+000 -5.0000000e-002  7.2710000e-001  4.2230000e-001  1.5954000e+000  8.0140000e-001 -3.1173333e-001 -1.0704000e+000  1.0000000e+000  0.0000000e+000
  2.7760000e-001  4.2296000e+000  9.4000000e-002 -1.5929000e+000  5.2495000e+000 -2.4469000e+000  2.0033000e+000  1.1880000e+000 -1.7038000e+000  2.7760000e-001  5.5420000e-001  3.4645000e+000  2.0186000e+000 -4.8190000e-001  1.8022000e+000  1.8154000e+000 -1.3737000e+000  2.2114000e+000  5.5420000e-001  2.7800000e-002  2.0186000e+000  9.7810000e-001  1.2700000e+000  1.5881000e+000  7.3078000e+000 -4.6290000e-001  2.6940000e+000  1.5052000e+000  5.5420000e-001  2.0757000e+000 -1.5671000e+000  2.2380667e+000  1.1971500e+000  1.0000000e+000  0.0000000e+000
  2.2624000e+000  3.4733000e+000 -4.3370000e-001 -1.8274000e+000  6.2350000e+000  2.0243000e+000  3.4746000e+000  4.3530000e+000 -8.9340000e-001  2.2624000e+000  2.3280000e-001  6.4583000e+000  2.0840000e+000  1.0386000e+000  2.0689000e+000 -6.0120000e-001  3.2174000e+000  2.5010000e+000  2.3280000e-001  4.4800000e-001  2.0840000e+000  2.2581000e+000  1.2825000e+000  6.2034000e+000  1.8552000e+000  3.8440000e-001  1.8321000e+000  3.0060000e-001  2.3280000e-001  1.8104000e+000  1.5463000e+000  8.4196667e-001  2.2508500e+000  1.0000000e+000  0.0000000e+000
  2.9291000e+000  7.7886000e+000 -1.6141000e+000 -3.7718000e+000  1.3166000e+000 -2.0091000e+000  1.4784000e+000 -7.2069000e+000  2.1206000e+000  2.9291000e+000  1.7582000e+000  1.3038000e+000  6.2600000e-002  2.8905000e+000 -2.4578000e+000 -2.4751000e+000 -2.1343000e+000  2.8056000e+000  1.7582000e+000 -1.7010000e+000  6.2600000e-002  9.5900000e-002  1.1234000e+000 -1.5191000e+000  6.0460000e-001 -3.1551000e+000 -4.3366000e+000  2.0423000e+000  1.7582000e+000  3.6060000e-001 -2.3630000e-001 -2.4583333e-001  2.1783000e+000  1.0000000e+000  0.0000000e+000
 -1.7740000e-001 -2.2722000e+000 -1.3782000e+000  1.7632000e+000  2.6550000e-001 -9.0740000e-001  3.3609000e+000 -5.1375000e+000  4.1017000e+000 -1.7740000e-001  4.0888000e+000 -7.9360000e-001  9.1490000e-001  1.8788000e+000  4.9820000e-001 -2.6544000e+000 -7.3700000e-002  3.4818000e+000  4.0888000e+000  1.8133000e+000  9.1490000e-001 -4.5180000e-001  4.9714000e+000 -3.5813000e+000  8.7180000e-001 -1.0791000e+000  1.3637000e+000  5.8540000e-001  4.0888000e+000 -1.6367000e+000 -1.4997000e+000  7.7760000e-001  1.9825000e+000  1.0000000e+000  0.0000000e+000
  7.9930000e-001 -1.6360000e+000 -4.5680000e-001  2.2170000e-001 -1.9888000e+000  1.8684000e+000  3.1680000e+000  3.6200000e+000  7.4412000e+000  7.9930000e-001  2.1485000e+000 -1.9312000e+000  5.3958000e+000 -2.4603000e+000 -1.7108000e+000 -6.5740000e-001  6.7650000e-001  3.2339000e+000  2.1485000e+000 -1.7840000e-001  5.3958000e+000 -2.0240000e+000  2.9811000e+000  1.9495000e+000 -3.8839000e+000 -1.0194000e+000 -2.8524000e+000  9.6730000e-001  2.1485000e+000 -4.3070000e-001 -3.2321000e+000 -3.3045667e+000 -1.9162000e+000  1.0000000e+000  0.0000000e+000
 -2.7112000e+000 -5.5717000e+000 -1.2590000e-001 -7.8289000e+000 -5.3968000e+000 -2.0371000e+000  8.2720000e-001  5.3145000e+000 -3.1910000e-001 -2.7112000e+000 -3.7460000e-001 -1.6229000e+000  2.0815000e+000 -3.5424000e+000 -4.5084000e+000 -3.3343000e+000 -6.9630000e-001 -6.0990000e-001 -3.7460000e-001 -2.8181000e+000  2.0815000e+000 -1.5593000e+000  3.4419000e+000  5.0259000e+000 -4.3826000e+000 -3.7529000e+000 -8.2785000e+000 -5.4446000e+000 -3.7460000e-001 -3.4387000e+000 -6.9062000e+000 -3.9140667e+000 -4.9242000e+000  1.0000000e+000  0.0000000e+000
 -1.0593000e+000 -5.7914000e+000  2.1873000e+000 -1.4557000e+000  8.9800000e-002  3.3058000e+000  4.8493000e+000 -9.9880000e-001  6.3380000e-001 -1.0593000e+000 -6.1990000e-001  4.2930000e-001 -4.1882000e+000 -9.4300000e-001 -1.7130000e+000 -2.0977000e+000  4.1330000e-001  7.8924000e+000 -6.1990000e-001  3.0438000e+000 -4.1882000e+000  3.7308000e+000  6.6260000e-001  2.5687000e+000 -5.0979000e+000 -2.4100000e+000 -3.7057000e+000 -1.9197000e+000 -6.1990000e-001 -8.5030000e-001 -2.4507000e+000 -7.3540000e-001 -5.9544000e+000  1.0000000e+000  1.0000000e+000
 -7.2360000e-001  1.7344000e+000  3.3979000e+000  2.4874000e+000  2.6771000e+000  2.9429000e+000  1.0103000e+000  1.2692900e+001  5.8841000e+000 -7.2360000e-001  4.0026000e+000  1.7950000e-001  5.7986000e+000  1.4051000e+000  7.1563000e+000  3.8781000e+000  1.2259900e+001  1.1335500e+001  4.0026000e+000  3.6452000e+000  5.7986000e+000  1.7083000e+000  4.8724000e+000  9.3903000e+000  1.9415000e+000  4.0498000e+000  5.6098000e+000  3.3422000e+000  4.0026000e+000  2.9938000e+000  4.9370000e+000  7.0956667e-001 -1.5678000e+000  1.0000000e+000  0.0000000e+000
  3.1813000e+000  1.0294000e+000  3.7252000e+000  1.4280000e+000  1.4688000e+000  2.5809000e+000  2.5750000e-001  1.2115100e+001  2.6161000e+000  3.1813000e+000  3.4037000e+000 -2.2020000e-001  4.1793000e+000  2.0815000e+000  9.4557000e+000  5.4996000e+000  9.9289000e+000  1.4431500e+001  3.4037000e+000  2.5341000e+000  4.1793000e+000  2.3749000e+000  1.4521000e+000  7.3180000e+000 -1.0200000e+000  4.3111000e+000  7.5076000e+000  2.1353000e+000  3.4037000e+000  6.0772000e+000  7.1633000e+000  2.0325000e+000 -3.2832000e+000  1.0000000e+000  0.0000000e+000
  1.5749000e+000  4.6532000e+000  3.5452000e+000 -3.4360000e+000  1.1646000e+000 -5.5190000e-001 -3.0055000e+000  1.1382400e+001 -3.5913000e+000  1.5749000e+000  1.6771000e+000  3.1275000e+000  6.5758000e+000 -3.1825000e+000  7.9936000e+000  4.6355000e+000  1.2396900e+001  8.3302000e+000  1.6771000e+000  1.7830000e-001  6.5758000e+000  1.9430000e-001  3.6480000e-001  7.5044000e+000 -1.7629000e+000  1.3414000e+000  1.9622000e+000 -3.8656000e+000  1.6771000e+000  6.0055000e+000 -2.5698000e+000  2.2440000e+000  1.6747500e+000  1.0000000e+000  0.0000000e+000
 -1.4221000e+000  4.2308000e+000  2.2367000e+000 -3.0913000e+000  4.2368000e+000 -1.4131000e+000 -4.5158000e+000  7.5360000e-001 -3.4884000e+000 -1.4221000e+000  4.4130000e-001  5.1265000e+000  4.2844000e+000 -1.1347000e+000  2.0437000e+000 -3.2210000e-001  5.4866000e+000  1.1436000e+000  4.4130000e-001  1.2554000e+000  4.2844000e+000  1.0682000e+000 -1.5510000e-001  2.8827000e+000 -1.9192000e+000 -1.2096000e+000 -6.7862000e+000 -2.3232000e+000  4.4130000e-001  3.2248000e+000  1.9517000e+000  1.2122333e+000  2.9073000e+000  1.0000000e+000  0.0000000e+000
  3.3885000e+000  3.3709000e+000  2.9625000e+000 -8.4172000e+000  8.2600000e-002 -6.4188000e+000 -1.3525000e+000  3.1800000e+000  4.8400000e-002  3.3885000e+000  1.4665000e+000 -2.1896000e+000  2.9238000e+000 -1.8357000e+000  6.8730000e-001  1.5150000e+000  8.5376000e+000  2.0654000e+000  1.4665000e+000 -8.8890000e-001  2.9238000e+000  3.9308000e+000  4.2019000e+000  5.4116000e+000  9.0960000e-001  1.3554000e+000 -1.2036300e+001 -6.6184000e+000  1.4665000e+000  1.9596000e+000 -6.0896000e+000 -1.9110000e+000  3.2419000e+000  1.0000000e+000  0.0000000e+000
 -2.1790000e-001 -2.2670000e+000 -3.4869000e+000 -4.1803000e+000 -3.6081000e+000 -5.6879000e+000 -7.7460000e-001  2.7060000e-001 -1.7829000e+000 -2.1790000e-001 -6.1610000e-001 -4.5964000e+000 -7.2220000e-001 -3.1548000e+000 -2.5673000e+000 -3.7753000e+000  1.4270000e-001  2.5695000e+000 -6.1610000e-001 -1.9461000e+000 -7.2220000e-001  2.3024000e+000  1.0672000e+000 -5.6028000e+000 -3.2670000e+000 -3.0608000e+000 -1.0585100e+001 -5.6262000e+000 -6.1610000e-001 -4.8919000e+000 -3.2397000e+000 -6.3762000e+000 -5.4464500e+000  1.0000000e+000  0.0000000e+000
  1.3178000e+000 -2.5279000e+000  8.3650000e-001  1.6540000e-001  2.7780000e-001  1.2835000e+000 -9.0010000e-001  4.4034000e+000  5.3457000e+000  1.3178000e+000  4.8453000e+000  4.2300000e-002  3.1651000e+000  3.2344000e+000  4.6710000e+000 -2.4510000e-001  4.3837000e+000  9.0848000e+000  4.8453000e+000  2.7009000e+000  3.1651000e+000  5.3637000e+000  6.7337000e+000 -2.4700000e+000 -2.9580000e+000  2.5117000e+000 -1.2304000e+000  2.2361000e+000  4.8453000e+000 -7.5610000e-001 -1.0578000e+000  8.2870000e-001 -2.2480000e+000  1.0000000e+000  0.0000000e+000
  5.7408000e+000  6.6486000e+000  1.9990000e-001 -2.4307000e+000  3.6408000e+000 -4.0664000e+000 -1.5470000e-001  1.8582600e+001  1.7441000e+000  5.7408000e+000  1.2594000e+000  3.2098000e+000  4.7283000e+000  3.7532000e+000  3.5833000e+000  5.8499000e+000  1.4380300e+001  9.0996000e+000  1.2594000e+000  1.5388000e+000  4.7283000e+000  6.6092000e+000  7.0653000e+000  1.4390300e+001  6.1984000e+000  4.3502000e+000 -3.8729000e+000  1.2900000e-001  1.2594000e+000  4.7159000e+000 -3.2321000e+000  4.3810000e-001  2.9239500e+000  1.0000000e+000  0.0000000e+000
  1.5357000e+000 -1.8859000e+000  1.5946000e+000 -9.5930000e-001  6.2489000e+000 -2.2531000e+000  1.4639000e+000  1.3480000e-001  1.1544000e+000  1.5357000e+000 -2.8373000e+000  5.3545000e+000 -3.8106000e+000  5.5060000e-001 -3.3150000e+000  1.8801000e+000  1.1629400e+001  6.9861000e+000 -2.8373000e+000  4.4320000e-001 -3.8106000e+000  7.1164000e+000  6.5350000e+000  7.3234000e+000  2.8846000e+000  7.4600000e-002 -6.9341000e+000  6.9670000e-001 -2.8373000e+000  3.7953000e+000 -8.6459000e+000 -1.4541333e+000 -4.4175000e+000  1.0000000e+000  1.0000000e+000
  2.3045000e+000 -1.0810000e-001 -1.1123000e+000 -4.5195000e+000  1.6817000e+000  1.8460000e-001 -1.6368000e+000  9.0710000e-001  1.9711000e+000  2.3045000e+000 -2.1700000e+000 -2.7955000e+000 -2.4155000e+000 -2.7370000e+000 -5.2008000e+000  1.7685000e+000  1.2563400e+001  5.7021000e+000 -2.1700000e+000 -5.0750000e-001 -2.4155000e+000  1.7799000e+000  6.8142000e+000  1.1795000e+000  2.1629000e+000  1.5412000e+000 -2.0902000e+000 -1.0683000e+000 -2.1700000e+000  2.9805000e+000 -1.3792900e+001 -3.5162000e+000 -2.5770000e-001  1.0000000e+000  0.0000000e+000
  2.9220000e-001 -4.6010000e-001  2.6711000e+000 -2.7542000e+000  2.5376000e+000 -1.8347000e+000  4.1280000e-001  2.2068000e+000  1.6043000e+000  2.9220000e-001  1.8100000e-002 -1.5487000e+000 -1.2216000e+000 -3.3970000e-001  1.3886000e+000  2.5415000e+000  1.0740700e+001  7.2359000e+000  1.8100000e-002  2.4453000e+000 -1.2216000e+000  1.1330000e-001  6.6638000e+000 -6.1480000e-001 -5.8680000e-001 -4.2060000e-001 -2.3722000e+000 -2.0328000e+000  1.8100000e-002  2.3729000e+000 -4.3848000e+000 -2.5787333e+000 -2.8523500e+000  1.0000000e+000  0.0000000e+000
 -2.8890000e-001  2.5387000e+000  1.4543000e+000 -4.3490000e-001  3.5953000e+000  4.5810000e-001  7.5910000e-001  9.1354000e+000  4.6372000e+000 -2.8890000e-001 -1.6291000e+000  1.1552000e+000  4.9835000e+000  6.7154000e+000  6.4830000e-001  1.6488000e+000  9.8343000e+000  5.9947000e+000 -1.6291000e+000  1.6056000e+000  4.9835000e+000  3.4933000e+000  8.4234000e+000  4.5197000e+000  4.1503000e+000  2.2384000e+000  1.3319000e+000  5.0808000e+000 -1.6291000e+000  1.9491000e+000 -3.1586000e+000  6.9153333e-001  1.8820000e+000  1.0000000e+000  0.0000000e+000
 -1.2998000e+000  3.0303000e+000  2.3515000e+000 -2.8195000e+000  9.7080000e-001 -2.7684000e+000  1.4991000e+000  7.1666000e+000  4.6728000e+000 -1.2998000e+000 -2.9059000e+000 -9.4610000e-001  1.2799000e+000  4.4959000e+000  4.2600000e-002  1.2978000e+000  1.1541500e+001  3.1802000e+000 -2.9059000e+000  2.8020000e-001  1.2799000e+000  3.6293000e+000  7.6410000e+000  9.9349000e+000  4.2389000e+000  2.7677000e+000 -3.4334000e+000  1.9233000e+000 -2.9059000e+000  2.0438000e+000 -6.0147000e+000 -2.9665667e+000 -1.6235500e+000  1.0000000e+000  0.0000000e+000
  1.7287000e+000  2.5070000e+000 -1.0237000e+000 -3.9276000e+000 -1.6705000e+000 -4.7352000e+000  5.5491000e+000  7.9035000e+000 -7.3860000e-001  1.7287000e+000 -4.2308000e+000 -1.6731000e+000  9.5360000e-001  2.6659000e+000 -4.0224000e+000  3.7471000e+000  1.3379400e+001  1.9523000e+000 -4.2308000e+000 -8.6180000e-001  9.5360000e-001  1.9640000e-001  2.6327000e+000  7.3606000e+000  5.0795000e+000  1.4800000e-001 -6.4572000e+000  1.8482000e+000 -4.2308000e+000  2.3395000e+000 -2.2286000e+000 -2.8080333e+000  1.0002500e+000  1.0000000e+000  0.0000000e+000
  2.2200000e-002  9.3190000e-001  2.6707000e+000  1.2676000e+000  2.3163000e+000 -2.8532000e+000  4.2786000e+000  6.9192000e+000  3.9443000e+000  2.2200000e-002 -1.3491000e+000  1.2754000e+000 -1.0904000e+000  7.8742000e+000 -3.3470000e-001  1.1481000e+000  1.0850000e+001  8.9779000e+000 -1.3491000e+000  4.4870000e+000 -1.0904000e+000  5.2822000e+000  6.1021000e+000  8.3691000e+000  4.5884000e+000  2.7521000e+000 -2.5891000e+000  8.2242000e+000 -1.3491000e+000  1.1563000e+000 -2.8863000e+000 -1.2126667e+000 -2.2720000e+000  1.0000000e+000  0.0000000e+000
 -8.7060000e-001 -1.5309000e+000  4.2110000e+000 -6.2894000e+000 -3.1270000e+000 -3.5440000e+000 -2.7869000e+000  5.5480000e+000  1.7914000e+000 -8.7060000e-001 -1.0937000e+000 -3.1930000e+000  2.1048000e+000  3.9350000e-001 -8.7700000e-001  2.7081000e+000  1.1649500e+001  5.5041000e+000 -1.0937000e+000 -2.0433000e+000  2.1048000e+000 -2.0352000e+000  4.4956000e+000  5.6416000e+000  8.6157000e+000 -1.7807000e+000 -5.8067000e+000  1.5071000e+000 -1.0937000e+000  2.9589000e+000 -8.9523000e+000 -3.1311333e+000 -4.1918000e+000  1.0000000e+000  0.0000000e+000
 -9.6590000e-001 -2.7321000e+000 -1.6990000e+000 -2.9156000e+000 -5.3980000e+000 -3.9113000e+000 -2.9500000e-002  2.3468000e+000 -6.5786000e+000 -9.6590000e-001 -6.1478000e+000 -3.0501000e+000 -3.8868000e+000 -1.4668000e+000 -5.1701000e+000 -3.8162000e+000 -5.4285000e+000 -2.7900000e+000 -6.1478000e+000 -2.7807000e+000 -3.8868000e+000 -5.1907000e+000 -6.7151000e+000 -6.6942000e+000  6.2410000e-001 -3.4717000e+000 -5.3268000e+000 -8.3470000e-001 -6.1478000e+000 -2.9734000e+000 -3.3279000e+000 -5.7315667e+000 -3.0644000e+000  1.0000000e+000  0.0000000e+000
  3.2954000e+000  3.2133000e+000  2.6358000e+000  4.6828000e+000  1.6505000e+000  4.7129000e+000  1.3624000e+000 -4.8017000e+000 -1.2002000e+000  3.2954000e+000  4.3634000e+000 -5.1900000e-002 -1.4223000e+000  4.5165000e+000  5.8266000e+000  1.9677000e+000 -3.0741000e+000  9.8810000e-001  4.3634000e+000  3.3616000e+000 -1.4223000e+000 -4.9140000e-001  4.8590000e-001 -7.4000000e-003  4.8090000e-001  3.0398000e+000  5.9493000e+000  5.0886000e+000  4.3634000e+000  1.8440000e-001  9.2803000e+000  1.5092667e+000  3.6560000e+000  1.0000000e+000  0.0000000e+000
  2.0061000e+000  6.7756000e+000  6.6170000e-001  9.2855000e+000  2.2968000e+000  6.0288000e+000 -7.3340000e-001  5.7989000e+000  2.4655000e+000  2.0061000e+000  7.7591000e+000 -3.3200000e-001  5.7192000e+000  1.6333000e+000  4.3392000e+000  7.2133000e+000 -7.0270000e-001 -8.4100000e-001  7.7591000e+000  3.8311000e+000  5.7192000e+000 -6.3940000e-001  1.2415000e+000  3.2136000e+000  6.6928000e+000  4.4082000e+000  1.1623700e+001  5.1019000e+000  7.7591000e+000  4.6214000e+000  1.0443500e+001  4.1731000e+000  4.8182500e+000  1.0000000e+000  0.0000000e+000
  1.7500000e-002  6.4228000e+000  1.7712000e+000  1.3499000e+000 -3.7000000e-002  2.6967000e+000  2.6450000e+000  4.4796000e+000  4.2243000e+000  1.7500000e-002  6.7140000e+000  1.2555000e+000  1.0876700e+001  4.3750000e-001  4.7553000e+000  6.9114000e+000 -1.8024000e+000  6.1900000e-001  6.7140000e+000  1.7101000e+000  1.0876700e+001 -7.2370000e-001  6.7100000e-001  5.0343000e+000  4.4816000e+000  1.7048000e+000  4.5471000e+000  8.8870000e-001  6.7140000e+000  7.3278000e+000  1.0681600e+001  6.1584333e+000  3.7375500e+000  1.0000000e+000  1.0000000e+000
 -9.2390000e-001  2.6246000e+000  2.8095000e+000 -1.3120000e+000 -1.2026000e+000  2.7188000e+000  4.5656000e+000  2.5339000e+000  8.3943000e+000 -9.2390000e-001 -9.1700000e-002 -6.4870000e-001  5.9689000e+000 -1.9890000e+000  2.3490000e-001  4.7051000e+000  9.0670000e-001  2.6593000e+000 -9.1700000e-002  9.9000000e-003  5.9689000e+000  7.2230000e-001 -4.6200000e-002  5.2710000e-001 -1.2099000e+000  1.5120000e+000  7.1140000e-001 -5.3360000e-001 -9.1700000e-002  7.1841000e+000  4.1174000e+000  5.0150000e+000  3.2906500e+000  1.0000000e+000  0.0000000e+000
 -2.8260000e+000 -8.2460000e-001  1.8887000e+000 -2.6690000e-001  2.0840000e+000 -4.1830000e-001  7.9320000e-001  2.3357000e+000  7.9716000e+000 -2.8260000e+000  2.9726000e+000 -1.5210000e-001  2.4511000e+000 -1.9588000e+000 -2.4665000e+000  3.7882000e+000  2.9923000e+000  3.3898000e+000  2.9726000e+000  2.1040000e-001  2.4511000e+000 -1.3203000e+000  3.1433000e+000  2.6905000e+000 -8.3500000e-002  1.9940000e+000  2.4708000e+000 -1.5554000e+000  2.9726000e+000  5.0264000e+000 -2.9780000e+000  4.5636667e+000  3.7110000e-001  1.0000000e+000  0.0000000e+000
  2.4449000e+000  1.3816000e+000  1.1627000e+000  3.3008000e+000  5.1420000e+000  3.8239000e+000  3.4200000e-001 -3.5729000e+000 -1.3600000e-002  2.4449000e+000  1.8979000e+000  4.3028000e+000 -1.4629000e+000 -6.3950000e-001  1.3788000e+000  1.4403000e+000 -3.4798000e+000  2.1260000e+000  1.8979000e+000  1.1969000e+000 -1.4629000e+000 -9.4600000e-002 -5.9950000e-001 -1.4343000e+000  9.5970000e-001  1.9449000e+000  5.1051000e+000 -9.3800000e-001  1.8979000e+000  2.2291000e+000  3.0499000e+000  2.8045000e+000 -1.2172000e+000  1.0000000e+000  0.0000000e+000
  1.1271000e+000  1.9438000e+000 -1.8748000e+000  1.8165000e+000  1.4368000e+000  4.3480000e-001 -2.7720000e+000 -8.7060000e-001 -1.3237000e+000  1.1271000e+000 -4.5100000e-002 -3.3500000e-001  1.8351000e+000 -1.8202000e+000 -1.3551000e+000 -2.4230000e-001 -4.2492000e+000 -6.8588000e+000 -4.5100000e-002 -2.0239000e+000  1.8351000e+000 -2.4750000e-001 -3.6318000e+000  2.5691000e+000  3.7154000e+000  8.0060000e-001  1.7750000e+000  3.8980000e-001 -4.5100000e-002 -1.6930000e-001  5.3450000e-001  3.1713333e-001  2.1776500e+000  1.0000000e+000  0.0000000e+000
  2.8036000e+000  1.1838000e+000  4.0290000e-001  1.7590000e+000 -4.4350000e-001  1.0064000e+000  1.0998000e+000 -3.9996000e+000 -2.3331000e+000  2.8036000e+000  2.6390000e-001 -2.2225000e+000 -1.8375000e+000  1.5339000e+000  1.6763000e+000  3.6470000e-001 -5.6137000e+000 -4.4687000e+000  2.6390000e-001  1.8890000e-001 -1.8375000e+000  7.8340000e-001 -4.8499000e+000 -2.7338000e+000 -2.2946000e+000  1.0083000e+000  3.6324000e+000  2.7300000e+000  2.6390000e-001 -3.3400000e-002  3.7948000e+000  3.6739000e+000  8.6090000e-001  1.0000000e+000  0.0000000e+000
  8.5700000e-001  5.6550000e+000  1.2861000e+000  3.7236000e+000  1.5968000e+000  3.2163000e+000 -1.2428000e+000 -5.1556000e+000 -1.5180000e+000  8.5700000e-001  1.4668000e+000  9.4480000e-001  1.8727000e+000 -6.1170000e-001  3.6844000e+000  3.3711000e+000  3.8090000e-001  3.9265000e+000  1.4668000e+000  2.9600000e+000  1.8727000e+000  3.7186000e+000  1.1179000e+000  3.1750000e+000 -6.8440000e-001  5.4521000e+000  3.0584000e+000  3.1917000e+000  1.4668000e+000  4.7428000e+000  6.6474000e+000  4.2151667e+000  5.2584500e+000  1.0000000e+000  0.0000000e+000
 -1.8259000e+000  2.3011000e+000 -3.6655000e+000  7.7655000e+000  1.6786000e+000  4.7956000e+000 -2.3057000e+000  9.3290000e-001 -2.9353000e+000 -1.8259000e+000  1.6091000e+000  9.8620000e-001  1.3963000e+000 -3.1898000e+000  4.6895000e+000  6.3387000e+000  2.4046000e+000  3.4415000e+000  1.6091000e+000  3.1311000e+000  1.3963000e+000  2.0693000e+000 -1.5257000e+000  4.9788000e+000 -1.9813000e+000  4.6559000e+000  6.7760000e+000 -1.9702000e+000  1.6091000e+000  6.7373000e+000  7.8939000e+000  4.7019333e+000  2.2831500e+000  1.0000000e+000  1.0000000e+000
  1.1850000e+000  5.9278000e+000 -1.7539000e+000  9.1982000e+000  2.2266000e+000  7.7342000e+000  3.5330000e+000  5.5011000e+000  1.1574000e+000  1.1850000e+000  4.6616000e+000  3.5833000e+000  5.0818000e+000  1.3621000e+000  5.1558000e+000  7.4707000e+000 -1.5155000e+000  2.6368000e+000  4.6616000e+000  1.2463000e+000  5.0818000e+000 -7.7900000e-002  3.8250000e-001  2.7311000e+000  6.0360000e-001  1.1138200e+001  1.1973700e+001  6.6940000e-001  4.6616000e+000  8.2981000e+000  7.4115000e+000  1.3370333e+000  3.9850500e+000  1.0000000e+000  0.0000000e+000
 -2.7052000e+000  1.5519000e+000 -5.1887000e+000  2.4789000e+000 -4.3079000e+000  9.4520000e-001 -1.6328000e+000 -7.0314000e+000 -3.7938000e+000 -2.7052000e+000 -4.3660000e-001 -3.8500000e+000  1.8524000e+000 -3.5419000e+000 -4.3426000e+000  3.4855000e+000  1.5911000e+000 -5.9397000e+000 -4.3660000e-001 -3.6706000e+000  1.8524000e+000 -4.0883000e+000 -1.1566400e+001 -3.4200000e+000 -5.9130000e-001  3.9600000e+000  3.0302000e+000 -4.2323000e+000 -4.3660000e-001  3.7428000e+000  3.7015000e+000 -4.9636000e+000 -4.7255000e-001  1.0000000e+000  0.0000000e+000
 -1.9279000e+000 -3.4780000e-001 -7.3410000e-001  6.3283000e+000  2.6121000e+000  7.0366000e+000  3.6240000e-001 -8.9175000e+000 -7.5350000e-001 -1.9279000e+000  2.8135000e+000  5.7344000e+000  3.9547000e+000 -1.7600000e-001 -5.2820000e-001  7.0000000e-004 -1.9080000e+000 -5.7724000e+000  2.8135000e+000  3.6409000e+000  3.9547000e+000  2.3920000e-001 -4.2335000e+000 -7.9434000e+000 -2.6492000e+000  5.9984000e+000  1.0854000e+001  6.0550000e-001  2.8135000e+000  8.9210000e-001  7.2589000e+000  1.8793667e+000  3.0118500e+000  1.0000000e+000  0.0000000e+000
  2.1145000e+000  5.6539000e+000 -4.3029000e+000  2.2694000e+000  3.4209000e+000  5.9420000e-001 -2.5384000e+000 -1.3086000e+000 -7.2339000e+000  2.1145000e+000 -1.0118000e+000  4.0797000e+000  3.9430000e-001  3.2606000e+000  2.4211000e+000  5.9190000e-001 -2.2972000e+000 -2.4519000e+000 -1.0118000e+000  9.7400000e-001  3.9430000e-001 -1.7830000e+000 -6.5335000e+000 -2.9070000e+000  3.7638000e+000  3.7901000e+000  5.8301000e+000  3.5893000e+000 -1.0118000e+000  4.4000000e-003  2.7569000e+000  3.8500000e-002  4.0875500e+000  1.0000000e+000  0.0000000e+000
 -1.4708000e+000  7.4038000e+000  5.0400000e-002  2.9017000e+000  4.5696000e+000  3.2679000e+000 -4.4500000e-001 -6.6856000e+000 -2.6370000e+000 -1.4708000e+000 -4.4280000e-001  2.5202000e+000 -3.0130000e+000  6.2821000e+000  2.5113000e+000  1.2976000e+000 -7.6590000e+000 -3.5483000e+000 -4.4280000e-001  2.4080000e-001 -3.0130000e+000  7.9650000e-001 -1.3863000e+000 -8.4521000e+000  6.6748000e+000  4.8258000e+000  2.5189000e+000  2.6969000e+000 -4.4280000e-001  6.3380000e-001  1.4630000e+000  1.2390000e+000  4.5360500e+000  1.0000000e+000  0.0000000e+000
  4.6300000e-002  9.8680000e-001  2.4491000e+000 -1.7500000e-001  6.5540000e-001  1.4777000e+000 -2.1600000e-001 -1.0878000e+001 -4.0340000e+000  4.6300000e-002 -4.2659000e+000 -1.0887000e+000  1.7110000e-001 -2.8827000e+000 -1.1698000e+000  2.5623000e+000 -4.4570000e+000 -2.5299000e+000 -4.2659000e+000 -1.4289000e+000  1.7110000e-001  1.3053000e+000  4.1300000e-001 -5.2701000e+000  2.4174000e+000  6.0530000e-001  3.3650000e-001 -1.3063000e+000 -4.2659000e+000  3.0469000e+000 -2.9041000e+000  5.2586667e-001  3.7570000e-001  1.0000000e+000  0.0000000e+000
  1.9059000e+000 -1.8853000e+000  2.4099000e+000 -5.8902000e+000  4.9200000e-001 -2.4024000e+000 -1.4630000e+000 -5.8302000e+000 -1.0113000e+000  1.9059000e+000 -3.5039000e+000 -4.0699000e+000 -6.3862000e+000 -1.8308000e+000 -5.2000000e-001 -3.1445000e+000 -5.0890000e-001 -2.5387000e+000 -3.5039000e+000 -2.1291000e+000 -6.3862000e+000 -3.8035000e+000 -3.7540000e-001 -4.8741000e+000 -3.0625000e+000 -1.8306000e+000 -2.8549000e+000 -1.8313000e+000 -3.5039000e+000 -3.0702000e+000 -2.5900000e+000 -8.2350000e-001 -2.8444000e+000  1.0000000e+000  0.0000000e+000
  1.0028000e+000  6.7130000e-001  2.7082000e+000 -3.6688000e+000  8.8680000e-001 -2.6733000e+000 -1.2882000e+000  6.1548000e+000  2.2386000e+000  1.0028000e+000 -2.1469000e+000  1.0724000e+000 -1.7570000e+000  1.1061000e+000  2.4102000e+000 -3.4944000e+000 -2.4820000e+000 -1.6864000e+000 -2.1469000e+000 -8.9220000e-001 -1.7570000e+000 -1.3008000e+000 -1.8630000e-001 -4.7870000e-001  1.6509000e+000 -1.3614000e+000 -2.6431000e+000 -1.9830000e-001 -2.1469000e+000 -4.6780000e+000 -4.4280000e+000 -1.3370000e-001  1.2262000e+000  1.0000000e+000  0.0000000e+000
  2.5450000e+000  7.6960000e-001  2.6181000e+000  2.2500000e+000  3.0123000e+000 -2.2510000e-001  4.5700000e-002  6.2776000e+000  1.5275000e+000  2.5450000e+000 -2.9040000e-001  1.0733000e+000 -3.8030000e-001  2.5620000e+000  2.2029000e+000 -6.1750000e-001 -1.2311000e+000  2.7379000e+000 -2.9040000e-001  5.7770000e-001 -3.8030000e-001  9.6200000e-002 -8.5450000e-001  7.0060000e-001 -1.1445000e+000 -1.4816000e+000  2.7219000e+000  1.2322000e+000 -2.9040000e-001 -2.6605000e+000  4.3620000e-001 -7.7390000e-001 -5.9400000e-001  1.0000000e+000  1.0000000e+000
  1.0993000e+000 -5.7190000e-001  4.1323000e+000  3.6084000e+000  3.7361000e+000  3.5321000e+000  6.0379000e+000  6.1670000e+000 -1.9668000e+000  1.0993000e+000  2.1544000e+000  2.7982000e+000  5.1780000e-001 -2.1428000e+000  1.2397000e+000  1.1870000e-001  2.3354000e+000  3.4530000e-001  2.1544000e+000  1.5024000e+000  5.1780000e-001  3.7263000e+000 -2.0661000e+000  6.1927000e+000  2.8724000e+000  2.8600000e-002  6.8460000e+000  1.2549000e+000  2.1544000e+000  2.0280000e-001  4.7285000e+000 -2.9182667e+000 -1.5028000e+000  1.0000000e+000  0.0000000e+000
 -4.1720000e-001 -3.6735000e+000  2.3791000e+000  7.3743000e+000  3.0581000e+000  2.1888000e+000  9.8300000e-002  8.6401000e+000  5.6740000e-001 -4.1720000e-001 -3.6004000e+000  5.0020000e-001 -3.8618000e+000 -4.2600000e-002 -2.3650000e-001 -1.3142000e+000  3.9454000e+000  1.0247000e+000 -3.6004000e+000  1.1377000e+000 -3.8618000e+000 -2.5760000e+000  1.1741000e+000  4.5527000e+000 -1.7403000e+000 -1.1182000e+000  4.7426000e+000 -3.2938000e+000 -3.6004000e+000 -1.3840000e+000 -4.9513000e+000 -3.9399667e+000 -3.8795000e+000  1.0000000e+000  0.0000000e+000
 -3.3073000e+000 -1.4652000e+000  2.4001000e+000  7.2612000e+000 -1.6900000e-002 -9.1560000e-001 -1.2546000e+000  5.1526000e+000  7.2890000e-001 -3.3073000e+000 -5.6695000e+000 -2.7080000e-001 -2.3264000e+000 -3.6819000e+000  1.6591000e+000 -2.5409000e+000  2.0192000e+000  4.5990000e-001 -5.6695000e+000 -6.5250000e-001 -2.3264000e+000 -2.4121000e+000  1.1150000e+000 -4.8425000e+000  2.3603000e+000 -2.8293000e+000  4.0167000e+000 -4.5988000e+000 -5.6695000e+000 -4.0422000e+000 -6.6440000e+000 -2.8561000e+000 -4.1149500e+000  1.0000000e+000  0.0000000e+000
 -1.9730000e+000  2.7760000e+000  3.2090000e-001  3.6041000e+000  2.4060000e-001 -3.8329000e+000 -2.9102000e+000 -5.1964000e+000 -1.5396000e+000 -1.9730000e+000 -4.6740000e+000 -1.2520000e-001 -6.9600000e-001 -1.7890000e+000 -9.8350000e-001 -1.8681000e+000  1.0196000e+000 -4.6585000e+000 -4.6740000e+000 -1.4230000e+000 -6.9600000e-001 -3.5013000e+000 -4.5569000e+000 -6.9059000e+000 -1.2680000e+000 -4.4770000e+000  5.7971000e+000 -2.3789000e+000 -4.6740000e+000 -3.6141000e+000 -5.2053000e+000 -3.5153333e+000 -1.9948500e+000  1.0000000e+000  0.0000000e+000
 -2.2355000e+000  5.6867000e+000  2.7703000e+000  1.2458000e+000  2.4387000e+000 -2.5008000e+000 -6.1270000e-001 -5.1965000e+000 -7.0630000e-001 -2.2355000e+000  1.3949000e+000  2.4443000e+000 -2.5746000e+000 -3.3240000e-001  2.4607000e+000 -1.3363000e+000  7.0590000e-001 -3.2078000e+000  1.3949000e+000  5.6260000e-001 -2.5746000e+000  1.7640000e-001 -2.3877000e+000 -2.3695000e+000  3.1496000e+000 -9.2470000e-001  3.9916000e+000 -2.8655000e+000  1.3949000e+000 -2.1541000e+000  1.5521000e+000  1.4294000e+000  2.9286500e+000  1.0000000e+000  0.0000000e+000
 -2.1420000e+000 -5.4124000e+000 -1.8974000e+000 -1.7670000e+000 -1.3523000e+000 -2.9090000e-001  2.2240000e-001 -9.8510000e+000  6.5630000e-001 -2.1420000e+000 -2.8824000e+000 -2.9150000e-001 -2.7312000e+000 -2.7837000e+000 -1.5160000e+000 -2.1974000e+000 -8.2888000e+000 -1.3183000e+000 -2.8824000e+000 -1.5387000e+000 -2.7312000e+000 -1.2900000e+000  2.3040000e-001 -8.7759000e+000 -3.6084000e+000 -4.8270000e+000 -8.8081000e+000 -3.9337000e+000 -2.8824000e+000 -1.4503000e+000 -2.8897000e+000 -1.5727333e+000 -5.2738500e+000  1.0000000e+000  0.0000000e+000
 -2.4646000e+000 -6.9047000e+000  1.9486000e+000 -3.4550000e-001 -2.8899000e+000 -2.7787000e+000 -3.0269000e+000 -7.9661000e+000  1.2294000e+000 -2.4646000e+000 -5.0608000e+000 -1.9010000e+000 -1.6156000e+000  3.0810000e-001 -2.4909000e+000 -2.6535000e+000 -4.0518000e+000 -6.2670000e+000 -5.0608000e+000 -2.7435000e+000 -1.6156000e+000 -2.4420000e-001 -1.1164000e+000 -5.1126000e+000 -4.5208000e+000 -2.8823000e+000 -8.7050000e+000 -4.6963000e+000 -5.0608000e+000 -2.2384000e+000 -3.2991000e+000 -2.2780000e-001 -3.9810000e+000  1.0000000e+000  0.0000000e+000
 -3.5784000e+000 -7.5285000e+000 -2.9100000e-001 -4.2961000e+000 -2.5267000e+000 -2.1589000e+000  1.0113000e+000 -1.6839000e+000 -1.0996000e+000 -3.5784000e+000  1.5467000e+000 -2.0370000e+000  2.9130000e-001  8.9820000e-001 -1.1291000e+000 -3.4278000e+000 -4.2273000e+000 -1.1560000e+000  1.5467000e+000 -1.0168000e+000  2.9130000e-001  4.1246000e+000  1.7622000e+000 -1.3096000e+000 -9.7610000e-001 -3.8169000e+000 -3.8766000e+000 -2.9590000e+000  1.5467000e+000 -3.9471000e+000 -2.1289000e+000 -3.1073667e+000 -5.5842000e+000  1.0000000e+000  0.0000000e+000
  1.5240000e-001 -4.7462000e+000 -5.2580000e-001 -5.4800000e+000 -2.5114000e+000 -4.2396000e+000  2.8716000e+000  4.2580000e+000 -2.0726000e+000  1.5240000e-001 -2.6511000e+000 -1.7999000e+000  5.3370000e-001  3.3128000e+000 -2.8523000e+000 -4.7536000e+000 -1.3299000e+000  2.5230000e-001 -2.6511000e+000  5.5700000e-001  5.3370000e-001  1.1974000e+000  2.7880000e-001  1.9585000e+000  4.2618000e+000 -4.7379000e+000 -5.3879000e+000  2.9918000e+000 -2.6511000e+000 -4.3330000e+000 -8.4860000e+000 -2.8852667e+000 -2.6187000e+000  1.0000000e+000  0.0000000e+000
 -1.8569000e+000 -6.4400000e+000 -1.1372000e+000 -1.0305000e+001 -3.9369000e+000 -5.5895000e+000 -1.9554000e+000 -1.1613000e+000 -4.9640000e-001 -1.8569000e+000 -1.1417000e+000 -7.4767000e+000  1.3520000e-001 -9.8300000e-001 -5.5957000e+000 -3.1791000e+000  2.7544000e+000 -2.8147000e+000 -1.1417000e+000 -2.3381000e+000  1.3520000e-001 -3.8801000e+000  3.4445000e+000  9.6664000e+000 -1.5029000e+000 -4.6561000e+000 -1.0601800e+001  2.0971000e+000 -1.1417000e+000 -2.7871000e+000 -6.7562000e+000 -2.3448000e+000  1.3451000e+000  1.0000000e+000  0.0000000e+000
 -2.3537000e+000 -1.5736600e+001 -2.9920000e+000 -8.2041000e+000 -3.6261000e+000 -3.7380000e-001 -3.2510000e-001 -6.7337000e+000 -8.2500000e-001 -2.3537000e+000 -5.2970000e+000 -3.2747000e+000 -8.0127000e+000 -5.9797000e+000 -6.0713000e+000 -8.9612000e+000 -8.0200000e-001 -2.9623000e+000 -5.2970000e+000 -3.1777000e+000 -8.0127000e+000 -2.7729000e+000  2.6100000e+000 -3.1790000e+000 -7.7652000e+000 -8.1540000e+000 -9.4620000e+000 -3.1481000e+000 -5.2970000e+000 -7.1597000e+000 -6.2039000e+000 -3.2134000e+000 -4.7168000e+000  1.0000000e+000  1.0000000e+000
 -3.0189000e+000 -3.0783000e+000  7.0480000e-001  3.8250000e-001  1.5263000e+000  4.1347000e+000  2.2043000e+000  2.7132000e+000  2.1776000e+000 -3.0189000e+000 -4.9520000e-001  3.1462000e+000 -1.0345000e+000  1.0494000e+000  7.7000000e-001  2.3660000e-001  4.4348000e+000  7.3037000e+000 -4.9520000e-001  2.9536000e+000 -1.0345000e+000  2.4241000e+000  5.8435000e+000 -4.9790000e-001  1.7610000e-001  1.9666000e+000  1.0431000e+000  4.0528000e+000 -4.9520000e-001 -2.8243000e+000  7.4174000e+000  4.6185667e+000  2.4211500e+000  1.0000000e+000  0.0000000e+000
  2.5201000e+000  1.5060000e+000 -2.4710000e-001  2.7472000e+000  2.4781000e+000  3.3297000e+000  4.2268000e+000  1.8160400e+001  2.5112000e+000  2.5201000e+000  4.7090000e-001  3.6366000e+000  1.7818000e+000  6.3640000e-001  3.4101000e+000  7.2830000e+000  9.1922000e+000  6.6948000e+000  4.7090000e-001  5.8600000e-001  1.7818000e+000  5.0746000e+000  4.0365000e+000  1.5037000e+001  3.5715000e+000  6.9434000e+000  6.2757000e+000  2.1135000e+000  4.7090000e-001  3.9968000e+000  1.0352500e+001  5.5844333e+000  2.1355000e+000  1.0000000e+000  0.0000000e+000
  1.4770000e+000  2.2301000e+000  4.8230000e-001  6.9356000e+000  6.1114000e+000  3.7057000e+000 -2.8932000e+000  5.7313000e+000  7.2820000e-001  1.4770000e+000  2.5038000e+000  5.0431000e+000 -1.1710000e+000  1.3728000e+000  1.1847000e+000  3.7639000e+000  6.5062000e+000  2.3175000e+000  2.5038000e+000 -8.3480000e-001 -1.1710000e+000  1.2040000e-001  6.1690000e-001  3.0186000e+000 -3.6400000e+000  5.9232000e+000  3.4122000e+000  3.2070000e-001  2.5038000e+000  4.9097000e+000  8.3830000e+000  3.7297000e+000  1.0724000e+000  1.0000000e+000  0.0000000e+000
 -4.1780000e-001  6.2300000e+000  1.8269000e+000  1.0586000e+000  1.1764000e+000  8.7730000e-001 -6.6467000e+000 -6.4258000e+000  8.1130000e-001 -4.1780000e-001  2.4436000e+000  2.0075000e+000 -2.3002000e+000 -7.7630000e-001  8.9960000e-001  1.6490000e+000  3.6898000e+000  1.6278000e+000  2.4436000e+000 -1.4695000e+000 -2.3002000e+000 -3.0772000e+000 -4.3215000e+000 -1.8008000e+000 -1.5852000e+000  8.6520000e-001 -2.5659000e+000 -1.7259000e+000  2.4436000e+000  3.2275000e+000  6.5602000e+000  2.6194667e+000  3.9252500e+000  1.0000000e+000  0.0000000e+000
 -1.9460000e-001  1.6947000e+000 -2.6370000e-001  2.2953000e+000 -2.2593000e+000  3.0481000e+000 -6.9190000e-001 -9.8883000e+000 -2.5692000e+000 -1.9460000e-001 -2.8430000e-001  1.3815000e+000 -1.2776000e+000 -3.4557000e+000 -1.6390000e+000 -2.0876000e+000 -5.5434000e+000 -6.7318000e+000 -2.8430000e-001 -2.6811000e+000 -1.2776000e+000 -5.6806000e+000 -6.2122000e+000 -2.5394000e+000 -1.5379000e+000 -1.9683000e+000  2.9594000e+000 -4.0348000e+000 -2.8430000e-001  9.4720000e-001  5.9503000e+000  2.1253667e+000  2.4410500e+000  1.0000000e+000  0.0000000e+000
  1.6727000e+000  5.4248000e+000 -9.6270000e-001 -1.3883000e+000 -3.5509000e+000  3.9448000e+000 -1.3363000e+000  1.2223000e+000  3.6490000e-001  1.6727000e+000  5.2670000e-001  1.9582000e+000  2.9122000e+000  2.6943000e+000  1.5630000e-001  3.9380000e-001 -4.4065000e+000 -1.0450000e+001  5.2670000e-001 -6.5380000e-001  2.9122000e+000  6.6150000e-001 -4.8090000e+000 -2.0181000e+000  5.9210000e-001 -1.0301000e+000 -5.7480000e-001  2.0642000e+000  5.2670000e-001 -4.3430000e-001  6.4200000e+000  4.2451667e+000  5.4650000e+000  1.0000000e+000  0.0000000e+000
 -6.4880000e-001  4.6193000e+000  5.6180000e-001  3.9650000e-001 -3.7860000e+000  1.5669000e+000 -1.4476000e+000 -1.1400300e+001 -2.5295000e+000 -6.4880000e-001  1.2827000e+000 -2.2031000e+000 -4.0840000e-001  1.0225000e+000 -2.4967000e+000 -1.2190000e+000 -1.0052300e+001 -1.2493400e+001  1.2827000e+000 -9.0600000e-002 -4.0840000e-001 -3.3857000e+000 -7.4535000e+000 -7.2469000e+000  1.4520000e-001 -3.6797000e+000  1.0560000e+000  1.3476000e+000  1.2827000e+000 -2.9548000e+000  2.3399000e+000  1.6270333e+000  3.5486500e+000  1.0000000e+000  0.0000000e+000
 -1.3090000e-001  6.2466000e+000 -1.8297000e+000  5.3991000e+000  2.1288000e+000  2.1301000e+000 -2.8658000e+000 -3.3756000e+000 -2.8332000e+000 -1.3090000e-001  2.8315000e+000  3.6000000e-003  8.1570000e-001  6.5833000e+000  1.6469000e+000  1.0045000e+000 -2.6068000e+000 -2.6880000e+000  2.8315000e+000  3.7026000e+000  8.1570000e-001 -2.8358000e+000 -9.5910000e-001  3.0696000e+000  2.7334000e+000  2.4800000e-001  8.2612000e+000  8.8693000e+000  2.8315000e+000 -4.6600000e-002 -5.5240000e-001  3.3802333e+000  5.4479000e+000  1.0000000e+000  0.0000000e+000
 -1.6426000e+000 -3.0372000e+000 -1.4525000e+000  1.1266000e+000  5.0290000e-001 -2.2767000e+000 -3.2875000e+000 -1.3911000e+000 -4.7224000e+000 -1.6426000e+000 -1.4676000e+000  1.7010000e-001 -3.8512000e+000  4.0382000e+000  3.4190000e-001 -2.4890000e-001 -6.7915000e+000 -7.8298000e+000 -1.4676000e+000  2.5043000e+000 -3.8512000e+000 -3.6278000e+000 -1.2284000e+000  2.4499000e+000 -9.5890000e-001 -2.6580000e+000  1.9858000e+000  2.1391000e+000 -1.4676000e+000 -5.5170000e-001 -2.3208000e+000 -1.7076000e+000 -6.6900000e-001  1.0000000e+000  0.0000000e+000
 -1.6703000e+000 -3.2246000e+000 -1.7819000e+000 -4.2434000e+000 -4.2433000e+000 -6.7404000e+000 -1.7998000e+000 -2.8186000e+000 -4.4208000e+000 -1.6703000e+000 -1.5888000e+000 -3.3597000e+000 -2.8425000e+000 -1.8990000e+000 -2.8858000e+000 -4.8944000e+000 -9.5373000e+000 -1.0385700e+001 -1.5888000e+000 -3.1020000e+000 -2.8425000e+000 -4.0556000e+000 -4.5711000e+000 -4.9591000e+000 -4.3979000e+000 -4.8323000e+000 -2.2495000e+000 -2.2031000e+000 -1.5888000e+000 -6.1932000e+000 -5.3657000e+000 -3.8006333e+000 -2.7384000e+000  1.0000000e+000  0.0000000e+000
             NaN             NaN             NaN             NaN             NaN             NaN             NaN             NaN             NaN             NaN             NaN             NaN             NaN             NaN             NaN             NaN             NaN             NaN             NaN             NaN             NaN             NaN             NaN             NaN             NaN             NaN             NaN             NaN             NaN             NaN             NaN             NaN             NaN  1.0000000e+000  0.0000000e+000
             NaN             NaN             NaN             NaN             NaN             NaN             NaN             NaN             NaN             NaN             NaN             NaN             NaN             NaN             NaN             NaN             NaN             NaN             NaN             NaN             NaN             NaN             NaN             NaN             NaN             NaN             NaN             NaN             NaN             NaN             NaN             NaN             NaN  1.0000000e+000  0.0000000e+000
             NaN             NaN             NaN             NaN             NaN             NaN             NaN             NaN             NaN             NaN             NaN             NaN             NaN             NaN             NaN             NaN             NaN             NaN             NaN             NaN             NaN             NaN             NaN             NaN             NaN             NaN             NaN             NaN             NaN             NaN             NaN             NaN             NaN  1.0000000e+000  0.0000000e+000
             NaN             NaN             NaN             NaN             NaN             NaN             NaN             NaN             NaN             NaN             NaN             NaN             NaN             NaN             NaN             NaN             NaN             NaN             NaN             NaN             NaN             NaN             NaN             NaN             NaN             NaN             NaN             NaN             NaN             NaN             NaN             NaN             NaN  1.0000000e+000  1.0000000e+000
 -2.6238000e+000 -5.9438000e+000 -3.9691000e+000  4.4513000e+000  2.5843000e+000  3.8257000e+000 -1.5848000e+000 -5.0350000e-001 -2.6169000e+000 -2.6238000e+000  4.5606000e+000  4.0721000e+000 -1.0056000e+000  1.7569000e+000  6.2198000e+000  2.4317000e+000 -2.9600000e-002 -3.0570000e-001  4.5606000e+000  3.6972000e+000 -1.0056000e+000  1.3752000e+000  4.6610000e-001 -3.5710000e-001 -8.9000000e-003 -5.0890000e-001  6.4786000e+000  3.7551000e+000  4.5606000e+000  2.1091000e+000  8.1328000e+000  7.4748333e+000  2.2367000e+000  1.0000000e+000  0.0000000e+000
  1.1519000e+000 -3.6270000e+000 -3.4040000e-001  3.1060000e-001  1.4356000e+000  1.1814000e+000  2.5641000e+000 -3.6500000e-002 -7.1860000e-001  1.1519000e+000  1.4413000e+000  4.0492000e+000 -1.9548000e+000  5.6730000e-001  3.7643000e+000  5.2350000e-001  1.0252000e+000 -1.5570000e+000  1.4413000e+000  1.4908000e+000 -1.9548000e+000  1.7511000e+000 -2.1334000e+000 -2.7405000e+000 -8.8230000e-001 -5.7390000e-001  5.4540000e-001  2.2397000e+000  1.4413000e+000  9.1520000e-001  5.6224000e+000  5.3677667e+000  2.9145500e+000  1.0000000e+000  0.0000000e+000
  8.4680000e-001  6.0108000e+000 -5.7480000e-001  1.6435000e+000  4.8199000e+000  2.3250000e-001 -2.7826000e+000  7.0129000e+000  1.2305000e+000  8.4680000e-001  3.3735000e+000  1.6976000e+000  7.3310000e-001  9.8440000e-001  2.8850000e+000  6.3600000e-002 -3.7132000e+000 -2.7164000e+000  3.3735000e+000  1.7265000e+000  7.3310000e-001 -6.4010000e-001 -2.1680000e-001  5.3006000e+000  1.5343000e+000 -9.3510000e-001 -3.1300000e-001  2.7406000e+000  3.3735000e+000 -4.4900000e-001  2.1738000e+000  3.9051333e+000  4.3929000e+000  1.0000000e+000  0.0000000e+000
 -2.0525000e+000  6.1305000e+000  2.0978000e+000  1.2939000e+000  4.0345000e+000 -1.1520000e-001 -1.6661000e+000 -2.2071000e+000 -3.0740000e-001 -2.0525000e+000  2.2998000e+000 -3.2600000e-001 -8.0880000e-001  1.8558000e+000  2.0785000e+000  1.7012000e+000  2.6211000e+000  9.1540000e-001  2.2998000e+000 -6.6700000e-001 -8.0880000e-001  1.0440000e-001  3.0415000e+000  3.1661000e+000  1.4659000e+000 -1.0339000e+000  3.2882000e+000  5.7420000e-001  2.2998000e+000  2.2352000e+000  2.4110000e-001  1.1768333e+000  2.3528500e+000  1.0000000e+000  0.0000000e+000
 -1.0036000e+000 -1.2597000e+000  1.0746000e+000 -4.2340000e-001  2.5300000e-002 -9.5180000e-001  9.5110000e-001  4.7263000e+000  1.5149000e+000 -1.0036000e+000 -8.3070000e-001 -2.2430000e-001  8.3850000e-001  2.1062000e+000 -1.5686000e+000 -1.1580000e-001  3.8758000e+000  1.3632000e+000 -8.3070000e-001  1.4658000e+000  8.3850000e-001  1.0553000e+000  8.2770000e-001  3.1355000e+000 -6.9390000e-001  1.6305000e+000 -3.0650000e-001  1.3017000e+000 -8.3070000e-001  6.1070000e-001  2.1258000e+000  3.9736000e+000  3.5785000e+000  1.0000000e+000  0.0000000e+000
 -4.1093000e+000 -5.9493000e+000  5.3175000e+000 -5.7059000e+000 -3.4927000e+000 -4.8729000e+000  5.6860000e-001  3.9500000e+000  2.7650000e+000 -4.1093000e+000 -5.6817000e+000 -3.8821000e+000  5.9090000e-001  1.5096000e+000 -6.1011000e+000 -3.8350000e-001  6.4540000e-001  2.0690000e+000 -5.6817000e+000 -1.2905000e+000  5.9090000e-001  2.4000000e-001 -2.4381000e+000 -9.0950000e-001  2.8772000e+000 -2.4351000e+000 -3.1949000e+000  3.8040000e-001 -5.6817000e+000 -9.4860000e-001 -4.7277000e+000 -1.0218667e+000 -4.3152500e+000  1.0000000e+000  0.0000000e+000
  3.1957000e+000  2.6860000e-001  3.4304000e+000  9.0830000e-001 -1.3790000e+000 -1.8990000e-001  8.8210000e-001 -4.1080000e+000  4.5158000e+000  3.1957000e+000  3.3140000e-001 -2.1116000e+000 -6.4252000e+000  3.3069000e+000 -4.5506000e+000 -9.4400000e-002  4.5667000e+000  5.9807000e+000  3.3140000e-001  3.6400000e-001 -6.4252000e+000  2.4074000e+000  4.3827000e+000 -1.5491000e+000  2.3348000e+000  3.7720000e-001  2.1480000e+000  6.7642000e+000  3.3140000e-001 -1.8819000e+000  4.7060000e-001  3.0881000e+000 -3.1180000e-001  1.0000000e+000  1.0000000e+000
  1.5424000e+000 -1.5035000e+000  1.1180000e+000 -2.5413000e+000 -3.1522000e+000 -6.5130000e-001  2.0390000e-001  2.0610000e+000  1.6710000e-001  1.5424000e+000 -8.5000000e-001 -2.0141000e+000 -5.8859000e+000 -2.7212000e+000 -4.2937000e+000 -2.9730000e-001  5.5816000e+000  2.1779000e+000 -8.5000000e-001 -1.6875000e+000 -5.8859000e+000 -2.1850000e-001  3.6162000e+000 -1.7810000e-001  4.6259000e+000 -9.3330000e-001  7.5300000e-001 -1.1529000e+000 -8.5000000e-001 -3.3130000e-001 -2.5879000e+000  4.7091333e+000  1.7109500e+000  1.0000000e+000  0.0000000e+000
  1.2157000e+000 -2.5486000e+000  2.4480000e+000  2.8004000e+000 -2.4097000e+000  4.6983000e+000  8.4060000e-001 -8.7840000e-001  1.4346000e+000  1.2157000e+000 -2.0191000e+000 -6.4860000e-001 -2.6684000e+000  1.8044000e+000  4.2060000e-001 -1.6368000e+000 -4.4505000e+000 -3.0276000e+000 -2.0191000e+000  3.9110000e-001 -2.6684000e+000  3.3640000e-001  5.7000000e-002 -4.2080000e+000 -1.8101000e+000 -1.8923000e+000 -3.0651000e+000 -1.7306000e+000 -2.0191000e+000 -2.4899000e+000  1.8645000e+000  4.0178333e+000  1.6368500e+000  1.0000000e+000  0.0000000e+000
  6.9690000e-001 -1.6075000e+000  3.1709000e+000 -3.0704000e+000 -4.5380000e-001 -6.5510000e-001  1.2203000e+000  1.2018300e+001  4.4615000e+000  6.9690000e-001 -1.0828000e+000 -2.1779000e+000  3.5707000e+000 -1.0167000e+000  1.6174000e+000  1.7237000e+000 -1.7479000e+000  3.5566000e+000 -1.0828000e+000 -7.5090000e-001  3.5707000e+000  2.2167000e+000  5.1170000e+000  1.2151800e+001  5.8420000e-001 -2.0660000e-001 -9.5140000e-001  4.2340000e-001 -1.0828000e+000  1.1577000e+000  4.4432000e+000  3.8672667e+000  2.8931500e+000  1.0000000e+000  0.0000000e+000
  2.3000000e-002 -2.9245000e+000 -7.9270000e-001 -2.4250000e+000 -5.2070000e-001 -2.7438000e+000 -3.9140000e-001  6.9408000e+000  3.7560000e-001  2.3000000e-002  1.3060000e-001  9.3450000e-001  3.2550000e-001 -4.8694000e+000 -2.9799000e+000  3.4340000e-001  3.0205000e+000 -2.0100000e-001  1.3060000e-001 -1.4057000e+000  3.2550000e-001  2.6095000e+000 -1.4323000e+000  7.0259000e+000 -1.7513000e+000 -1.8449000e+000 -1.2231000e+000  1.0156000e+000  1.3060000e-001 -1.6420000e-001  8.6750000e-001  7.3443333e-001  1.3112000e+000  1.0000000e+000  0.0000000e+000
  6.8020000e-001 -8.2410000e-001  1.7054000e+000  1.3470000e+000  2.6581000e+000  2.4750000e+000  1.2264000e+000  1.3829000e+000  6.1806000e+000  6.8020000e-001  3.4069000e+000  9.7940000e-001  3.3514000e+000  4.4908000e+000 -2.9259000e+000  9.4010000e-001  3.6767000e+000  8.4102000e+000  3.4069000e+000  1.0318000e+000  3.3514000e+000  1.7663000e+000 -8.1330000e-001  2.7672000e+000 -9.8320000e-001 -1.6260000e-001  3.8870000e+000  4.2032000e+000  3.4069000e+000  2.6820000e+000  1.2734000e+000  1.0112333e+000 -6.5670000e-001  1.0000000e+000  0.0000000e+000
  2.2125000e+000  9.4646000e+000  3.0419000e+000  5.2277000e+000  4.0932000e+000  9.3660000e-001  2.3755000e+000  1.2936900e+001  8.7727000e+000  2.2125000e+000  6.6562000e+000  6.8480000e-001  6.2415000e+000  4.9358000e+000  4.6181000e+000  9.8498000e+000  1.5690000e+001  1.2939500e+001  6.6562000e+000  5.7640000e+000  6.2415000e+000  9.6450000e-001  4.9904000e+000  1.0558300e+001  8.9665000e+000  7.7503000e+000  1.2672700e+001  2.6439000e+000  6.6562000e+000  7.9145000e+000  1.3692000e+000  2.8376667e+000  4.5313000e+000  1.0000000e+000  0.0000000e+000
 -8.4850000e-001  3.5127000e+000 -2.7195000e+000  7.3622000e+000  2.4777000e+000  1.4890000e+000  3.8105000e+000  1.2597600e+001  1.3771000e+000 -8.4850000e-001  6.7457000e+000  1.6858000e+000  5.7341000e+000  3.0424000e+000  5.6886000e+000  1.0495700e+001  2.0028500e+001  1.1190200e+001  6.7457000e+000  4.9687000e+000  5.7341000e+000  4.5850000e+000  3.3041000e+000  9.4578000e+000  1.0932500e+001  2.7503000e+000  1.1177500e+001  2.4902000e+000  6.7457000e+000  1.2750400e+001  6.2748000e+000 -7.8700000e-002  2.7265000e+000  1.0000000e+000  0.0000000e+000
 -3.5616000e+000  8.3495000e+000 -5.7717000e+000 -3.0750000e-001 -4.6140000e-001 -4.9925000e+000 -2.8835000e+000  7.6621000e+000 -4.1044000e+000 -3.5616000e+000 -2.1722000e+000 -1.1856000e+000  2.3460000e+000  1.3728000e+000 -1.8647000e+000  2.9011000e+000  7.8147000e+000 -1.3454000e+000 -2.1722000e+000  6.7720000e-001  2.3460000e+000 -1.8486000e+000 -3.4597000e+000  1.2093000e+000  2.6520000e-001 -1.1256000e+000 -5.8071000e+000 -8.8780000e-001 -2.1722000e+000  5.7663000e+000 -7.6230000e-001 -4.9384000e+000  2.2228500e+000  1.0000000e+000  0.0000000e+000
 -1.6175000e+000  5.2342000e+000 -3.5568000e+000  1.3766000e+000  8.2580000e-001 -1.5418000e+000 -2.5632000e+000 -2.3887000e+000 -1.0688500e+001 -1.6175000e+000 -4.7175000e+000  3.2425000e+000  1.1661000e+000  1.7590000e-001 -1.8640000e-001 -2.6320000e-001 -5.9937000e+000 -1.1199200e+001 -4.7175000e+000  2.8975000e+000  1.1661000e+000 -1.9088000e+000 -3.4652000e+000 -4.9600000e+000  2.7575000e+000 -4.6070000e-001 -2.3748000e+000  2.4971000e+000 -4.7175000e+000 -1.9540000e-001 -2.3890000e-001 -5.2804333e+000  2.5532000e+000  1.0000000e+000  0.0000000e+000
 -7.9660000e-001  7.0160000e+000  1.5558000e+000  1.4514000e+000  3.8340000e-001 -9.8600000e-002 -3.3660000e-001  1.8025000e+000 -3.4360000e+000 -7.9660000e-001 -5.2170000e-001 -1.6090000e-001  1.0931000e+000  4.1900000e+000  1.3162000e+000  3.8547000e+000  6.9600000e-001 -3.6829000e+000 -5.2170000e-001  2.2175000e+000  1.0931000e+000  2.0565000e+000 -4.5025000e+000 -1.5207000e+000  5.5846000e+000  2.4347000e+000  1.0620000e+000  4.3267000e+000 -5.2170000e-001  2.8135000e+000  4.5202000e+000 -5.0523333e-001  1.5412500e+000  1.0000000e+000  0.0000000e+000
  1.7281000e+000  7.2196000e+000  3.6344000e+000  4.0153000e+000  3.9272000e+000  2.3236000e+000  1.0180000e+000 -4.0330000e-001  1.1564000e+000  1.7281000e+000  1.9851000e+000  1.8273000e+000  4.3097000e+000  4.7495000e+000  5.3702000e+000  2.9440000e+000  4.4043000e+000 -5.7610000e-001  1.9851000e+000  4.3430000e+000  4.3097000e+000  3.3651000e+000  4.2423000e+000  2.2700000e-001  6.0167000e+000  1.8809000e+000  5.8374000e+000  5.0961000e+000  1.9851000e+000  2.5846000e+000  8.0756000e+000  2.4491000e+000  3.7632000e+000  1.0000000e+000  1.0000000e+000
  1.9055000e+000  2.7896000e+000  2.7274000e+000 -1.0290000e+000  1.5265000e+000  2.7115000e+000  1.2790000e-001  1.5449200e+001  4.9799000e+000  1.9055000e+000  5.6090000e-001  6.7300000e-002  3.6162000e+000  3.7120000e+000  1.9134000e+000  4.3522000e+000  3.8717000e+000  3.3828000e+000  5.6090000e-001  3.0750000e+000  3.6162000e+000  2.2716000e+000  5.5295000e+000  6.6301000e+000  5.7456000e+000  2.3400000e+000  3.8823000e+000  1.0307300e+001  5.6090000e-001  3.1160000e+000  5.3408000e+000  1.1950333e+000  4.3490500e+000  1.0000000e+000  0.0000000e+000
 -9.8720000e-001  1.9135000e+000  3.4495000e+000  4.2983000e+000  3.3310000e+000  6.6510000e+000  4.2575000e+000  7.6084000e+000 -1.6730000e-001 -9.8720000e-001  1.3434000e+000  2.7408000e+000  2.8094000e+000  2.5152000e+000  2.7184000e+000  4.5174000e+000  5.5969000e+000 -5.3610000e-001  1.3434000e+000  4.4667000e+000  2.8094000e+000  2.0285000e+000  1.2020000e+000  9.0367000e+000  2.3051000e+000  5.5510000e+000 -8.8890000e-001  6.8796000e+000  1.3434000e+000  4.6767000e+000  9.6188000e+000  2.3410000e+000  1.9636000e+000  1.0000000e+000  0.0000000e+000
 -1.3845000e+000  7.5931000e+000 -2.2352000e+000  4.0513000e+000  5.6586000e+000  1.2929000e+000 -2.9072000e+000  1.4352300e+001  3.5032000e+000 -1.3845000e+000  7.8198000e+000  5.7342000e+000  6.6050000e+000  3.1674000e+000  8.2138000e+000  7.3028000e+000  9.0227000e+000  2.9255000e+000  7.8198000e+000  4.0645000e+000  6.6050000e+000 -1.3765000e+000  1.2730000e-001  9.1105000e+000 -1.2150000e-001  2.5043000e+000  4.2172000e+000  3.5185000e+000  7.8198000e+000  8.0572000e+000  1.3354000e+000 -3.7003333e-001  2.8396000e+000  1.0000000e+000  0.0000000e+000
  3.8000000e-001  3.7829000e+000  6.4900000e-002  4.6647000e+000  7.3190000e+000  3.6356000e+000  1.7059000e+000  1.0478900e+001 -1.2912000e+000  3.8000000e-001  1.0034200e+001  2.7836000e+000  7.9115000e+000  7.6664000e+000  1.0125000e+001  8.4850000e+000  2.5468000e+000  9.1226000e+000  1.0034200e+001  5.7125000e+000  7.9115000e+000  6.3660000e-001  1.4086000e+000  1.1767300e+001  4.7421000e+000  6.2189000e+000  6.4962000e+000  6.5784000e+000  1.0034200e+001  7.3728000e+000  9.6819000e+000  5.4354667e+000  4.5544000e+000  1.0000000e+000  0.0000000e+000
 -7.7840000e-001  7.0105000e+000  2.7623000e+000  3.1531000e+000  2.9438000e+000 -4.6220000e-001 -2.8292000e+000  7.8859000e+000 -9.5070000e-001 -7.7840000e-001  1.3224000e+000 -8.2680000e-001  8.3869000e+000  3.3801000e+000  5.8404000e+000  8.4860000e+000  1.5221000e+000  4.6112000e+000  1.3224000e+000  9.6560000e-001  8.3869000e+000 -9.9890000e-001  1.4576000e+000  6.6305000e+000  7.5161000e+000  7.1174000e+000  9.2730000e-001  1.9359000e+000  1.3224000e+000  6.4830000e+000  1.9188000e+000  3.6380000e+000  3.8830000e+000  1.0000000e+000  0.0000000e+000
 -1.4332000e+000 -3.9846000e+000  1.5400000e+000 -5.9579000e+000 -8.0800000e-001  1.8083000e+000 -4.0962000e+000 -5.0740000e+000 -1.1316000e+000 -1.4332000e+000 -1.7670000e+000 -2.1152000e+000 -5.0263000e+000  6.9660000e-001 -4.0730000e-001  4.5865000e+000 -1.4244000e+000  1.3703000e+000 -1.7670000e+000 -1.0038000e+000 -5.0263000e+000 -5.4726000e+000  2.5129000e+000 -8.0820000e-001 -8.3170000e-001  2.9344000e+000 -3.2004000e+000 -3.1680000e-001 -1.7670000e+000  3.7397000e+000 -1.4028000e+000  1.5523333e-001 -3.9737000e+000  1.0000000e+000  0.0000000e+000
 -2.5982000e+000 -2.2008000e+000  2.7111000e+000 -2.3419000e+000 -3.5340000e-001 -1.0210000e-001 -2.3114000e+000 -6.2414000e+000 -1.7302000e+000 -2.5982000e+000 -4.4434000e+000 -7.7310000e-001 -7.9088000e+000  9.6920000e-001 -3.7638000e+000  2.1180000e+000 -6.9280000e-001 -7.2944000e+000 -4.4434000e+000 -3.1463000e+000 -7.9088000e+000 -2.4192000e+000 -2.2782000e+000 -3.3615000e+000 -3.7510000e-001 -7.5150000e-001 -7.1233000e+000 -1.7580000e+000 -4.4434000e+000  6.4360000e-001  1.6103000e+000  1.1766667e-001 -1.9015000e+000  1.0000000e+000  0.0000000e+000
 -2.7066000e+000 -2.8420000e+000  1.8900000e-002 -2.0545000e+000  3.8046000e+000  1.3414000e+000 -3.3425000e+000 -4.8258000e+000 -2.5693000e+000 -2.7066000e+000 -2.0810000e-001  4.5606000e+000 -2.8060000e+000  2.4838000e+000 -7.3080000e-001 -2.5420000e-001 -7.0868000e+000 -2.9700000e-002 -2.0810000e-001 -1.5950000e-001 -2.8060000e+000 -1.7246000e+000 -1.3438000e+000 -3.3822000e+000 -1.9959000e+000  2.3579000e+000 -1.1029000e+000  8.1980000e-001 -2.0810000e-001 -2.7733000e+000 -1.7104000e+000  2.6926333e+000  1.1369000e+000  1.0000000e+000  0.0000000e+000
  4.9614000e+000  8.0571000e+000  1.7470000e+000  4.2628000e+000  8.1316000e+000  3.1335000e+000  2.6907000e+000  1.5857100e+001  3.5322000e+000  4.9614000e+000  3.1554000e+000  3.8253000e+000  4.0652000e+000  4.7284000e+000  6.6225000e+000  6.8321000e+000  4.2311000e+000  8.7592000e+000  3.1554000e+000  4.7368000e+000  4.0652000e+000  8.1841000e+000  4.1366000e+000  1.1269700e+001  9.6251000e+000  9.6166000e+000  5.1566000e+000  1.0064100e+001  3.1554000e+000  3.4159000e+000  1.1009900e+001  6.9181333e+000  7.9042000e+000  1.0000000e+000  0.0000000e+000
 -1.7130000e-001  7.2167000e+000 -1.0423000e+000  4.3576000e+000  3.6611000e+000  4.9125000e+000  2.1642000e+000  1.1015300e+001  7.9500000e-002 -1.7130000e-001  2.4925000e+000  2.3264000e+000  6.1620000e-001 -2.7500000e+000  5.0376000e+000  7.0170000e+000  8.0513000e+000  9.2726000e+000  2.4925000e+000  1.9262000e+000  6.1620000e-001  6.4757000e+000 -4.9490000e-001  7.3681000e+000  5.1071000e+000  4.0788000e+000  2.6820000e+000 -1.2579000e+000  2.4925000e+000  5.3192000e+000  8.5264000e+000  3.3757667e+000  4.2734000e+000  1.0000000e+000  1.0000000e+000
  2.4158000e+000 -1.3870000e+000 -5.1840000e-001  2.4163000e+000  2.4359000e+000  1.4032000e+000  6.8181000e+000  4.5986000e+000  2.3120000e-001  2.4158000e+000  3.2400000e+000 -3.4641000e+000  3.9583000e+000 -7.0370000e-001  4.2441000e+000  4.4958000e+000  9.5146000e+000  5.1446000e+000  3.2400000e+000  1.4553000e+000  3.9583000e+000  3.7411000e+000 -2.1014000e+000  5.5434000e+000  1.2571000e+000  2.3636000e+000  2.9679000e+000 -2.3169000e+000  3.2400000e+000  6.6019000e+000  8.2341000e+000  2.0639667e+000 -3.1285000e-001  1.0000000e+000  0.0000000e+000
 -8.7540000e-001  1.0527000e+000 -4.2131000e+000  3.5925000e+000  1.8757000e+000  2.0360000e-001  2.2354000e+000  1.0820000e+001 -1.2344000e+000 -8.7540000e-001 -1.2644000e+000 -1.6458000e+000  4.8020000e-001 -1.7018000e+000  9.6000000e-003  1.4737000e+000  7.0920000e+000 -3.7050000e-001 -1.2644000e+000 -3.8590000e-001  4.8020000e-001 -2.5646000e+000 -5.3300000e-001  3.6121000e+000  9.0750000e-001 -3.7540000e-001  3.8586000e+000 -1.1674000e+000 -1.2644000e+000  1.5319000e+000  4.9983000e+000 -3.7330000e-001  3.6007500e+000  1.0000000e+000  0.0000000e+000
  2.2294000e+000  4.9599000e+000 -3.7826000e+000  7.7377000e+000  7.7086000e+000  2.8441000e+000  2.3931000e+000  9.6808000e+000 -2.3319000e+000  2.2294000e+000  6.5693000e+000  4.1849000e+000  6.6266000e+000  2.4865000e+000  6.0791000e+000  3.3291000e+000  6.4830000e+000  5.2040000e-001  6.5693000e+000  3.4464000e+000  6.6266000e+000  5.5660000e-001 -1.9451000e+000  5.8310000e+000  5.0502000e+000  1.2905000e+000  5.2846000e+000  1.9243000e+000  6.5693000e+000  4.9609000e+000  5.0076000e+000  1.4796667e-001  8.0390000e-001  1.0000000e+000  0.0000000e+000
 -8.7140000e-001  4.3310000e+000 -2.8135000e+000  8.1529000e+000  1.8875000e+000  4.9711000e+000 -2.4487000e+000  7.2781000e+000 -3.4589000e+000 -8.7140000e-001  1.7541000e+000  3.8637000e+000  3.3210000e+000  6.2890000e-001  3.6034000e+000 -2.3532000e+000  1.0484000e+000 -3.4910000e+000  1.7541000e+000 -1.8355000e+000  3.3210000e+000  1.4971000e+000 -1.4924000e+000  5.0252000e+000  2.1027000e+000 -1.9600000e-002 -1.8194000e+000 -1.3166000e+000  1.7541000e+000 -4.7360000e-001  1.0042000e+000 -1.6134667e+000  2.7154500e+000  1.0000000e+000  0.0000000e+000
 -1.2348000e+000 -1.7250000e-001  8.8890000e-001 -6.8250000e-001 -2.3945000e+000 -3.7561000e+000 -1.0848000e+000 -1.4861900e+001 -5.5256000e+000 -1.2348000e+000 -4.9014000e+000 -1.6214000e+000 -4.0229000e+000  6.1450000e-001 -4.5458000e+000 -2.6739000e+000 -7.4269000e+000 -5.3433000e+000 -4.9014000e+000 -2.4289000e+000 -4.0229000e+000 -1.8367000e+000 -2.6645000e+000 -7.5326000e+000  9.8000000e-003 -3.7076000e+000 -3.3344000e+000 -2.1030000e-001 -4.9014000e+000 -3.8937000e+000 -3.1087000e+000 -3.7923000e+000 -1.0201500e+000  1.0000000e+000  0.0000000e+000
  8.7950000e-001  2.9840000e+000 -7.5100000e-002  1.0665000e+000 -3.1740000e-001 -1.4522000e+000 -6.6410000e-001 -9.9298000e+000 -1.1916000e+000  8.7950000e-001 -5.3282000e+000 -7.5990000e-001 -2.5848000e+000  3.1087000e+000 -4.4640000e-001 -1.4247000e+000 -3.5267000e+000 -5.8270000e+000 -5.3282000e+000  1.0285000e+000 -2.5848000e+000 -1.6154000e+000 -1.4028000e+000 -7.0941000e+000  4.1648000e+000 -6.5410000e-001 -4.4300000e-002  3.1301000e+000 -5.3282000e+000 -2.5443000e+000 -5.7360000e+000 -5.9291000e+000 -1.4835000e+000  1.0000000e+000  0.0000000e+000
  3.5022000e+000  4.5247000e+000  1.1732000e+000 -6.2070000e-001 -9.4570000e-001 -4.0193000e+000  3.7204000e+000  7.5510000e-001 -4.0026000e+000  3.5022000e+000 -4.1514000e+000  5.2220000e-001 -3.6004000e+000 -1.1000000e+000  7.9270000e-001 -3.1695000e+000 -1.0102000e+000 -5.4414000e+000 -4.1514000e+000 -3.5270000e-001 -3.6004000e+000  3.7070000e-001 -3.7149000e+000  1.8946000e+000 -5.8490000e-001 -3.3024000e+000 -4.7220000e+000 -1.5579000e+000 -4.1514000e+000 -2.7000000e+000 -1.4740000e+000 -5.0611000e+000  3.6120000e-001  1.0000000e+000  0.0000000e+000
  1.1081000e+000 -6.2173000e+000  9.0280000e-001 -3.4750000e-001 -3.7610000e-001 -2.7399000e+000 -2.3110000e-001  6.9519000e+000  8.9090000e-001  1.1081000e+000 -3.4342000e+000  2.4672000e+000 -1.0385000e+000 -2.8648000e+000 -1.2376000e+000 -4.8845000e+000 -3.3025000e+000 -3.4390000e+000 -3.4342000e+000 -9.1380000e-001 -1.0385000e+000  6.9460000e-001 -4.5040000e-001 -4.1380000e-001 -1.9807000e+000 -4.8262000e+000 -5.6481000e+000 -3.4988000e+000 -3.4342000e+000 -5.1370000e+000 -2.6263000e+000 -5.9913000e+000 -2.9908000e+000  1.0000000e+000  0.0000000e+000
  3.0753000e+000  3.0529000e+000  4.7352000e+000  3.1285000e+000  1.2879000e+000 -2.7210000e-001  3.3054000e+000  4.9627000e+000  1.3966000e+000  3.0753000e+000 -4.4260000e-001  7.5460000e-001 -3.7941000e+000 -4.7030000e-001  3.2064000e+000 -8.7180000e-001  2.8478000e+000  3.2253000e+000 -4.4260000e-001  7.0650000e-001 -3.7941000e+000  2.9344000e+000  2.9769000e+000  3.4950000e+000 -2.3399000e+000  1.4137000e+000  6.4100000e-002 -4.1580000e-001 -4.4260000e-001 -1.1151000e+000  3.6646000e+000 -2.4162333e+000 -3.2914500e+000  1.0000000e+000  1.0000000e+000
  4.9270000e-001  4.8207000e+000  2.3400000e-001  6.9248000e+000  4.4983000e+000  1.4482000e+000  3.7240000e+000 -4.0034000e+000  2.3296000e+000  4.9270000e-001  2.6721000e+000  1.3629000e+000 -8.9770000e-001 -1.5958000e+000  1.0448000e+000  8.8720000e-001  5.0103000e+000 -1.8864000e+000  2.6721000e+000  1.2006000e+000 -8.9770000e-001  3.1003000e+000 -4.0060000e-001 -2.7378000e+000 -2.6981000e+000  2.1444000e+000  5.1007000e+000 -1.3030000e+000  2.6721000e+000  4.0980000e-001  2.0102000e+000 -2.8199333e+000 -7.7460000e-001  1.0000000e+000  0.0000000e+000
  5.6997000e+000  6.0147000e+000 -9.7380000e-001  5.4101000e+000  2.5455000e+000 -1.0178000e+000  4.3393000e+000  4.0646000e+000 -7.2800000e-002  5.6997000e+000  5.2176000e+000  3.5719000e+000  6.1093000e+000 -2.4340000e-001  9.7980000e-001  1.8398000e+000 -6.0400000e-002 -1.2827000e+000  5.2176000e+000  3.1448000e+000  6.1093000e+000 -7.0890000e-001  2.6261000e+000 -4.2521000e+000 -2.3232000e+000  2.2614000e+000  6.1337000e+000 -3.1110000e+000  5.2176000e+000  1.0979000e+000 -5.1670000e-001  1.7499000e+000  4.3103000e+000  1.0000000e+000  0.0000000e+000
  1.0251000e+000  4.9754000e+000 -4.1493000e+000  2.3930000e+000  1.4770000e+000 -3.0191000e+000  3.4017000e+000  3.2917000e+000 -2.3440000e+000  1.0251000e+000  6.2450000e-001  1.1629000e+000  2.0638000e+000 -6.3142000e+000  1.5700000e-001 -1.1374000e+000 -1.1873000e+000 -6.8531000e+000  6.2450000e-001 -3.3040000e-001  2.0638000e+000 -1.6110000e+000 -4.1587000e+000 -1.8602000e+000 -5.7511000e+000 -3.3125000e+000 -1.8980000e+000 -7.7625000e+000  6.2450000e-001 -1.5075000e+000 -2.8168000e+000 -3.2089000e+000 -1.1581500e+000  1.0000000e+000  0.0000000e+000
  2.7472000e+000  4.3122000e+000 -7.5700000e-002  4.2360000e-001  4.8877000e+000 -1.0638000e+000  1.6634000e+000 -1.6998000e+000 -2.3746000e+000  2.7472000e+000  4.3842000e+000  7.2136000e+000  1.5957000e+000  4.0460000e-001  2.8871000e+000 -2.4226000e+000 -1.4752000e+000 -3.1274000e+000  4.3842000e+000  5.4850000e-001  1.5957000e+000  2.0300000e+000  1.0149000e+000 -3.5716000e+000 -1.0195000e+000 -2.5447000e+000  9.8100000e-002  4.6230000e-001  4.3842000e+000 -1.2064000e+000 -3.4330000e-001 -1.1763667e+000  4.3462000e+000  1.0000000e+000  0.0000000e+000
 -4.2549000e+000 -6.4780000e-001  7.7150000e-001 -2.7411000e+000  2.0718000e+000  1.2903000e+000 -6.3186000e+000 -2.1559000e+000  3.1740000e-001 -4.2549000e+000  2.2460000e+000  1.4312000e+000 -1.1890000e+000  1.3095000e+000  3.7415000e+000  9.6090000e-001 -1.0831000e+000  6.9050000e-001  2.2460000e+000 -1.0695000e+000 -1.1890000e+000 -2.6500000e+000  1.2584000e+000  7.7500000e-002 -7.3400000e-001  1.4100000e-002 -2.2646000e+000 -7.4320000e-001  2.2460000e+000  2.4720000e+000  1.9340000e-001  1.6780000e-001 -1.0840000e-001  1.0000000e+000  0.0000000e+000
 -3.9849000e+000 -4.0910000e-001  7.8400000e-002  2.0095000e+000 -9.4520000e-001  1.4774000e+000 -4.3586000e+000 -2.7198000e+000 -2.8875000e+000 -3.9849000e+000  7.0260000e-001 -3.8040000e-001 -7.9300000e-002  2.9002000e+000 -3.4110000e-001  1.0825000e+000 -6.7366000e+000 -3.4535000e+000  7.0260000e-001 -1.4963000e+000 -7.9300000e-002 -2.7276000e+000  1.1660000e+000 -3.5802000e+000  2.8032000e+000  2.7109000e+000  5.0340000e-001  1.5018000e+000  7.0260000e-001  1.4316000e+000  9.5730000e-001  2.3378333e+000  1.1404500e+000  1.0000000e+000  0.0000000e+000
 -3.4225000e+000  1.4330000e-001 -4.7240000e-001  1.1286000e+000 -1.7780000e+000 -1.9372000e+000 -9.7480000e-001 -4.5916000e+000 -1.7794000e+000 -3.4225000e+000 -2.0535000e+000 -4.5433000e+000 -3.9363000e+000 -1.8710000e-001 -3.5357000e+000  1.8381000e+000 -8.0490000e+000 -7.1425000e+000 -2.0535000e+000 -1.1910000e+000 -3.9363000e+000 -5.5380000e+000 -2.1080000e+000 -4.0026000e+000 -2.0531000e+000  7.9000000e-002 -1.1572000e+000 -2.5856000e+000 -2.0535000e+000  1.0747000e+000 -2.3370000e+000 -3.9464667e+000 -3.7191500e+000  1.0000000e+000  0.0000000e+000
  3.8447000e+000  3.5040000e+000 -6.5670000e-001  9.1440000e-001 -7.0820000e-001 -2.2660000e-001 -2.4933000e+000 -4.8954000e+000 -2.6463000e+000  3.8447000e+000  6.4100000e-002 -1.1148000e+000 -3.2769000e+000  5.3403000e+000 -1.9960000e-001  1.5900000e-001 -5.6167000e+000 -8.4972000e+000  6.4100000e-002 -7.6430000e-001 -3.2769000e+000 -3.3107000e+000 -3.2884000e+000 -8.0120000e-001  1.3971000e+000  1.5229000e+000 -1.6994000e+000  2.6232000e+000  6.4100000e-002 -4.4700000e-002 -2.2070000e+000 -1.3738000e+000  2.5846000e+000  1.0000000e+000  0.0000000e+000
 -1.2651000e+000 -6.7900000e-001 -2.8200000e-001 -2.3828000e+000 -1.3047000e+000 -1.9240000e-001 -1.6418000e+000 -8.9530000e+000 -1.8989000e+000 -1.2651000e+000 -1.9425000e+000 -1.0383000e+000 -3.6539000e+000 -4.0530000e+000 -5.0210000e-001  7.7050000e-001 -2.2482000e+000 -3.7626000e+000 -1.9425000e+000 -8.8630000e-001 -3.6539000e+000 -2.9911000e+000 -2.9190000e+000 -2.8830000e+000 -1.5465000e+000 -5.6230000e-001  5.5630000e-001 -3.5683000e+000 -1.9425000e+000  8.6370000e-001 -4.5348000e+000 -3.8232000e+000 -2.1306500e+000  1.0000000e+000  0.0000000e+000
 -1.4254000e+000  6.3340000e-001  1.0470000e+000 -4.1970000e+000 -2.1791000e+000  3.7590000e-001 -1.8962000e+000 -1.1418000e+000 -2.9790000e-001 -1.4254000e+000 -6.1282000e+000 -3.9395000e+000 -1.6305000e+000  2.1274000e+000 -5.0264000e+000  2.1200000e+000 -7.7219000e+000 -3.9451000e+000 -6.1282000e+000 -3.1257000e+000 -1.6305000e+000 -1.1079000e+000 -2.9334000e+000  1.5193000e+000  1.7847000e+000  8.4090000e-001  7.2640000e-001  1.6793000e+000 -6.1282000e+000  1.8112000e+000 -8.0600000e-002 -1.6626333e+000 -2.4197000e+000  1.0000000e+000  0.0000000e+000
 -1.4116000e+000 -3.2492000e+000 -4.2210000e-001 -4.5999000e+000 -4.2213000e+000 -3.9948000e+000  2.5065000e+000 -4.6800000e+000 -6.5300000e-002 -1.4116000e+000 -4.0915000e+000 -2.0168000e+000 -3.8250000e+000 -2.6074000e+000 -3.9090000e+000 -3.2110000e+000 -5.5397000e+000  1.2920000e-001 -4.0915000e+000 -9.5310000e-001 -3.8250000e+000  1.4146000e+000 -6.2510000e-001 -5.4200000e-002 -1.7812000e+000 -1.8255000e+000  5.3427000e+000 -3.1320000e+000 -4.0915000e+000 -4.4433000e+000  1.0963000e+000 -9.5090000e-001 -7.7840000e-001  1.0000000e+000  1.0000000e+000
 -1.7230000e+000 -4.2522000e+000  2.5666000e+000 -2.2315000e+000 -4.8761000e+000 -1.5400000e-001  4.6110000e+000  2.6436000e+000 -7.3970000e-001 -1.7230000e+000 -4.6556000e+000 -2.2923000e+000 -9.2210000e-001  1.9640000e-001 -6.4581000e+000 -5.1583000e+000 -5.8307000e+000  1.9254000e+000 -4.6556000e+000 -7.3260000e-001 -9.2210000e-001 -2.0910000e+000  5.2700000e-002  1.4550000e-001 -4.3048000e+000 -1.8637000e+000  2.8186000e+000  6.0280000e-001 -4.6556000e+000 -5.3739000e+000  2.4624000e+000 -4.2856667e-001 -1.7473000e+000  1.0000000e+000  0.0000000e+000
 -1.7904000e+000 -1.6117000e+000  4.8240000e-001 -4.5258000e+000 -4.7548000e+000 -2.7208000e+000 -3.8630000e+000  4.4384000e+000  6.3586000e+000 -1.7904000e+000 -4.6273000e+000 -1.7338000e+000 -2.5262000e+000 -2.6906000e+000 -5.6067000e+000 -3.9696000e+000 -5.8941000e+000  7.5110000e-001 -4.6273000e+000 -1.7958000e+000 -2.5262000e+000 -1.9013000e+000 -1.5662000e+000 -1.1174000e+000 -4.5260000e-001 -3.7026000e+000 -5.2690000e-001 -3.2291000e+000 -4.6273000e+000 -4.7853000e+000 -6.1730000e-001 -1.6837667e+000 -3.2532000e+000  1.0000000e+000  0.0000000e+000
  5.4720000e-001 -3.5908000e+000  8.5900000e-002 -5.4260000e+000 -2.6816000e+000 -6.2922000e+000  9.5570000e-001 -2.0047000e+000  8.9880000e-001  5.4720000e-001 -5.0150000e+000  1.3880000e-001 -4.1335000e+000 -2.9084000e+000 -3.4829000e+000 -4.6964000e+000 -1.8675000e+000 -6.8540000e-001 -5.0150000e+000 -4.2511000e+000 -4.1335000e+000 -3.0158000e+000 -4.3789000e+000 -1.4645000e+000 -5.1290000e+000 -5.0790000e+000 -1.9113000e+000 -2.4660000e+000 -5.0150000e+000 -4.6458000e+000  7.8010000e-001 -3.4700333e+000 -4.8397500e+000  1.0000000e+000  0.0000000e+000
 -2.2942000e+000 -3.9279000e+000 -2.9765000e+000 -1.9003000e+000 -2.7241000e+000 -2.5306000e+000 -2.1496000e+000 -1.1445500e+001 -6.9810000e+000 -2.2942000e+000 -1.7823000e+000 -2.8900000e-002 -4.0331000e+000 -3.9258000e+000 -2.6545000e+000 -6.8845000e+000 -7.5676000e+000 -1.7749000e+000 -1.7823000e+000 -3.3695000e+000 -4.0331000e+000 -3.9172000e+000 -6.0519000e+000 -1.0832700e+001 -7.3994000e+000 -5.2959000e+000 -2.7371000e+000 -3.7336000e+000 -1.7823000e+000 -5.6830000e+000  1.7200000e-002 -5.6489333e+000 -2.9513500e+000  1.0000000e+000  0.0000000e+000
  2.8570000e-001  1.6444000e+000 -9.2470000e-001  3.6639000e+000  4.9428000e+000  2.4206000e+000 -9.3110000e-001 -1.5809000e+000 -2.1613000e+000  2.8570000e-001  2.3438000e+000  3.8656000e+000 -7.9170000e-001  1.8686000e+000  1.4863000e+000 -9.2750000e-001 -5.3326000e+000 -2.2360000e-001  2.3438000e+000  2.9613000e+000 -7.9170000e-001  2.0800000e-002  1.4410000e-001 -4.8783000e+000 -2.4939000e+000  2.9640000e+000  5.2730000e+000  3.4355000e+000  2.3438000e+000 -3.2000000e+000  5.2784000e+000  3.8649667e+000  4.4514500e+000  1.0000000e+000  0.0000000e+000
  5.6669000e+000  8.0932000e+000  3.5290000e-001 -1.9862000e+000  5.3460000e-001  2.6441000e+000 -1.1660000e-001  1.3282500e+001  8.0890000e-001  5.6669000e+000  2.4286000e+000 -2.2329000e+000  7.0250000e+000  1.2411000e+000  3.9936000e+000  6.7182000e+000 -2.3658000e+000  1.7170000e+000  2.4286000e+000  2.7098000e+000  7.0250000e+000  6.9080000e-001  2.2355000e+000  8.3207000e+000  4.0407000e+000  7.6375000e+000  1.7513000e+000  1.9675000e+000  2.4286000e+000  3.2631000e+000  6.8120000e-001  4.5828667e+000  6.0498000e+000  1.0000000e+000  0.0000000e+000
 -1.6707000e+000 -2.7545000e+000  1.4389000e+000 -7.7200000e-001 -1.1809000e+000 -1.4689000e+000  6.2170000e-001 -4.4940000e-001  5.0590000e-001 -1.6707000e+000  2.0810000e+000 -1.4492000e+000  1.2260000e-001 -5.9506000e+000  3.1006000e+000  4.3203000e+000  1.2365000e+000  2.3667000e+000  2.0810000e+000  3.2163000e+000  1.2260000e-001  1.2070000e-001  1.7713000e+000  1.2400000e-001 -3.7208000e+000  1.5615000e+000 -2.4486000e+000 -2.3831000e+000  2.0810000e+000  4.6381000e+000 -5.9469000e+000  8.5396667e-001  4.4620000e-001  1.0000000e+000  1.0000000e+000
  1.9740000e-001 -2.3823000e+000  1.3605000e+000 -2.2712000e+000 -1.4463000e+000 -3.3655000e+000 -2.8050000e-001 -4.9791000e+000  7.5680000e-001  1.9740000e-001  2.2590000e-001 -2.0024000e+000  2.4979000e+000 -3.0749000e+000  9.6570000e-001  3.0948000e+000  1.2809000e+000  3.8488000e+000  2.2590000e-001  3.0604000e+000  2.4979000e+000  3.0940000e-001  1.9042000e+000 -1.9673000e+000 -2.5508000e+000  1.3078000e+000 -8.0960000e-001 -9.2520000e-001  2.2590000e-001  3.7828000e+000 -3.1421000e+000 -5.1276667e-001  6.2965000e-001  1.0000000e+000  0.0000000e+000
 -3.8545000e+000 -7.8068000e+000 -6.5910000e-001 -3.0780000e+000 -2.8602000e+000 -4.3970000e-001 -2.5197000e+000  4.6059000e+000 -1.3810000e+000 -3.8545000e+000 -3.1789000e+000 -2.8430000e+000 -2.1995000e+000 -5.1867000e+000 -2.8644000e+000 -1.4152000e+000  6.0016000e+000  2.0318000e+000 -3.1789000e+000 -5.5190000e-001 -2.1995000e+000  4.3830000e+000  2.3109000e+000  3.7599000e+000 -4.9268000e+000 -2.5583000e+000 -4.7170000e+000 -6.3701000e+000 -3.1789000e+000  7.3960000e-001 -6.0752000e+000  6.0376667e-001 -2.5057500e+000  1.0000000e+000  0.0000000e+000
 -2.8815000e+000 -6.8120000e+000 -3.3998000e+000 -5.9375000e+000 -2.1616000e+000 -7.5700000e-002 -2.5196000e+000  7.4423000e+000 -4.5195000e+000 -2.8815000e+000 -2.0065000e+000  1.8700000e-001 -2.2882000e+000 -2.9448000e+000 -2.1430000e+000 -3.9526000e+000  2.4564000e+000  4.7293000e+000 -2.0065000e+000 -3.7582000e+000 -2.2882000e+000  1.6445000e+000  1.8470000e-001  5.4986000e+000 -2.5788000e+000 -3.6234000e+000 -2.4506000e+000 -3.9631000e+000 -2.0065000e+000 -3.8566000e+000 -2.0527000e+000  7.0340000e-001 -2.5208000e+000  1.0000000e+000  0.0000000e+000
  1.5004000e+000 -4.7897000e+000 -7.9410000e-001 -4.2641000e+000  2.8028000e+000  2.0104000e+000 -2.2593000e+000  1.0984600e+001 -1.5055000e+000  1.5004000e+000  2.8710000e-001  5.1990000e+000  1.4205000e+000 -1.6499000e+000 -5.3993000e+000 -3.1473000e+000  1.1334000e+000  3.8596000e+000  2.8710000e-001 -1.0652000e+000  1.4205000e+000  4.4363000e+000 -1.7600000e-001  8.1210000e+000 -1.4042000e+000 -1.5594000e+000 -1.2965000e+000 -2.4099000e+000  2.8710000e-001 -2.6942000e+000 -4.0431000e+000 -6.6316667e-001 -3.6669500e+000  1.0000000e+000  0.0000000e+000
 -8.6440000e-001 -1.0512000e+000 -1.8584000e+000 -7.3511000e+000 -5.5445000e+000 -2.3444000e+000 -7.6870000e-001  2.4226000e+000 -2.3657000e+000 -8.6440000e-001 -3.1018000e+000 -4.2314000e+000 -4.1425000e+000 -6.3735000e+000 -5.0812000e+000 -3.1769000e+000  7.5745000e+000  3.6845000e+000 -3.1018000e+000 -5.2679000e+000 -4.1425000e+000  4.2545000e+000  8.6550000e-001  3.9476000e+000 -4.1400000e-001 -4.9308000e+000 -9.1731000e+000 -7.3607000e+000 -3.1018000e+000 -3.7875000e+000 -4.0721000e+000 -3.6700000e+000 -6.8329500e+000  1.0000000e+000  0.0000000e+000
  3.9049000e+000 -2.0505000e+000 -9.3810000e-001  1.0259000e+000 -3.0210000e+000  1.9984000e+000 -9.5000000e-003 -5.1864000e+000  3.7870000e-001  3.9049000e+000 -3.5240000e-001 -5.1640000e-001 -4.2502000e+000 -2.3178000e+000 -9.3000000e-001 -3.6694000e+000  3.8576000e+000  6.3556000e+000 -3.5240000e-001 -1.7088000e+000 -4.2502000e+000  2.6978000e+000  2.9436000e+000 -3.9981000e+000 -3.9177000e+000  3.6860000e-001  3.2168000e+000 -4.8728000e+000 -3.5240000e-001 -2.7103000e+000  2.6498000e+000  8.2453333e-001 -1.6905000e-001  1.0000000e+000  0.0000000e+000
 -1.6300000e-002 -7.2637000e+000 -3.9443000e+000 -7.3956000e+000 -9.1815000e+000 -4.0868000e+000 -3.4670000e-001 -4.5268000e+000  4.0892000e+000 -1.6300000e-002 -5.3108000e+000 -6.6756000e+000 -1.0144300e+001 -6.7242000e+000 -6.8019000e+000 -4.8431000e+000 -2.6041000e+000 -1.1810000e-001 -5.3108000e+000 -7.5968000e+000 -1.0144300e+001  2.5880000e-001 -5.5174000e+000 -2.3745000e+000 -2.4531000e+000 -4.4441000e+000 -7.7980000e+000 -9.9814000e+000 -5.3108000e+000 -5.4411000e+000 -9.9944000e+000 -3.7642000e+000 -4.9480500e+000  1.0000000e+000  0.0000000e+000
 -4.5714000e+000 -1.5825200e+001 -2.6155000e+000 -4.6913000e+000 -7.0369000e+000  4.5644000e+000 -1.5367000e+000 -9.2617000e+000 -6.2960000e-001 -4.5714000e+000 -6.8930000e+000 -2.7825000e+000 -7.2192000e+000 -6.9529000e+000 -5.8793000e+000 -9.4911000e+000 -8.5333000e+000  1.1138000e+000 -6.8930000e+000 -4.1619000e+000 -7.2192000e+000 -8.1320000e-001  8.5500000e-001 -1.0379300e+001 -8.0979000e+000 -7.3239000e+000 -3.9601000e+000 -9.2129000e+000 -6.8930000e+000 -8.3435000e+000 -1.2450700e+001 -2.3955000e+000 -1.0031550e+001  1.0000000e+000  0.0000000e+000
 -7.2200000e-001 -9.3783000e+000 -7.3270000e-001 -4.8633000e+000 -6.4160000e+000 -2.1358000e+000 -3.0890000e+000 -5.3057000e+000 -4.4580000e-001 -7.2200000e-001 -4.7746000e+000 -4.7023000e+000 -5.9129000e+000 -6.1054000e+000 -2.5564000e+000 -6.1015000e+000 -2.2178000e+000 -1.3712000e+000 -4.7746000e+000 -4.6751000e+000 -5.9129000e+000 -3.4396000e+000 -1.6197000e+000 -7.0379000e+000 -7.2782000e+000 -5.7426000e+000 -2.8711000e+000 -3.3544000e+000 -4.7746000e+000 -8.8210000e+000 -7.9830000e+000 -1.2019000e+000 -8.7822000e+000  1.0000000e+000  0.0000000e+000
  4.2438000e+000 -5.4835000e+000 -9.0540000e-001  5.0399000e+000 -1.4255000e+000  5.3210000e+000  1.6063000e+000 -4.0753000e+000  5.3658000e+000  4.2438000e+000  4.7344000e+000 -9.9420000e-001  7.0090000e-001  8.4150000e-001  3.0206000e+000 -1.7249000e+000  1.4806000e+000  6.3145000e+000  4.7344000e+000  1.8250000e-001  7.0090000e-001  3.6322000e+000  7.3533000e+000 -2.0360000e+000 -2.9675000e+000  1.2520000e+000  6.6116000e+000  1.1461000e+000  4.7344000e+000 -3.8088000e+000  1.6198000e+000  5.5428667e+000 -9.1875000e-001  1.0000000e+000  0.0000000e+000
  9.5680000e-001 -4.9165000e+000  8.0680000e-001  1.5225000e+000 -1.3797000e+000 -6.4810000e-001 -1.1322000e+000 -9.3974000e+000  3.4758000e+000  9.5680000e-001  2.3396000e+000  1.0879000e+000  5.3959000e+000 -3.8454000e+000  5.3698000e+000 -6.2990000e-001  1.0265000e+000  6.8853000e+000  2.3396000e+000 -1.3742000e+000  5.3959000e+000 -9.6580000e-001  2.3708000e+000 -3.2408000e+000 -2.5728000e+000 -2.9416000e+000 -2.9310000e-001 -1.8040000e+000  2.3396000e+000  1.5879000e+000 -6.7264000e+000  8.2926667e-001 -4.9615500e+000  1.0000000e+000  1.0000000e+000
  1.9706000e+000 -6.0813000e+000  1.2114000e+000 -4.2742000e+000 -1.3686000e+000  1.6507000e+000  3.2334000e+000 -6.5662000e+000  2.4639000e+000  1.9706000e+000  4.2055000e+000 -1.8394000e+000 -9.1240000e-001 -4.3220000e-001  3.4815000e+000 -4.1322000e+000  8.1060000e-001  5.5498000e+000  4.2055000e+000 -1.7151000e+000 -9.1240000e-001 -2.9682000e+000  1.8710000e+000 -1.7446000e+000 -3.8342000e+000 -4.5242000e+000 -1.2821000e+000 -6.7910000e-001  4.2055000e+000 -2.4423000e+000 -8.4495000e+000  1.0903333e+000 -5.3376500e+000  1.0000000e+000  0.0000000e+000
  2.2451000e+000 -4.0128000e+000 -1.3740000e-001 -7.0993000e+000 -1.2414000e+000 -3.1310000e-001 -2.6068000e+000 -5.3510000e+000  3.9130000e+000  2.2451000e+000  6.8410000e-001  7.4220000e-001  7.3387000e+000 -4.5131000e+000 -2.3488000e+000 -3.7057000e+000 -1.7719000e+000  1.0738000e+000  6.8410000e-001 -1.7563000e+000  7.3387000e+000  1.3538000e+000  1.9796000e+000 -7.0858000e+000 -4.2208000e+000 -5.9166000e+000 -6.9289000e+000 -4.7746000e+000  6.8410000e-001 -2.9060000e+000 -6.1357000e+000 -2.7251333e+000 -5.2047000e+000  1.0000000e+000  0.0000000e+000
 -8.2930000e-001 -3.9580000e+000 -7.8330000e-001 -9.6650000e-001  3.5356000e+000 -2.5239000e+000 -2.6760000e+000 -4.3447000e+000  4.5110000e+000 -8.2930000e-001  2.6595000e+000  4.1390000e+000  3.6783000e+000  8.6770000e-001 -1.7941000e+000 -3.0681000e+000  5.4606000e+000  8.3310000e-001  2.6595000e+000 -1.1214000e+000  3.6783000e+000  9.3240000e-001  3.8403000e+000 -3.3541000e+000  1.4654000e+000 -4.9607000e+000 -5.2376000e+000 -2.8338000e+000  2.6595000e+000 -2.2981000e+000 -6.5420000e+000 -1.3901000e+000 -4.4903000e+000  1.0000000e+000  0.0000000e+000
  1.2654000e+000 -1.1356000e+000 -4.5740000e-001 -2.0004000e+000 -1.1480000e+000 -1.0844000e+000 -6.7000000e-002  8.2420000e-001  1.2903000e+000  1.2654000e+000 -1.7520000e+000 -2.6322000e+000  3.0824000e+000  2.7923000e+000 -3.3960000e+000 -5.8583000e+000  3.5452000e+000 -6.0805000e+000 -1.7520000e+000 -1.7621000e+000  3.0824000e+000 -4.6500000e-001  1.4722000e+000  2.1605000e+000  1.7654000e+000 -2.0636000e+000 -9.9122000e+000  1.0610000e+000 -1.7520000e+000 -2.7654000e+000 -3.9960000e+000 -3.5160333e+000 -9.3960000e-001  1.0000000e+000  0.0000000e+000
  3.0270000e-001  2.8550000e-001 -2.5634000e+000 -3.2278000e+000 -3.4865000e+000 -3.9660000e+000 -1.5105000e+000 -2.2588000e+000 -1.3730000e-001  3.0270000e-001 -4.2577000e+000 -2.0684000e+000 -6.3310000e-001  4.0755000e+000 -6.1052000e+000 -5.2070000e+000 -6.8617000e+000 -6.3642000e+000 -4.2577000e+000 -3.0882000e+000 -6.3310000e-001 -1.5169000e+000  4.1066000e+000 -3.2069000e+000 -1.6040000e-001 -3.7798000e+000 -9.6347000e+000  4.0941000e+000 -4.2577000e+000 -2.9735000e+000 -6.4864000e+000 -3.2381333e+000 -1.9404000e+000  1.0000000e+000  0.0000000e+000
 -7.5500000e-002  3.8010000e-001 -2.9549000e+000 -2.7843000e+000 -2.7138000e+000 -2.3801000e+000 -4.0800000e-002 -5.6650000e+000  6.0694000e+000 -7.5500000e-002  1.5440000e-001 -2.5796000e+000 -1.0890000e+000 -4.8050000e-001 -1.9815000e+000 -8.2310000e-001 -3.0461000e+000 -9.1110000e-001  1.5440000e-001 -1.4173000e+000 -1.0890000e+000  1.8920000e-001  5.7320000e-001 -3.3084000e+000 -9.9850000e-001 -1.0769000e+000 -8.1765000e+000 -1.5330000e-001  1.5440000e-001 -2.9896000e+000 -2.7561000e+000 -2.3120333e+000 -5.5622500e+000  1.0000000e+000  0.0000000e+000
  3.1880000e-001 -7.4335000e+000  2.4610000e-001 -4.7329000e+000 -1.4604000e+000 -5.3840000e+000  8.6050000e-001 -7.9720000e+000  6.1842000e+000  3.1880000e-001 -3.4611000e+000 -2.8373000e+000 -1.6328000e+000  7.8400000e-002 -3.8613000e+000 -5.1922000e+000 -4.5013000e+000  2.0656000e+000 -3.4611000e+000 -1.0773000e+000 -1.6328000e+000 -1.4435000e+000  8.5860000e-001 -7.1245000e+000 -2.9646000e+000 -3.3387000e+000 -9.8805000e+000 -7.3860000e-001 -3.4611000e+000 -4.6912000e+000 -2.5509000e+000 -3.4104667e+000 -7.1842500e+000  1.0000000e+000  0.0000000e+000
  3.6895000e+000 -3.6998000e+000  3.7520000e-001 -3.9639000e+000 -3.0464000e+000 -6.5026000e+000  1.3571000e+000  2.0710000e-001  1.3940000e+000  3.6895000e+000 -1.5077000e+000 -2.6265000e+000  1.2374000e+000 -3.4500000e-001 -5.3149000e+000 -5.4900000e+000 -6.0884000e+000 -2.8814000e+000 -1.5077000e+000 -2.7023000e+000  1.2374000e+000  1.5471000e+000  5.0210000e-001 -1.4087000e+000  1.3258000e+000 -4.0609000e+000 -5.3443000e+000 -3.6811000e+000 -1.5077000e+000 -5.3386000e+000  1.8073000e+000 -1.6767333e+000 -3.4589500e+000  1.0000000e+000  0.0000000e+000
  3.6910000e-001 -4.3988000e+000  1.9209000e+000  5.6500000e-001 -1.5232000e+000  4.8870000e-001  4.2581000e+000  1.4664000e+000  6.4405000e+000  3.6910000e-001 -4.0100000e-001 -2.9042000e+000  7.1740000e-001  1.0338000e+000 -1.9121000e+000 -3.2846000e+000 -2.3400000e-002  1.9514000e+000 -4.0100000e-001 -3.2840000e-001  7.1740000e-001  1.8263000e+000  2.9595000e+000  1.3060000e+000 -1.5930000e+000 -8.2020000e-001 -1.9210000e+000  1.1777000e+000 -4.0100000e-001 -3.6523000e+000  2.4375000e+000 -3.8400000e-002 -3.4069000e+000  1.0000000e+000  0.0000000e+000
 -1.7090000e-001  4.2361000e+000  1.5056000e+000 -3.1237000e+000 -4.4834000e+000 -5.8247000e+000  1.4495000e+000 -6.2108000e+000  1.0736000e+001 -1.7090000e-001  1.4300000e-002 -3.5522000e+000 -9.3610000e-001 -1.7567000e+000 -2.1399000e+000 -1.8458000e+000 -8.3700000e-001  1.1487000e+000  1.4300000e-002 -3.6388000e+000 -9.3610000e-001  7.6560000e-001  1.7353000e+000 -4.4090000e-001 -5.2665000e+000 -1.7735000e+000 -3.7693000e+000 -2.3691000e+000  1.4300000e-002 -2.0921000e+000 -6.6403000e+000 -5.1870000e+000 -4.5548000e+000  1.0000000e+000  1.0000000e+000
 -2.0100000e-001 -9.1599000e+000 -6.8340000e-001  1.5813000e+000 -5.0477000e+000  1.0148000e+000  2.4735000e+000 -1.4432100e+001  3.2906000e+000 -2.0100000e-001 -6.1030000e-001 -3.0992000e+000 -4.1836000e+000 -6.1801000e+000 -3.4422000e+000 -7.0845000e+000 -5.7954000e+000  4.4551000e+000 -6.1030000e-001 -9.2180000e-001 -4.1836000e+000  2.6950000e-001  1.5653000e+000 -1.1102600e+001 -9.7520000e+000 -5.0624000e+000 -2.8704000e+000 -4.9356000e+000 -6.1030000e-001 -6.3835000e+000 -8.8299000e+000 -1.6249667e+000 -6.3092000e+000  1.0000000e+000  0.0000000e+000
 -1.0360000e-001 -1.8490000e-001  3.0489000e+000  2.6105000e+000 -2.3227000e+000 -1.0708000e+000  2.5704000e+000 -1.3579000e+000  3.6012000e+000 -1.0360000e-001  5.5450000e-001  5.4940000e-001  1.5370000e+000  1.3065000e+000 -7.9080000e-001 -2.5276000e+000  1.2700000e-002  3.4560000e+000  5.5450000e-001  9.8570000e-001  1.5370000e+000  3.5247000e+000  3.6966000e+000 -4.6377000e+000 -1.2532000e+000  2.0474000e+000  3.0601000e+000  1.9184000e+000  5.5450000e-001 -4.2308000e+000  6.7090000e-001  7.7013333e-001  3.6430000e-001  1.0000000e+000  0.0000000e+000
 -6.2990000e-001  3.2530000e+000  2.7179000e+000  2.8132000e+000  4.7173000e+000  2.8537000e+000  1.3521000e+000  1.4280000e+000  6.0219000e+000 -6.2990000e-001  5.2306000e+000  4.7977000e+000  1.6909000e+000  1.2191000e+000  1.0197000e+000  5.1392000e+000  1.3185000e+000  4.0067000e+000  5.2306000e+000  1.6844000e+000  1.6909000e+000  1.5785000e+000  3.9629000e+000  3.4965000e+000  1.7808000e+000  4.6980000e+000  3.7260000e+000  8.3420000e-001  5.2306000e+000  4.2752000e+000  7.5960000e-001  3.1666667e+000  2.7935000e-001  1.0000000e+000  0.0000000e+000
 -2.1000000e-003  8.8527000e+000 -9.3320000e-001  2.8807000e+000  1.5210000e+000  2.4315000e+000 -4.1682000e+000 -1.3990000e-001 -2.2953000e+000 -2.1000000e-003  4.0498000e+000 -4.3510000e-001  1.5592000e+000  6.8340000e-001  4.1747000e+000  4.1098000e+000 -3.8069000e+000 -3.7542000e+000  4.0498000e+000 -1.3699000e+000  1.5592000e+000 -1.5980000e+000 -4.1940000e-001  2.1205000e+000 -8.9180000e-001  4.3601000e+000  5.8264000e+000  7.6430000e-001  4.0498000e+000  5.9453000e+000  2.1051000e+000  1.2198667e+000  5.7035000e+000  1.0000000e+000  0.0000000e+000
 -3.0999000e+000 -1.7036000e+000 -3.6866000e+000  2.5500000e-001 -1.6952000e+000  3.9194000e+000  2.5370000e-001 -1.0370700e+001 -6.9943000e+000 -3.0999000e+000 -3.9778000e+000 -9.4300000e-002 -9.3840000e-001 -8.0430000e+000 -2.4299000e+000 -4.7110000e-001 -7.3654000e+000 -1.0367500e+001 -3.9778000e+000 -2.0979000e+000 -9.3840000e-001 -8.9400000e-001 -4.6352000e+000 -7.8592000e+000 -5.0621000e+000 -1.5976000e+000  2.2989000e+000 -1.1393300e+001 -3.9778000e+000  1.3004000e+000 -5.5016000e+000 -1.7338333e+000 -6.0560000e-001  1.0000000e+000  0.0000000e+000
 -1.3430000e-001  9.4370000e-001 -2.0868000e+000  3.2953000e+000 -2.4203000e+000 -1.8933000e+000 -2.3088000e+000  3.4550000e-001  7.5600000e-001 -1.3430000e-001 -9.9610000e-001 -1.4290000e-001 -5.0840000e-001  4.5360000e-001 -2.0485000e+000 -1.7103000e+000 -9.1777000e+000 -5.1918000e+000 -9.9610000e-001 -2.0554000e+000 -5.0840000e-001  1.6599000e+000  1.6514000e+000 -5.5572000e+000 -4.4397000e+000  3.3800000e-002  3.9888000e+000 -8.7780000e-001 -9.9610000e-001 -1.6618000e+000 -4.4042000e+000 -1.5715000e+000  1.5484500e+000  1.0000000e+000  0.0000000e+000
 -1.7621000e+000  5.3070000e-001 -8.5650000e-001  1.5493000e+000 -3.2024000e+000 -4.2470000e-001  2.4184000e+000 -9.0034000e+000 -1.2111000e+000 -1.7621000e+000 -4.9713000e+000 -1.6205000e+000 -1.6300000e+000 -1.8520000e+000 -1.6274000e+000 -3.6540000e-001 -2.3196000e+000 -1.0920000e-001 -4.9713000e+000 -7.7420000e-001 -1.6300000e+000 -1.5479000e+000 -2.3002000e+000 -1.2769000e+000 -3.1654000e+000 -1.5600000e+000  2.6387000e+000 -9.4400000e-002 -4.9713000e+000 -8.6490000e-001  6.1180000e-001 -7.2523333e-001 -3.5244500e+000  1.0000000e+000  0.0000000e+000
  1.9048000e+000  2.1020000e-001  1.8510000e-001 -4.3261000e+000 -3.5285000e+000 -2.4908000e+000  2.0650000e-001 -1.0567700e+001 -1.0732000e+000  1.9048000e+000 -2.5633000e+000  1.5730000e-001 -5.1392000e+000 -2.0799000e+000 -7.0126000e+000 -2.1648000e+000 -5.6774000e+000 -6.5239000e+000 -2.5633000e+000 -4.0926000e+000 -5.1392000e+000 -4.3021000e+000  1.1630000e-001 -2.2140000e+000 -6.9283000e+000 -1.0792000e+000  1.9515000e+000  7.5480000e-001 -2.5633000e+000 -2.3773000e+000 -3.4510000e+000 -8.9196667e-001  2.4716500e+000  1.0000000e+000  0.0000000e+000
 -3.1432000e+000  5.3530000e-001 -1.1425000e+000 -5.0720000e+000 -5.1451000e+000 -4.4402000e+000 -5.7920000e-001 -2.8242000e+000 -5.6842000e+000 -3.1432000e+000 -4.4689000e+000 -4.4742000e+000 -4.6836000e+000 -4.3401000e+000 -6.5676000e+000 -5.2092000e+000 -1.1151500e+001 -8.8445000e+000 -4.4689000e+000 -2.6505000e+000 -4.6836000e+000 -8.6262000e+000 -2.7842000e+000 -5.4152000e+000 -3.1566000e+000 -3.7596000e+000 -1.2059000e+000 -5.3813000e+000 -4.4689000e+000 -6.7023000e+000 -5.3197000e+000 -4.6276333e+000 -2.7795000e+000  1.0000000e+000  0.0000000e+000
 -1.3621000e+000 -3.0489000e+000  2.0162000e+000 -5.6428000e+000 -3.8799000e+000 -3.7575000e+000 -1.2416000e+000 -8.7830000e+000 -8.5700000e-001 -1.3621000e+000 -3.5118000e+000 -7.3280000e-001 -8.3020000e-001 -3.7140000e-001 -9.7700000e-001 -2.9102000e+000 -7.5328000e+000 -5.2214000e+000 -3.5118000e+000 -4.0720000e-001 -8.3020000e-001 -3.2064000e+000 -3.3960000e-001 -6.7651000e+000 -5.5090000e+000 -4.4360000e-001 -1.4110000e-001  5.9480000e-001 -3.5118000e+000 -2.8372000e+000 -4.3732000e+000 -2.8156333e+000  1.6259500e+000  1.0000000e+000  1.0000000e+000
 -3.2790000e+000 -5.0704000e+000  1.4453000e+000 -5.9660000e-001 -8.1530000e-001 -4.5434000e+000  8.5250000e-001 -9.7030000e-001 -5.7362000e+000 -3.2790000e+000 -2.9365000e+000  8.9920000e-001 -2.6379000e+000 -5.0330000e-001 -9.2270000e-001 -3.7357000e+000 -8.7490000e-001  7.1840000e-001 -2.9365000e+000  1.9669000e+000 -2.6379000e+000  6.4100000e-001  4.4041000e+000 -2.9713000e+000 -3.0713000e+000 -2.5843000e+000  9.5410000e-001 -7.4340000e-001 -2.9365000e+000 -3.1950000e+000 -4.1327000e+000 -2.0591333e+000 -1.2683000e+000  1.0000000e+000  0.0000000e+000
  9.8550000e-001  7.9550000e-001  3.3020000e+000 -1.3461000e+000  1.9667000e+000  1.7070000e+000 -1.4014000e+000  5.0163000e+000  8.1500000e-002  9.8550000e-001 -2.5911000e+000  5.0110000e-001 -1.1325000e+000 -2.6915000e+000 -2.3260000e-001 -9.2750000e-001  3.0523000e+000  8.0620000e-001 -2.5911000e+000  1.8900000e-001 -1.1325000e+000  3.6690000e-001  2.0091000e+000  5.9892000e+000 -4.3638000e+000  2.2120000e-001 -1.4913000e+000 -2.6681000e+000 -2.5911000e+000 -3.0123000e+000 -5.8663000e+000  2.3265000e+000 -5.0800000e-001  1.0000000e+000  0.0000000e+000
 -1.0949000e+000 -1.3297000e+000 -7.6640000e-001 -7.9320000e-001  5.3152000e+000  1.7179000e+000 -1.5780000e+000  7.5796000e+000 -2.4900000e+000 -1.0949000e+000  2.7008000e+000  3.1338000e+000  1.1849000e+000 -1.5200000e-001  4.5950000e-001  2.8170000e-001  3.1355000e+000  6.3752000e+000  2.7008000e+000  2.4610000e+000  1.1849000e+000  2.9974000e+000  1.1734000e+000  8.1233000e+000  1.1501000e+000 -3.3680000e-001 -4.3407000e+000  2.7245000e+000  2.7008000e+000 -8.6810000e-001 -1.8543000e+000  2.6287333e+000 -1.7410000e-001  1.0000000e+000  0.0000000e+000
  3.1759000e+000  6.3020000e+000  5.1110000e-001  4.5927000e+000  3.3807000e+000  2.3978000e+000 -1.3824000e+000 -3.7232000e+000 -2.6700000e+000  3.1759000e+000  7.0848000e+000  3.0586000e+000  6.4920000e-001  2.1781000e+000  2.6322000e+000  3.0964000e+000  7.6088000e+000  1.7936000e+000  7.0848000e+000  2.1313000e+000  6.4920000e-001  4.6576000e+000 -2.0350000e-001 -2.4923000e+000  1.8171000e+000  3.3345000e+000  2.7800000e-002  4.7569000e+000  7.0848000e+000  4.2210000e+000  3.2760000e+000  3.2656000e+000  3.6325000e+000  1.0000000e+000  0.0000000e+000
  6.3200000e-001  5.5890000e-001 -1.9901000e+000  3.2630000e+000 -1.0691000e+000  1.6659000e+000 -2.8583000e+000 -1.3741000e+000 -4.4863000e+000  6.3200000e-001 -1.7092000e+000 -3.1213000e+000 -1.4845000e+000 -1.9508000e+000 -2.0110000e-001  1.3760000e-001  3.6032000e+000 -6.7710000e+000 -1.7092000e+000 -2.0806000e+000 -1.4845000e+000 -4.4402000e+000 -5.7343000e+000 -1.8717000e+000  1.5053000e+000 -2.6767000e+000  5.1100000e-002 -4.1682000e+000 -1.7092000e+000  2.0700000e-001 -3.4320000e+000 -1.1243333e+000  1.7750000e-002  1.0000000e+000  0.0000000e+000
 -4.3260000e-001 -6.5162000e+000  1.5340000e-001  5.7312000e+000  6.9990000e-001  4.3187000e+000  2.0308000e+000 -1.3010800e+001 -2.8183000e+000 -4.3260000e-001  3.9724000e+000  2.3196000e+000 -7.2230000e-001  1.1990000e-001  3.9658000e+000 -1.1531000e+000 -7.0040000e+000 -3.6471000e+000  3.9724000e+000  1.4897000e+000 -7.2230000e-001 -4.2849000e+000 -8.5600000e-001 -1.2180800e+001 -5.1024000e+000  3.3695000e+000  6.0957000e+000 -2.3530000e-001  3.9724000e+000 -7.3030000e-001  1.6643000e+000 -5.8633333e-002 -5.0900000e-001  1.0000000e+000  0.0000000e+000
  3.6209000e+000  3.4214000e+000  5.1420000e-001  3.6289000e+000  2.9428000e+000  5.2790000e+000  2.4296000e+000  3.2146000e+000  2.0680000e-001  3.6209000e+000  6.1278000e+000  2.9350000e+000  4.1947000e+000  3.9573000e+000  7.2585000e+000  5.4561000e+000 -4.0450000e-001 -9.5230000e-001  6.1278000e+000  2.3703000e+000  4.1947000e+000 -1.9480000e+000  9.6660000e-001  4.5354000e+000  5.5889000e+000  9.4030000e+000  1.1943000e+001  2.2456000e+000  6.1278000e+000  4.2548000e+000  6.3534000e+000  1.5880667e+000  1.9102500e+000  1.0000000e+000  0.0000000e+000
  4.4405000e+000  6.3143000e+000  8.8640000e-001 -4.8920000e-001  1.1303000e+000 -5.6920000e-001  8.5600000e-002 -4.0040000e+000  2.9263000e+000  4.4405000e+000  6.2684000e+000  2.1696000e+000  2.0175000e+000 -3.6750000e-001  6.0120000e+000  6.4231000e+000  2.1074000e+000 -7.3900000e-002  6.2684000e+000  2.0218000e+000  2.0175000e+000 -3.0035000e+000  2.4459000e+000 -3.4040000e-001  3.3483000e+000  9.0992000e+000  7.6837000e+000 -1.8130000e-001  6.2684000e+000  7.5764000e+000 -4.1568000e+000  9.9990000e-001  4.3618000e+000  1.0000000e+000  0.0000000e+000
 -7.4570000e-001 -9.8150000e-001  8.8500000e-001 -7.9649000e+000 -1.8533000e+000 -7.0229000e+000  1.8899000e+000 -4.9799000e+000  1.7540000e+000 -7.4570000e-001 -1.4238000e+000 -2.5004000e+000 -8.3400000e-001 -6.6965000e+000  2.4550000e-001  3.6915000e+000  1.2034000e+000 -3.9260000e-001 -1.4238000e+000 -1.6555000e+000 -8.3400000e-001  6.0870000e-001 -2.8590000e-001  6.8350000e-001 -4.2490000e-001  4.7855000e+000 -5.0272000e+000 -7.0075000e+000 -1.4238000e+000  6.0530000e+000 -3.1838000e+000  1.1805000e+000 -2.2067500e+000  1.0000000e+000  0.0000000e+000
  1.3269000e+000 -1.9843000e+000 -1.6930000e+000 -1.0071700e+001 -4.1168000e+000 -5.8527000e+000  2.2150000e+000 -7.4782000e+000 -1.7790000e+000  1.3269000e+000 -7.0304000e+000 -1.8193000e+000 -2.2344000e+000 -2.0765000e+000 -5.5693000e+000 -4.2136000e+000 -1.5775000e+000 -2.8580000e+000 -7.0304000e+000 -1.3499000e+000 -2.2344000e+000 -1.8950000e-001 -4.4820000e-001 -5.2452000e+000 -3.5968000e+000  2.6600000e-002 -1.0917900e+001 -6.7742000e+000 -7.0304000e+000 -2.4358000e+000 -4.0569000e+000 -4.8241000e+000 -3.2286000e+000  1.0000000e+000  0.0000000e+000
  2.0366000e+000 -4.3793000e+000 -1.0541000e+000 -5.3113000e+000 -4.2877000e+000 -6.4474000e+000  1.3704000e+000 -2.4535000e+000  3.1040000e-001  2.0366000e+000 -2.8116000e+000 -2.2608000e+000 -8.1510000e-001 -1.5433000e+000  5.5830000e-001 -4.1834000e+000 -3.2117000e+000  1.6005000e+000 -2.8116000e+000 -2.6577000e+000 -8.1510000e-001  9.7620000e-001  3.5800000e-001 -4.1293000e+000 -1.2774000e+000  8.5940000e-001 -6.8019000e+000 -3.1136000e+000 -2.8116000e+000 -2.1675000e+000 -3.6732000e+000 -4.6859333e+000 -2.2615500e+000  1.0000000e+000  1.0000000e+000
 -1.8501000e+000 -1.6962000e+000  4.0066000e+000 -4.3898000e+000 -2.8084000e+000 -1.2133000e+000  2.1950000e-001 -1.0629600e+001  2.3743000e+000 -1.8501000e+000 -4.1208000e+000 -1.0220000e-001 -5.6349000e+000 -2.2035000e+000 -4.0242000e+000 -3.8493000e+000 -2.6970000e-001  3.2870000e-001 -4.1208000e+000 -2.2463000e+000 -5.6349000e+000  1.3241000e+000  1.8735000e+000 -9.5352000e+000 -1.6990000e+000 -2.2523000e+000 -5.7642000e+000 -3.9691000e+000 -4.1208000e+000 -3.0565000e+000 -9.6050000e-001 -3.1876000e+000 -1.9607500e+000  1.0000000e+000  0.0000000e+000
  3.2489000e+000 -3.7663000e+000  5.3960000e-001 -2.9172000e+000 -2.6751000e+000  8.9470000e-001  1.6717000e+000 -7.2118000e+000  1.6552000e+000  3.2489000e+000 -1.1391000e+000  2.8000000e-003 -5.4396000e+000  7.1870000e-001 -1.0193000e+000 -3.9806000e+000 -2.9726000e+000  1.5783000e+000 -1.1391000e+000 -2.0243000e+000 -5.4396000e+000 -2.6534000e+000 -3.6473000e+000 -6.7687000e+000 -3.1180000e-001 -7.1600000e-001 -3.0262000e+000 -4.3710000e-001 -1.1391000e+000 -5.4280000e+000 -1.1843000e+000 -2.1292000e+000 -1.2999000e+000  1.0000000e+000  0.0000000e+000
 -4.7290000e-001 -4.8030000e-001 -7.2730000e-001 -6.1510000e-001  8.9920000e-001  3.2371000e+000 -2.4656000e+000 -6.1035000e+000 -2.6433000e+000 -4.7290000e-001 -3.5286000e+000  2.2760000e-001 -2.9715000e+000 -2.9420000e-001 -1.5290000e-001 -1.9842000e+000 -6.5320000e-001 -3.2660000e-001 -3.5286000e+000 -2.3696000e+000 -2.9715000e+000 -1.0632000e+000 -4.9827000e+000 -4.9532000e+000  6.0460000e-001 -2.2030000e+000 -5.1403000e+000  2.4346000e+000 -3.5286000e+000 -1.7807000e+000 -7.0460000e-001 -1.0315667e+000  5.1010000e-001  1.0000000e+000  0.0000000e+000
 -1.4341000e+000 -1.6535000e+000 -4.5750000e+000  1.8961000e+000 -1.6093000e+000  5.4610000e-001  9.2570000e-001  3.5644000e+000 -4.5154000e+000 -1.4341000e+000  3.0642000e+000 -2.9900000e-002  2.1236000e+000 -2.5892000e+000  1.0040000e+000 -2.5777000e+000 -2.5488000e+000 -7.0370000e-001  3.0642000e+000 -1.4166000e+000  2.1236000e+000  3.5490000e-001  1.2609000e+000  3.1220000e+000  5.7078000e+000  2.5330000e-001 -1.9468000e+000 -1.0314000e+000  3.0642000e+000 -2.2560000e-001 -5.7600000e-001  3.8114333e+000  3.1369000e+000  1.0000000e+000  0.0000000e+000
 -1.5993000e+000 -8.2004000e+000  8.6320000e-001  1.0961000e+000 -2.8389000e+000  2.0116000e+000  1.4739000e+000  9.4890000e-001 -1.1529000e+000 -1.5993000e+000 -1.2465000e+000 -1.5963000e+000  1.9716000e+000  1.9615000e+000  1.4430000e-001 -1.1213000e+000 -3.4994000e+000  3.4571000e+000 -1.2465000e+000 -1.9145000e+000  1.9716000e+000  3.8176000e+000 -1.3340000e+000  2.8215000e+000  7.8095000e+000 -7.2010000e-001  2.7826000e+000  1.2850000e-001 -1.2465000e+000 -5.9200000e-001 -3.7171000e+000  1.9427667e+000 -1.9165000e-001  1.0000000e+000  0.0000000e+000
  1.8350000e-001 -1.7902000e+000  5.4890000e-001  1.5118000e+000 -1.4134000e+000  6.4899000e+000 -2.9016000e+000 -1.0372500e+001 -3.7187000e+000  1.8350000e-001 -3.1731000e+000 -9.0440000e-001  2.2400000e-001  2.6390000e-001 -2.2101000e+000 -1.5646000e+000  1.4513000e+000 -3.0570000e+000 -3.1731000e+000 -5.1510000e-001  2.2400000e-001 -1.0353000e+000 -1.9489000e+000 -6.1312000e+000  1.2033000e+000 -4.0820000e-001  5.5110000e+000 -2.7014000e+000 -3.1731000e+000 -3.0960000e-001  5.7270000e-001  7.4536667e-001 -3.1770000e+000  1.0000000e+000  0.0000000e+000
 -1.5458000e+000 -6.0059000e+000 -3.8063000e+000  1.2038000e+000 -1.9234000e+000  3.2749000e+000 -2.7162000e+000 -1.0810100e+001 -2.7344000e+000 -1.5458000e+000 -8.1450000e-001 -1.3006000e+000  6.4820000e-001  1.3190000e-001 -3.7359000e+000 -3.6452000e+000 -1.3638000e+000 -4.3259000e+000 -8.1450000e-001 -2.1510000e+000  6.4820000e-001 -1.4857000e+000 -4.0340000e+000 -2.2340000e-001  2.3041000e+000 -2.9982000e+000 -1.3375000e+000 -1.2251000e+000 -8.1450000e-001 -2.1608000e+000 -9.5810000e-001 -6.8273333e-001 -2.8568000e+000  1.0000000e+000  0.0000000e+000
 -2.4667000e+000 -4.6571000e+000 -5.1898000e+000 -5.4291000e+000 -6.2273000e+000 -1.3985000e+000  8.7490000e-001 -1.8606000e+000 -4.4379000e+000 -2.4667000e+000 -3.5196000e+000 -4.7020000e+000  5.3690000e-001 -3.6235000e+000 -7.8535000e+000 -5.6917000e+000 -6.7417000e+000 -9.3668000e+000 -3.5196000e+000 -3.9816000e+000  5.3690000e-001 -4.7277000e+000 -5.6030000e+000 -7.9310000e-001  8.5900000e-002 -4.3999000e+000 -5.6413000e+000 -3.7304000e+000 -3.5196000e+000 -6.1923000e+000 -5.3201000e+000 -3.5995333e+000 -2.0986500e+000  1.0000000e+000  0.0000000e+000
 -1.8554000e+000 -5.9541000e+000 -4.2680000e-001 -2.6506000e+000 -2.1007000e+000 -5.7120000e-001 -2.9170000e-001 -1.1779400e+001 -1.2692000e+000 -1.8554000e+000 -1.7273000e+000 -4.6680000e-001 -4.2228000e+000  6.4130000e-001 -2.3508000e+000 -4.8320000e+000 -9.8201000e+000 -4.6239000e+000 -1.7273000e+000  1.2380000e+000 -4.2228000e+000 -2.5664000e+000 -1.4590000e+000 -7.3218000e+000 -3.1001000e+000 -1.5377000e+000 -1.9227000e+000 -5.8680000e-001 -1.7273000e+000 -3.9680000e+000  1.0920000e-001 -9.9560000e-001  6.2375000e-001  1.0000000e+000  1.0000000e+000
  2.1298000e+000  9.2961000e+000  1.3780000e-001  5.7120000e-001  2.9063000e+000  1.5148000e+000  3.7329000e+000  5.0350000e-001  1.9620000e+000  2.1298000e+000  4.1929000e+000  4.0742000e+000  6.4597000e+000  2.1707000e+000  3.9041000e+000  4.1438000e+000  2.2180000e+000  2.3670000e+000  4.1929000e+000  4.1618000e+000  6.4597000e+000  1.2030000e-001  8.5000000e-003  8.6660000e+000  4.4344000e+000  4.3227000e+000  2.7278000e+000  5.0674000e+000  4.1929000e+000  1.8690000e+000  6.6912000e+000  1.1565333e+000  7.3387000e+000  1.0000000e+000  0.0000000e+000
 -2.1081000e+000  5.0224000e+000 -4.3260000e-001  2.3878000e+000  3.3041000e+000  3.7497000e+000 -2.2194000e+000 -4.2083000e+000 -5.9210000e-001 -2.1081000e+000  4.9747000e+000  4.1203000e+000  1.6556000e+000 -1.3178000e+000  4.1700000e+000  3.2853000e+000 -2.0233000e+000  2.8889000e+000  4.9747000e+000  3.5489000e+000  1.6556000e+000 -3.4040000e-001 -5.6180000e-001 -2.3453000e+000 -5.0330000e-001  1.5567000e+000  6.1468000e+000 -1.0119000e+000  4.9747000e+000  1.3209000e+000 -2.4699000e+000 -1.0136667e-001  3.7047000e+000  1.0000000e+000  0.0000000e+000
  1.2250000e+000  7.2361000e+000 -3.0320000e-001  7.1300000e-001  2.9612000e+000 -1.2338000e+000 -7.3390000e-001 -4.5284000e+000 -7.0600000e-002  1.2250000e+000 -7.0200000e-001  2.9549000e+000  4.3795000e+000  2.0750000e-001  4.1499000e+000  7.0770000e-001 -5.9995000e+000 -3.6608000e+000 -7.0200000e-001  4.4660000e-001  4.3795000e+000 -6.2650000e-001 -2.4868000e+000 -3.5666000e+000  1.8414000e+000  1.5393000e+000  2.7873000e+000  1.6829000e+000 -7.0200000e-001  9.7370000e-001 -1.5904000e+000 -2.5054000e+000  4.2698000e+000  1.0000000e+000  0.0000000e+000
 -1.5608000e+000  2.9912000e+000  1.9315000e+000  2.1431000e+000  1.9884000e+000 -7.1400000e-001 -9.3490000e-001 -6.7113000e+000  6.1360000e-001 -1.5608000e+000 -2.0088000e+000  9.0050000e-001 -7.2740000e-001 -3.9140000e-001  2.3822000e+000 -3.1700000e-002 -1.2776000e+000 -5.3108000e+000 -2.0088000e+000  7.9180000e-001 -7.2740000e-001  2.7370000e-001 -7.7600000e-001 -1.6900000e-001  2.0148000e+000 -1.1824000e+000  1.7654000e+000 -3.0844000e+000 -2.0088000e+000  1.0629000e+000  5.4698000e+000 -8.8503333e-001 -1.7850000e+000  1.0000000e+000  0.0000000e+000
  3.9591000e+000  3.6202000e+000 -2.9075000e+000  3.1108000e+000  2.4410000e-001 -4.7274000e+000  1.4069000e+000 -8.7933000e+000 -4.0999000e+000  3.9591000e+000 -4.3750000e-001  9.0900000e-002 -1.1717000e+000  1.3783000e+000 -3.3246000e+000 -1.3956000e+000 -3.3173000e+000 -4.6465000e+000 -4.3750000e-001 -1.4972000e+000 -1.1717000e+000 -4.5285000e+000 -6.2820000e-001 -6.2740000e+000 -1.1370000e+000  2.2480000e+000  3.4592000e+000  3.0884000e+000 -4.3750000e-001 -5.8050000e-001  2.9600000e+000 -1.5935333e+000  3.7269500e+000  1.0000000e+000  0.0000000e+000
 -1.2389000e+000 -9.6750000e-001 -3.0723000e+000 -3.0900000e+000 -2.7034000e+000 -2.3506000e+000  1.0817000e+000 -4.5560000e-001 -4.1468000e+000 -1.2389000e+000 -5.5078000e+000 -2.2537000e+000 -7.5780000e-001 -5.8303000e+000 -1.6945000e+000 -4.9111000e+000 -1.3543300e+001 -9.0833000e+000 -5.5078000e+000 -3.7851000e+000 -7.5780000e-001 -5.0941000e+000 -4.6654000e+000 -4.2898000e+000 -1.4866000e+000 -2.0216000e+000 -1.0644000e+000 -1.0242000e+000 -5.5078000e+000 -6.4226000e+000 -4.7280000e-001 -6.8173667e+000 -2.0325000e+000  1.0000000e+000  0.0000000e+000
  1.5180000e+000 -1.2409000e+000 -1.6510000e-001  1.3665000e+000  5.0500000e-001  2.6178000e+000  1.2988000e+000 -5.7848000e+000  7.9060000e-001  1.5180000e+000 -1.1390000e+000  3.6983000e+000 -4.4543000e+000  4.0571000e+000  1.3068000e+000 -2.5321000e+000 -1.2197600e+001 -5.2269000e+000 -1.1390000e+000  1.3447000e+000 -4.4543000e+000 -1.0048000e+000 -7.9540000e-001 -5.6067000e+000 -1.6497000e+000  1.2827000e+000  5.3280000e-001  3.4256000e+000 -1.1390000e+000 -1.8355000e+000 -2.2128000e+000  1.4003333e-001 -4.7000000e-002  1.0000000e+000  0.0000000e+000
  1.1292000e+000  4.9033000e+000  6.2160000e-001  4.0381000e+000  1.6648000e+000  2.2907000e+000  2.2609000e+000  2.0564000e+000  9.7470000e-001  1.1292000e+000  3.7950000e-001 -3.9592000e+000  2.4610000e+000  2.3343000e+000  1.4354000e+000  1.8141000e+000  2.2509000e+000 -2.6624000e+000  3.7950000e-001  8.9660000e-001  2.4610000e+000 -1.3122000e+000 -2.2085000e+000  1.9991000e+000  3.1678000e+000  4.6512000e+000  5.5344000e+000  2.4864000e+000  3.7950000e-001  1.5871000e+000  2.9485000e+000  1.9410333e+000  3.7040500e+000  1.0000000e+000  0.0000000e+000
  9.9040000e-001  1.0517000e+000  1.1099000e+000  4.4089000e+000  2.6169000e+000  1.7946000e+000  5.9620000e-001 -5.2835000e+000 -8.9980000e-001  9.9040000e-001 -5.7510000e-001  1.8784000e+000  3.4690000e-001 -2.2033000e+000  1.1706000e+000  2.5814000e+000  4.4964000e+000 -1.7043000e+000 -5.7510000e-001  1.6657000e+000  3.4690000e-001  8.4250000e-001  2.3354000e+000 -2.4051000e+000  1.2730000e+000  8.7840000e-001  3.6791000e+000 -6.6130000e-001 -5.7510000e-001  2.1386000e+000  9.9270000e-001  2.4357000e+000  2.7245000e+000  1.0000000e+000  1.0000000e+000
 -2.3207000e+000 -1.0959300e+001 -2.3995000e+000 -1.3848400e+001 -5.5001000e+000 -1.0897000e+001 -4.9437000e+000 -1.6435200e+001  1.3409000e+000 -2.3207000e+000 -9.9943000e+000 -4.2920000e+000 -4.5373000e+000 -5.7820000e+000 -9.3192000e+000 -9.2712000e+000 -5.2064000e+000 -1.1697200e+001 -9.9943000e+000 -4.6656000e+000 -4.5373000e+000 -5.1709000e+000 -2.6950000e+000 -1.1659600e+001 -7.3151000e+000 -9.1664000e+000 -1.7600100e+001 -7.1442000e+000 -9.9943000e+000 -9.0172000e+000 -1.3755400e+001 -6.7194333e+000 -9.5014000e+000  1.0000000e+000  0.0000000e+000
 -2.7406000e+000 -7.8772000e+000 -6.7900000e-001 -6.2751000e+000 -4.1600000e-001 -5.5838000e+000 -4.0688000e+000 -4.9824000e+000  3.2684000e+000 -2.7406000e+000 -5.9704000e+000 -2.1579000e+000 -5.8585000e+000  2.9200000e-001 -6.1921000e+000 -9.8171000e+000 -5.6498000e+000 -2.4438000e+000 -5.9704000e+000 -1.2602000e+000 -5.8585000e+000 -3.8796000e+000 -5.2680000e-001 -1.6680000e-001 -4.1780000e+000 -7.5701000e+000 -1.3246500e+001  1.5064000e+000 -5.9704000e+000 -1.0319300e+001 -3.1162000e+000 -3.4582333e+000 -4.2370500e+000  1.0000000e+000  0.0000000e+000
  3.4871000e+000  2.5297000e+000  1.2585000e+000 -8.3400000e-001  3.9333000e+000 -6.2160000e-001 -1.7040000e-001  4.4593000e+000  4.0657000e+000  3.4871000e+000  1.3075000e+000  2.9831000e+000 -1.1680000e-001  6.9623000e+000 -3.5351000e+000 -1.4876000e+000  5.4732000e+000  1.0172000e+000  1.3075000e+000  2.3380000e+000 -1.1680000e-001  1.4000000e-003  3.3847000e+000  2.7355000e+000  1.7958000e+000  1.8369000e+000 -4.5452000e+000  6.1659000e+000  1.3075000e+000 -5.0390000e-001  3.4455000e+000  2.1662333e+000  2.0750500e+000  1.0000000e+000  0.0000000e+000
 -1.6764000e+000  2.9215000e+000  3.8385000e+000 -2.3345000e+000 -1.5154000e+000  2.4198000e+000 -2.1079000e+000  7.2000000e-003 -3.2593000e+000 -1.6764000e+000 -2.1127000e+000 -1.5217000e+000 -1.2653000e+000 -8.9000000e-001 -4.7401000e+000 -1.7839000e+000  2.7775000e+000 -3.0030000e-001 -2.1127000e+000 -2.0884000e+000 -1.2653000e+000 -1.7243000e+000 -6.8631000e+000 -7.3070000e-001  4.6918000e+000  2.0690000e-001 -2.2458000e+000 -2.8194000e+000 -2.1127000e+000 -7.3910000e-001 -5.6921000e+000 -2.2372000e+000 -1.2791500e+000  1.0000000e+000  0.0000000e+000
 -2.8459000e+000 -5.4595000e+000 -3.2260000e-001 -1.6221000e+000 -7.7203000e+000  1.6923000e+000 -1.6851000e+000 -1.5780300e+001 -8.2470000e+000 -2.8459000e+000 -2.9389000e+000 -4.7449000e+000 -3.6165000e+000 -2.3272000e+000 -1.4713000e+000 -3.2099000e+000  1.1437000e+000 -3.8100000e-001 -2.9389000e+000 -9.2375000e+000 -3.6165000e+000 -1.7988000e+000 -7.4076000e+000 -1.1354300e+001  1.1450000e-001 -1.4752000e+000  1.0730000e+000 -3.8718000e+000 -2.9389000e+000 -1.2909000e+000 -1.2845000e+001 -3.1812333e+000 -5.5625000e+000  1.0000000e+000  0.0000000e+000
 -4.3442000e+000 -1.3412600e+001 -8.8476000e+000 -3.1284000e+000 -9.9915000e+000  4.3688000e+000 -4.7374000e+000 -1.3585500e+001 -5.9514000e+000 -4.3442000e+000 -3.6402000e+000 -5.3303000e+000 -7.7470000e+000 -6.9073000e+000 -6.4059000e+000 -9.6733000e+000 -5.4391000e+000 -5.2051000e+000 -3.6402000e+000 -8.4673000e+000 -7.7470000e+000 -3.8755000e+000 -8.3827000e+000 -9.8092000e+000 -3.9638000e+000 -5.4884000e+000 -3.7351000e+000 -7.7333000e+000 -3.6402000e+000 -8.7894000e+000 -1.0860200e+001 -5.1346000e+000 -1.1850950e+001  1.0000000e+000  0.0000000e+000
 -8.3330000e-001 -1.3558900e+001 -3.4967000e+000  6.5650000e-001 -4.3564000e+000  5.2905000e+000 -1.5167000e+000 -2.1909800e+001 -1.0898000e+000 -8.3330000e-001 -4.9550000e-001 -1.0907000e+000 -7.6109000e+000 -1.1350000e-001 -5.1540000e+000 -7.1952000e+000 -8.4769000e+000 -1.2190000e+000 -4.9550000e-001 -2.3975000e+000 -7.6109000e+000 -4.5450000e-001 -5.2944000e+000 -1.4912400e+001 -2.3418000e+000 -2.7430000e-001  6.6980000e-001 -1.8238000e+000 -4.9550000e-001 -6.1892000e+000 -7.2068000e+000  3.9133333e-002 -7.6445500e+000  1.0000000e+000  0.0000000e+000
  1.4029000e+000 -4.4308000e+000 -3.6825000e+000  1.2708000e+000 -8.2428000e+000 -7.3940000e-001 -4.9823000e+000 -1.0996700e+001 -1.8657000e+000  1.4029000e+000  1.7444000e+000 -7.4332000e+000 -2.8172000e+000 -1.5069000e+000 -2.1848000e+000 -4.3009000e+000 -4.3010000e-001 -2.3785000e+000  1.7444000e+000 -6.1130000e+000 -2.8172000e+000 -2.7373000e+000 -2.3004000e+000 -1.0162800e+001  3.3635000e+000  6.8070000e-001 -1.8378000e+000 -5.7685000e+000  1.7444000e+000 -5.6312000e+000 -9.6850000e+000 -1.3369333e+000 -2.4202000e+000  1.0000000e+000  1.0000000e+000
  5.3410000e-001 -6.0663000e+000 -5.1388000e+000 -8.1750000e-001 -4.7272000e+000  9.7480000e-001 -2.3030000e+000 -1.4642900e+001 -8.3916000e+000  5.3410000e-001 -1.3011000e+000 -3.9651000e+000 -2.2642000e+000 -2.9943000e+000 -4.2737000e+000 -5.8083000e+000 -5.2005000e+000 -5.7367000e+000 -1.3011000e+000 -3.2630000e+000 -2.2642000e+000  4.0090000e-001 -5.4434000e+000 -1.0537700e+001 -1.2875000e+000 -4.9200000e+000 -2.9907000e+000 -3.1816000e+000 -1.3011000e+000 -6.2305000e+000 -3.2469000e+000 -3.4895333e+000 -5.1086500e+000  1.0000000e+000  0.0000000e+000
 -1.7700000e+000 -3.3837000e+000 -5.1358000e+000 -1.7190000e-001 -4.1726000e+000  1.3845000e+000 -3.8081000e+000 -1.0650100e+001  1.1290000e-001 -1.7700000e+000  5.6910000e-001 -3.1024000e+000 -2.3100000e-002 -2.5954000e+000 -1.5300000e-001 -6.6551000e+000 -9.1022000e+000 -1.1971100e+001  5.6910000e-001 -4.0095000e+000 -2.3100000e-002 -2.3378000e+000 -4.1700000e+000 -1.2273400e+001  3.5100000e-002 -4.0590000e+000 -2.3910000e+000 -1.6544000e+000  5.6910000e-001 -5.1852000e+000 -7.6613000e+000 -3.7452667e+000  1.6610000e-001  1.0000000e+000  0.0000000e+000
 -1.6823000e+000 -2.1426000e+000 -1.4301000e+000  9.9470000e-001 -1.9961000e+000  2.4192000e+000 -1.8085000e+000 -7.6249000e+000 -1.7844000e+000 -1.6823000e+000  2.6418000e+000 -1.0614000e+000 -2.9625000e+000 -5.1110000e-001  3.4701000e+000 -3.5689000e+000 -5.3444000e+000 -1.9206000e+000  2.6418000e+000 -1.5918000e+000 -2.9625000e+000  2.7880000e-001 -3.0498000e+000 -1.6250000e-001 -2.1480000e+000 -1.2110000e+000  1.9210000e-001 -6.1220000e-001  2.6418000e+000 -3.0864000e+000 -5.2040000e-001 -3.1247333e+000 -2.3879000e+000  1.0000000e+000  0.0000000e+000
 -1.1570000e+000 -4.1233000e+000 -2.6699000e+000  3.8467000e+000  1.1927000e+000  6.3740000e-001  7.9470000e-001 -4.9449000e+000 -2.5824000e+000 -1.1570000e+000  3.5432000e+000  1.0262000e+000  1.7930000e+000  1.9877000e+000  3.5304000e+000 -2.7684000e+000 -3.9566000e+000 -2.8726000e+000  3.5432000e+000 -1.5667000e+000  1.7930000e+000  1.4634000e+000 -3.4191000e+000 -4.0706000e+000 -1.8541000e+000 -1.0295000e+000 -1.3775000e+000  1.3154000e+000  3.5432000e+000 -3.0947000e+000  8.2340000e-001 -2.6047000e+000 -9.0800000e-001  1.0000000e+000  0.0000000e+000
  3.1205000e+000  2.5717000e+000  2.3850000e-001 -2.0065000e+000 -1.5716000e+000 -1.4390000e-001 -2.6489000e+000 -1.9154000e+000 -7.0530000e-001  3.1205000e+000  1.6405000e+000  3.9640000e-001  4.9240000e+000  2.3731000e+000 -3.3100000e-001  9.4700000e-002 -4.4509000e+000 -2.8270000e+000  1.6405000e+000 -1.4018000e+000  4.9240000e+000 -8.0470000e-001 -1.8331000e+000 -1.3565000e+000 -2.3536000e+000  6.9140000e-001 -4.1275000e+000  3.1389000e+000  1.6405000e+000 -3.2010000e-001  1.2717000e+000  1.2396667e-001  1.4757000e+000  1.0000000e+000  0.0000000e+000
  2.2200000e-001  1.3508000e+000  1.4320000e+000  3.0970000e-001 -1.4358000e+000 -6.1490000e-001 -1.6436000e+000  3.6570000e-001  3.2813000e+000  2.2200000e-001  3.6649000e+000 -2.3010000e-001  1.6953000e+000  9.0840000e-001 -3.4261000e+000  6.0190000e-001 -1.9462000e+000 -1.9100000e-001  3.6649000e+000 -4.3360000e-001  1.6953000e+000 -7.3690000e-001  5.7730000e-001 -4.6793000e+000 -4.3000000e-003  1.6371000e+000 -7.5704000e+000  4.3511000e+000  3.6649000e+000  2.6300000e-001 -1.9447000e+000 -7.5006667e-001 -1.7228000e+000  1.0000000e+000  0.0000000e+000
 -2.8830000e+000 -7.4583000e+000 -6.3420000e-001 -3.0133000e+000 -3.5321000e+000 -5.8676000e+000 -3.2820000e-001 -4.6280000e-001  3.5257000e+000 -2.8830000e+000  5.5160000e-001 -5.9135000e+000  1.5818000e+000 -8.8970000e-001 -1.3809000e+000  2.7820000e-001 -8.9590000e-001  1.9669000e+000  5.5160000e-001 -2.0074000e+000  1.5818000e+000 -2.2981000e+000 -8.2580000e-001  1.9264000e+000 -3.9549000e+000 -4.1920000e-001 -6.1230000e+000 -2.8814000e+000  5.5160000e-001  3.3630000e-001 -3.2931000e+000 -3.4722333e+000 -4.7872500e+000  1.0000000e+000  0.0000000e+000
 -1.3264000e+000 -8.4677000e+000  1.7170000e+000 -5.3482000e+000 -2.6111000e+000 -3.0105000e+000 -1.9838000e+000 -5.4724000e+000 -1.1064000e+000 -1.3264000e+000 -1.9336000e+000 -2.8884000e+000 -1.2713000e+000 -5.1994000e+000 -1.3547000e+000 -5.2256000e+000 -1.0617800e+001 -5.4135000e+000 -1.9336000e+000 -2.5797000e+000 -1.2713000e+000 -3.3820000e+000 -2.9095000e+000 -6.1696000e+000 -6.0559000e+000 -2.6293000e+000 -2.9285000e+000 -6.7500000e-002 -1.9336000e+000 -3.7381000e+000 -1.7903000e+000 -2.2913667e+000 -4.3787000e+000  1.0000000e+000  0.0000000e+000
 -1.1176000e+000 -1.3952000e+000  9.1490000e-001  3.0841000e+000  2.1972000e+000  3.2357000e+000 -1.5773000e+000  4.1282000e+000  1.2303000e+000 -1.1176000e+000  1.3614000e+000  2.2529000e+000 -4.7000000e-002  8.9420000e-001  4.8329000e+000 -5.7330000e-001 -5.6745000e+000  4.4839000e+000  1.3614000e+000  3.4717000e+000 -4.7000000e-002  1.0270000e-001  5.3719000e+000 -4.9946000e+000 -2.5479000e+000  3.6873000e+000  5.1263000e+000  2.5503000e+000  1.3614000e+000 -2.0121000e+000  1.4870000e+000  1.7628000e+000  2.4851000e+000  1.0000000e+000  0.0000000e+000
  4.9645000e+000  8.5407000e+000  2.7067000e+000  1.2523000e+000  2.5923000e+000  7.7110000e-001 -3.3886000e+000  7.2386000e+000  2.4500000e-002  4.9645000e+000  4.8662000e+000  1.5190000e-001  3.8240000e+000  6.3270000e-001  4.9223000e+000  4.3716000e+000  3.0866000e+000  4.0307000e+000  4.8662000e+000  4.0730000e+000  3.8240000e+000 -1.2567000e+000  1.6732000e+000  7.4719000e+000  2.8034000e+000  6.1626000e+000  4.8125000e+000  4.0365000e+000  4.8662000e+000  3.6749000e+000  5.3295000e+000  1.9500000e+000  6.3892500e+000  1.0000000e+000  1.0000000e+000
  1.2774000e+000  3.3680000e+000  1.3262000e+000  2.2638000e+000  2.7548000e+000  2.9763000e+000  3.2113000e+000 -4.0144000e+000 -1.7987000e+000  1.2774000e+000 -4.3600000e-002  2.1971000e+000 -3.5510000e-001  1.9950000e-001 -1.3237000e+000  3.8122000e+000  7.2885000e+000  2.3520000e+000 -4.3600000e-002  3.0353000e+000 -3.5510000e-001 -8.2000000e-002  4.8904000e+000  2.7997000e+000  3.2320000e-001  2.5600000e+000 -1.3089000e+000 -7.3760000e-001 -4.3600000e-002  4.6035000e+000  9.2338000e+000  4.8331000e+000  5.0926000e+000  1.0000000e+000  0.0000000e+000
 -2.3420000e+000  7.3800000e-001 -1.9998000e+000  3.3296000e+000  2.4831000e+000  4.2317000e+000  1.7551000e+000  4.9567000e+000  4.8770000e-001 -2.3420000e+000  1.1120000e-001  1.0732000e+000  2.1330000e+000 -8.1420000e-001 -1.1604000e+000  1.4387000e+000  1.6070000e-001 -2.7429000e+000  1.1120000e-001  2.9579000e+000  2.1330000e+000  1.6802000e+000  1.4801000e+000 -2.5371000e+000 -1.6985000e+000  2.0783000e+000 -4.7100000e-002  1.1050000e+000  1.1120000e-001  1.8757000e+000  2.1142000e+000  6.8454000e+000  6.9648000e+000  1.0000000e+000  0.0000000e+000
 -1.5585000e+000  3.4337000e+000  8.2330000e-001  2.6210000e-001  4.0290000e+000  2.3983000e+000 -1.7022000e+000  8.4868000e+000 -1.5294000e+000 -1.5585000e+000  2.4004000e+000  1.2233000e+000  2.1527000e+000  4.8351000e+000  1.7386000e+000  3.4332000e+000  1.3232000e+000  1.6111000e+000  2.4004000e+000  3.1743000e+000  2.1527000e+000 -2.2541000e+000 -5.2109000e+000  6.3330000e+000  1.3128000e+000  1.1973000e+000  2.7752000e+000  3.0504000e+000  2.4004000e+000  5.8694000e+000  9.6686000e+000  2.9640667e+000  9.2905000e-001  1.0000000e+000  0.0000000e+000
  2.5931000e+000  4.7403000e+000  4.9570000e-001  4.3920000e+000  3.3092000e+000  2.6708000e+000 -1.4544000e+000 -2.4103000e+000  2.8492000e+000  2.5931000e+000  3.7838000e+000  2.4147000e+000 -1.9201000e+000  6.1344000e+000  3.7187000e+000  8.5860000e-001  1.8740000e-001 -1.6030000e+000  3.7838000e+000  2.6480000e+000 -1.9201000e+000 -1.5278000e+000 -9.7260000e-001  1.2360000e+000  3.6550000e+000  2.0944000e+000  5.9198000e+000  3.3693000e+000  3.7838000e+000  2.7010000e+000  4.9167000e+000  3.4570667e+000  5.4658500e+000  1.0000000e+000  0.0000000e+000
  1.6040000e-001  2.6240000e+000  7.3170000e-001  3.4335000e+000  7.0510000e-001  5.5840000e-001  1.9271000e+000  2.9064000e+000  4.6267000e+000  1.6040000e-001  4.1960000e-001  7.3600000e-002  9.2020000e-001  1.3255000e+000  5.3971000e+000  1.4132000e+000  2.3584000e+000  2.4940000e+000  4.1960000e-001  2.3028000e+000  9.2020000e-001 -3.3235000e+000  1.6370000e-001  5.0700000e+000  2.7149000e+000  8.4010000e-001  3.7543000e+000 -1.4488000e+000  4.1960000e-001  2.7662000e+000  4.4127000e+000  1.2721333e+000  1.5411000e+000  1.0000000e+000  0.0000000e+000
 -4.3271000e+000  3.7390000e-001  3.4388000e+000  1.1650000e-001 -7.5310000e-001  1.0129000e+000  1.5549000e+000  1.7361000e+000  3.8600000e+000 -4.3271000e+000 -3.1040000e-001  1.5180000e-001  3.5518000e+000 -5.7060000e-001  6.9820000e-001  1.4453000e+000 -1.3246000e+000 -5.4224000e+000 -3.1040000e-001  2.6000000e-001  3.5518000e+000 -2.4840000e+000  1.4495000e+000  1.9309000e+000 -2.6620000e+000 -7.8920000e-001  1.9324000e+000 -2.0631000e+000 -3.1040000e-001  9.6960000e-001  3.2210000e-001 -3.8426667e-001  8.2155000e-001  1.0000000e+000  0.0000000e+000
 -2.6987000e+000 -8.9590000e-001  4.5290000e-001  3.2746000e+000  2.5196000e+000  3.0805000e+000  3.5896000e+000  7.5255000e+000  9.2477000e+000 -2.6987000e+000  5.3393000e+000  6.8800000e-001  5.5176000e+000  5.3901000e+000  6.0646000e+000  1.7814000e+000  1.9950000e-001  1.9605000e+000  5.3393000e+000  5.3089000e+000  5.5176000e+000 -1.4151000e+000  3.3158000e+000  5.9952000e+000  3.9787000e+000  1.9242000e+000  7.1439000e+000  1.0042900e+001  5.3393000e+000  2.1017000e+000  6.9045000e+000  6.5138667e+000  5.0755500e+000  1.0000000e+000  0.0000000e+000
  1.0045000e+000 -8.2470000e-001  1.1282000e+000  3.3710000e+000  1.6582000e+000  3.4926000e+000  4.2054000e+000  1.3684300e+001  7.3904000e+000  1.0045000e+000  1.3380000e-001  2.9657000e+000  7.0638000e+000  4.1574000e+000  4.4402000e+000  5.0322000e+000 -8.1130000e-001  2.3550000e-001  1.3380000e-001  1.7886000e+000  7.0638000e+000 -1.4510000e-001  2.7426000e+000  1.0376800e+001  5.9663000e+000  3.2191000e+000  7.5765000e+000  9.5455000e+000  1.3380000e-001  4.9207000e+000  9.2013000e+000  4.8606667e+000  3.6770500e+000  1.0000000e+000  1.0000000e+000
  3.2020000e-001  6.6703000e+000 -6.3100000e-002  4.6172000e+000  2.1748000e+000  2.2050000e+000  3.5582000e+000  5.8616000e+000  2.4370000e-001  3.2020000e-001 -3.6520000e-001  3.6955000e+000  2.9041000e+000  3.1073000e+000  2.8349000e+000  5.2768000e+000  1.2946000e+000  1.0507000e+000 -3.6520000e-001  2.3416000e+000  2.9041000e+000  1.1441000e+000 -2.9341000e+000  1.0070800e+001  4.9743000e+000  1.7361000e+000  9.6338000e+000  3.7800000e+000 -3.6520000e-001  5.1953000e+000  8.0734000e+000  1.2134667e+000  1.2279000e+000  1.0000000e+000  0.0000000e+000
 -2.7930000e+000 -5.0430000e-001  2.1061000e+000  1.9211000e+000  7.4540000e-001  1.8428000e+000  8.5740000e-001 -8.0762000e+000 -9.5580000e-001 -2.7930000e+000 -3.5919000e+000 -6.4600000e-002 -2.5071000e+000  1.2015000e+000 -4.1620000e-001  1.2337000e+000  2.6752000e+000 -1.7962000e+000 -3.5919000e+000  5.6940000e-001 -2.5071000e+000 -1.6192000e+000 -2.5377000e+000 -6.1874000e+000 -7.8170000e-001 -2.0451000e+000  4.1483000e+000  1.6966000e+000 -3.5919000e+000  2.1706000e+000  6.2194000e+000  5.3993333e-001 -5.4180000e-001  1.0000000e+000  0.0000000e+000
  3.7090000e-001  5.9945000e+000  2.1917000e+000 -2.6171000e+000  2.4408000e+000  3.2990000e-001 -1.1592000e+000  2.5039000e+000 -1.2053000e+000  3.7090000e-001 -2.2641000e+000  1.3402000e+000  1.1746000e+000 -2.6160000e-001 -1.4374000e+000  9.2270000e-001 -2.1100000e-001  1.6251000e+000 -2.2641000e+000  1.5891000e+000  1.1746000e+000 -7.1390000e-001  8.0740000e-001 -2.8057000e+000 -1.0150000e-001 -7.7230000e-001  3.1366000e+000  1.6955000e+000 -2.2641000e+000  2.1265000e+000  7.5594000e+000  2.2244333e+000  3.0320000e+000  1.0000000e+000  0.0000000e+000
 -1.0188000e+000  3.7374000e+000  2.2441000e+000  3.0490000e+000  4.3375000e+000  3.0182000e+000 -2.0981000e+000  9.0923000e+000 -2.6332000e+000 -1.0188000e+000  1.5487000e+000  3.6127000e+000  1.3170000e+000  3.1194000e+000 -9.0790000e-001  1.8216000e+000  1.1223000e+000  1.7911000e+000  1.5487000e+000  1.9438000e+000  1.3170000e+000 -1.0369000e+000 -2.8000000e-001  3.5148000e+000 -2.6588000e+000  9.9970000e-001  7.6004000e+000  3.4150000e-001  1.5487000e+000  1.7329000e+000  7.1907000e+000  3.2790000e+000  3.4987500e+000  1.0000000e+000  0.0000000e+000
  6.1930000e-001  8.0099000e+000 -6.0900000e-001  6.7774000e+000  6.5907000e+000  1.1739000e+000 -2.3170000e-001  1.0564300e+001 -1.5939000e+000  6.1930000e-001  4.3283000e+000  4.6316000e+000  4.9473000e+000  6.1706000e+000  2.0611000e+000  4.8610000e+000  2.6625000e+000  2.3443000e+000  4.3283000e+000  2.2986000e+000  4.9473000e+000  7.5140000e-001  5.2500000e-002  9.3026000e+000  6.0398000e+000  5.1422000e+000  4.4541000e+000  4.3477000e+000  4.3283000e+000  5.5945000e+000  1.1310800e+001  5.1012000e+000  1.0433000e+001  1.0000000e+000  0.0000000e+000
 -5.0790000e-001  7.6956000e+000  7.1760000e-001  5.1047000e+000  1.8361000e+000 -1.6533000e+000  2.6806000e+000 -7.6540000e-001 -4.2924000e+000 -5.0790000e-001 -4.5517000e+000 -4.9890000e-001 -3.8803000e+000  1.9501000e+000 -1.3088000e+000  5.4016000e+000 -1.9216000e+000  2.1299000e+000 -4.5517000e+000 -7.9110000e-001 -3.8803000e+000  1.5744000e+000 -1.4718000e+000  6.9360000e-001  2.3498000e+000  1.8606000e+000  7.3330000e+000  1.1630000e-001 -4.5517000e+000  3.9509000e+000  1.0127500e+001  2.9658667e+000  3.3699500e+000  1.0000000e+000  0.0000000e+000
 -9.1980000e-001  1.9795000e+000  2.3440000e+000  8.0513000e+000  3.7152000e+000  5.3403000e+000  3.0498000e+000 -2.4104000e+000 -5.2000000e-001 -9.1980000e-001  3.4690000e-001  1.6700000e-001 -4.5840000e-001  3.4582000e+000  4.0207000e+000  3.9378000e+000 -2.0300000e-001  3.9474000e+000  3.4690000e-001  3.0009000e+000 -4.5840000e-001  9.4250000e-001  1.8270000e+000  3.8520000e-001  4.9240000e-001  4.9803000e+000  1.0938700e+001  2.9969000e+000  3.4690000e-001  2.9272000e+000  1.0517000e+001  5.0722000e+000  2.1982500e+000  1.0000000e+000  0.0000000e+000
  5.5930000e-001 -9.5040000e-001  1.6579000e+000 -1.2331000e+000  6.6920000e-001  4.0826000e+000  2.5790000e-001  8.3427000e+000  4.3470000e+000  5.5930000e-001 -8.7230000e-001  8.9530000e-001  4.8008000e+000  1.5039000e+000  2.7546000e+000  4.3142000e+000  6.2480000e-001  1.8733000e+000 -8.7230000e-001  1.0778000e+000  4.8008000e+000  3.2020000e-001  2.9426000e+000  4.0634000e+000 -1.2200000e-002  1.9854000e+000  1.7074000e+000  1.9240000e+000 -8.7230000e-001  3.2577000e+000  1.6031000e+000  4.3690000e+000  7.6785000e-001  1.0000000e+000  0.0000000e+000
  3.7030000e-001  4.3138000e+000  4.5010000e+000 -1.6434000e+000  6.1550000e-001 -1.0488000e+000 -1.0235000e+000  1.7068000e+000  5.4412000e+000  3.7030000e-001  1.2807000e+000  1.4939000e+000  1.2770000e+000 -5.5480000e-001  9.7940000e-001  3.0686000e+000  1.7414000e+000  2.1462000e+000  1.2807000e+000  1.1233000e+000  1.2770000e+000 -5.9210000e-001  1.3063000e+000 -4.3870000e-001  1.1145000e+000  1.2099000e+000 -1.3099000e+000 -4.8970000e-001  1.2807000e+000  3.9662000e+000 -2.7224000e+000  1.1021333e+000 -4.6785000e-001  1.0000000e+000  0.0000000e+000
  4.4410000e-001  1.1044000e+000  3.3396000e+000 -2.0441000e+000  1.0159000e+000 -1.6484000e+000  3.1500000e-002 -3.9260000e-001  2.4061000e+000  4.4410000e-001 -1.3868000e+000 -5.3900000e-001 -1.4440000e-001 -1.6419000e+000  7.1510000e-001  8.9780000e-001  1.5554000e+000  5.2429000e+000 -1.3868000e+000 -1.0389000e+000 -1.4440000e-001 -3.0430000e+000 -2.3040000e-001  5.6700000e-001  2.6871000e+000 -8.7330000e-001 -1.1757000e+000 -2.8230000e-001 -1.3868000e+000  3.0744000e+000 -2.5231000e+000  8.0483333e-001 -3.3465000e+000  1.0000000e+000  1.0000000e+000
  2.4189000e+000  4.1645000e+000  2.5836000e+000  2.1793000e+000  3.1989000e+000 -5.3240000e-001 -5.4890000e-001  3.3629000e+000 -3.8929000e+000  2.4189000e+000 -5.6900000e-002  3.4547000e+000  7.8170000e-001  1.8308000e+000  1.1577000e+000 -1.3475000e+000 -2.2832000e+000  2.1074000e+000 -5.6900000e-002  1.8748000e+000  7.8170000e-001 -1.0362000e+000 -1.5168000e+000  3.4061000e+000 -1.5151000e+000 -9.7150000e-001 -1.7040000e+000  1.0115000e+000 -5.6900000e-002  5.8800000e-002  2.1825000e+000 -2.4980000e-001  6.7240000e-001  1.0000000e+000  0.0000000e+000
  4.2970000e-001  3.0715000e+000 -6.2370000e-001 -2.6569000e+000  2.9568000e+000 -2.8340000e-001  2.3079000e+000  6.3214000e+000 -6.1945000e+000  4.2970000e-001  3.2145000e+000  1.6208000e+000  5.1105000e+000  3.9231000e+000  1.7608000e+000  4.8800000e-002  2.0257000e+000 -1.8480000e-001  3.2145000e+000  2.0527000e+000  5.1105000e+000  4.0384000e+000  4.6230000e-001  7.5743000e+000 -7.9010000e-001 -1.1684000e+000 -2.0324000e+000  2.0641000e+000  3.2145000e+000 -7.2140000e-001 -2.5678000e+000 -5.9576667e-001  2.4590500e+000  1.0000000e+000  0.0000000e+000
  1.7596000e+000  5.1383000e+000  2.9680000e-001 -4.5575000e+000  4.3292000e+000 -3.1191000e+000  6.5350000e-001  1.5679800e+001 -1.9718000e+000  1.7596000e+000  1.9129000e+000  9.8300000e-002  6.0942000e+000  4.9980000e+000 -8.0030000e-001  7.4900000e-002  5.9673000e+000 -4.9740000e-001  1.9129000e+000  2.6389000e+000  6.0942000e+000  2.6102000e+000  3.0254000e+000  1.0384300e+001 -6.8380000e-001 -6.6420000e-001 -2.7521000e+000  5.8059000e+000  1.9129000e+000  9.3850000e-001 -3.9009000e+000 -1.6362667e+000  9.4035000e-001  1.0000000e+000  0.0000000e+000
 -1.0851000e+000 -4.8340000e-001  2.3776000e+000 -6.3445000e+000  1.0229000e+000 -1.8380000e+000  1.5455000e+000  8.8243000e+000 -6.2644000e+000 -1.0851000e+000 -1.9195000e+000  1.5988000e+000  1.4939000e+000 -1.2990000e+000 -4.2307000e+000  2.0439000e+000  8.4841000e+000  2.1743000e+000 -1.9195000e+000 -1.6484000e+000  1.4939000e+000  1.4604000e+000  1.4899000e+000  9.2497000e+000 -1.7268000e+000 -3.1761000e+000 -8.1469000e+000  5.7550000e-001 -1.9195000e+000  2.7146000e+000 -7.1793000e+000 -5.0082333e+000 -3.0065000e+000  1.0000000e+000  0.0000000e+000
  1.1997000e+000  1.3387000e+000  7.1940000e-001 -3.5341000e+000  1.0876000e+000 -4.6269000e+000  3.5655000e+000  1.5950400e+001  4.3720000e-001  1.1997000e+000 -9.0970000e-001 -5.4870000e-001  8.3500000e-002  3.1438000e+000 -1.1655000e+000  1.0459000e+000  1.1420400e+001  8.6251000e+000 -9.0970000e-001 -4.9970000e-001  8.3500000e-002  2.9523000e+000  6.6604000e+000  1.2996300e+001 -3.1110000e-001  9.1270000e-001 -8.4700000e+000  4.2584000e+000 -9.0970000e-001  9.9680000e-001 -4.2514000e+000  1.0743667e+000 -1.1959000e+000  1.0000000e+000  0.0000000e+000
 -2.5415000e+000 -6.0720000e-001  2.4859000e+000 -2.9414000e+000  1.8576000e+000 -6.5400000e-002  7.7950000e-001  1.0580500e+001  5.1763000e+000 -2.5415000e+000  9.6500000e-001  1.4423000e+000  3.2924000e+000  4.5690000e+000  6.1945000e+000  5.1526000e+000  1.6253700e+001  1.4681000e+001  9.6500000e-001  1.2829000e+000  3.2924000e+000  6.3862000e+000  9.4523000e+000  9.9358000e+000  3.2559000e+000  1.0413000e+000 -6.8136000e+000  4.3552000e+000  9.6500000e-001  4.1679000e+000 -1.7087000e+000  2.8223333e+000 -1.2224500e+000  1.0000000e+000  0.0000000e+000
 -2.8419000e+000 -4.8694000e+000  5.5380000e-001 -2.8580000e-001  4.8110000e-001 -1.5114000e+000  1.0044000e+000  7.9554000e+000  3.3909000e+000 -2.8419000e+000  2.0066000e+000 -1.3791000e+000 -4.7790000e-001  1.7771000e+000  1.8354000e+000  1.6196000e+000  1.3684700e+001  1.1199100e+001  2.0066000e+000  1.2005000e+000 -4.7790000e-001  6.1827000e+000  8.1903000e+000  8.6520000e+000  4.0480000e+000 -1.1887000e+000 -1.7253000e+000  1.5774000e+000  2.0066000e+000  1.1367000e+000 -4.1035000e+000  5.0860000e-001 -2.9091500e+000  1.0000000e+000  0.0000000e+000
 -1.0307000e+000 -6.0803000e+000  5.6130000e-001 -2.8358000e+000 -2.3017000e+000 -2.6253000e+000 -3.6430000e-001  8.7317000e+000 -2.5691000e+000 -1.0307000e+000 -4.8460000e-001 -5.1300000e-001  1.1695000e+000 -1.2950000e-001 -2.6320000e-001  2.7030000e-001  1.0922400e+001  4.5415000e+000 -4.8460000e-001 -1.2843000e+000  1.1695000e+000  4.6207000e+000  7.4044000e+000  9.0151000e+000 -4.7270000e-001 -4.0416000e+000 -8.4750000e+000 -2.6064000e+000 -4.8460000e-001 -3.3800000e-002 -5.8915000e+000 -2.9913667e+000 -5.1913500e+000  1.0000000e+000  0.0000000e+000
  9.1290000e-001 -5.5276000e+000  3.6960000e-001 -3.8048000e+000 -4.9680000e-001 -3.8100000e-001  3.3697000e+000  1.0144700e+001 -5.2710000e-001  9.1290000e-001  4.4990000e-001  2.6090000e-001  3.9856000e+000 -9.8780000e-001  4.5925000e+000 -8.1020000e-001  9.8849000e+000  1.3939000e+000  4.4990000e-001  4.8400000e-001  3.9856000e+000  8.0203000e+000  4.5882000e+000  4.1490000e+000  1.4240000e+000 -3.9638000e+000 -4.9675000e+000 -2.0383000e+000  4.4990000e-001 -9.0230000e-001 -1.7921000e+000 -7.7293333e-001 -7.6266500e+000  1.0000000e+000  0.0000000e+000
 -1.0790000e+000 -4.7782000e+000 -1.9380000e-001  3.9680000e-001  6.6600000e-001 -2.9608000e+000  1.7366000e+000  4.5844000e+000 -1.5055000e+000 -1.0790000e+000  6.8870000e-001 -1.1018000e+000 -1.6803000e+000 -1.3245000e+000  1.1497000e+000 -4.4890000e-001  1.3648300e+001  6.7313000e+000  6.8870000e-001  1.7363000e+000 -1.6803000e+000  9.3770000e+000  4.5393000e+000  6.2035000e+000  8.0590000e-001 -3.6044000e+000 -5.3734000e+000 -4.1570000e-001  6.8870000e-001  7.0560000e-001  3.3080000e-001 -1.1357000e+000 -1.4147500e+000  1.0000000e+000  1.0000000e+000
  4.9996000e+000  4.4992000e+000 -4.8820000e-001  4.8221000e+000  2.5470000e+000 -7.8980000e-001  3.7140000e+000  1.5886500e+001 -1.9980000e+000  4.9996000e+000  6.4288000e+000  4.5455000e+000  4.2345000e+000  1.7456000e+000  3.7420000e+000  1.3064000e+000  1.0695200e+001  1.0349700e+001  6.4288000e+000  4.4614000e+000  4.2345000e+000  4.7038000e+000  4.5352000e+000  4.5243000e+000  1.5233000e+000  5.3070000e-001 -7.8100000e-001  3.8902000e+000  6.4288000e+000  2.5148000e+000  2.3193000e+000 -2.0062000e+000  4.8665000e-001  1.0000000e+000  0.0000000e+000
  2.7623000e+000  7.3498000e+000 -3.0448000e+000  1.1453000e+000  1.0740000e+000 -2.8990000e-001  4.5816000e+000  1.0116200e+001  3.4080000e-001  2.7623000e+000  3.9762000e+000  1.0754000e+000  5.4394000e+000 -9.3730000e-001  1.7000000e+000  2.8451000e+000  9.1870000e+000  5.7830000e+000  3.9762000e+000  3.2980000e-001  5.4394000e+000  8.1834000e+000 -2.2659000e+000  7.5538000e+000  4.9950000e+000 -1.5900000e-001  1.8026000e+000  2.1172000e+000  3.9762000e+000  3.2494000e+000  3.0928000e+000 -1.5951667e+000  9.5340000e-001  1.0000000e+000  0.0000000e+000
 -9.1570000e-001  2.5864000e+000 -1.1130000e-001  6.2019000e+000  5.6593000e+000  4.8558000e+000  3.4399000e+000  3.8405000e+000  2.3120000e+000 -9.1570000e-001  5.8886000e+000  5.1255000e+000  2.8293000e+000  2.7729000e+000  2.7374000e+000  2.2736000e+000  1.1579100e+001  4.5045000e+000  5.8886000e+000  2.5763000e+000  2.8293000e+000  5.0332000e+000  4.7000000e-001  1.3949000e+000 -2.1130000e-001  1.3142000e+000  6.1793000e+000  3.5737000e+000  5.8886000e+000  3.1258000e+000  2.8526000e+000 -1.2586667e-001  2.4270000e-001  1.0000000e+000  0.0000000e+000
  3.0890000e-001  8.0886000e+000  3.3718000e+000 -2.9392000e+000 -2.4552000e+000 -4.3885000e+000  1.5061000e+000 -5.5890000e-001  2.3152000e+000  3.0890000e-001 -2.2220000e+000 -6.0478000e+000  6.6200000e-002 -3.1991000e+000 -3.1370000e-001  3.8865000e+000  4.4451000e+000  1.0105000e+000 -2.2220000e+000 -3.3876000e+000  6.6200000e-002  3.2350000e-001 -1.1705000e+000  3.4761000e+000  2.3419000e+000 -1.6192000e+000  4.6020000e-001 -2.6052000e+000 -2.2220000e+000  5.1276000e+000  1.9528000e+000  3.4476667e-001  5.5025500e+000  1.0000000e+000  0.0000000e+000
 -1.1531000e+000 -3.9231000e+000 -3.6600000e+000 -4.6036000e+000 -2.8923000e+000 -5.0440000e+000 -1.4010000e-001 -6.8222000e+000 -1.1526000e+000 -1.1531000e+000 -4.7601000e+000 -1.8449000e+000 -6.4103000e+000 -6.1712000e+000 -5.0186000e+000 -4.3177000e+000 -3.1340000e+000 -6.3178000e+000 -4.7601000e+000 -2.0907000e+000 -6.4103000e+000 -2.7808000e+000 -5.7968000e+000 -7.0236000e+000 -5.0374000e+000 -6.8761000e+000 -1.6889000e+000 -7.2555000e+000 -4.7601000e+000 -4.8104000e+000 -3.2868000e+000 -5.0777667e+000 -1.2882000e+000  1.0000000e+000  0.0000000e+000
  5.5270000e-001  1.0684000e+000  1.6315000e+000  3.4526000e+000  1.3903000e+000 -7.5040000e-001  6.3000000e-003 -8.8770000e-001  3.9813000e+000  5.5270000e-001  5.1757000e+000  1.7590000e+000  1.6312000e+000  2.9811000e+000  2.5957000e+000 -1.9738000e+000 -1.1210000e-001  7.2304000e+000  5.1757000e+000  2.5498000e+000  1.6312000e+000 -1.8325000e+000 -6.4710000e-001 -8.1452000e+000  9.8650000e-001  1.5415000e+000  4.7022000e+000  7.1850000e-001  5.1757000e+000 -1.7451000e+000 -3.8640000e-001  1.2888333e+000  7.2175000e-001  1.0000000e+000  0.0000000e+000
  1.7695000e+000  2.6614000e+000 -7.5920000e-001  4.4332000e+000 -9.2550000e-001  3.0482000e+000 -4.2162000e+000  7.4681000e+000  3.7237000e+000  1.7695000e+000 -5.1520000e-001  1.0187000e+000  1.2741000e+000 -2.8441000e+000  3.9130000e-001  3.2784000e+000 -1.2249000e+000  6.1730000e-001 -5.1520000e-001 -9.7530000e-001  1.2741000e+000 -5.2540000e-001 -1.4394000e+000  2.4135000e+000 -1.5480000e-001  1.6273000e+000  7.1763000e+000 -2.5891000e+000 -5.1520000e-001  1.9776000e+000  4.6734000e+000  1.1814000e+000  1.4589500e+000  1.0000000e+000  0.0000000e+000
  6.7070000e-001  1.3826000e+000  3.0534000e+000  7.3444000e+000  2.3460000e-001  3.7993000e+000 -6.2600000e-001 -6.1805000e+000  9.4020000e-001  6.7070000e-001  1.0618000e+000  1.9450000e+000  2.3150000e-001 -2.7493000e+000  1.2470000e+000  5.9437000e+000  7.6380000e-001  2.3821000e+000  1.0618000e+000  6.0710000e-001  2.3150000e-001 -8.1920000e-001  1.9491000e+000 -2.6591000e+000 -2.6920000e+000  4.2200000e+000  9.6349000e+000 -1.0169000e+000  1.0618000e+000  4.9722000e+000  2.7839000e+000  5.2820667e+000  3.6042000e+000  1.0000000e+000  0.0000000e+000
  2.4769000e+000  2.6853000e+000 -2.6371000e+000 -3.7242000e+000 -1.5739000e+000 -5.8220000e-001 -2.6941000e+000 -5.1608000e+000 -3.6302000e+000  2.4769000e+000 -1.7802000e+000 -2.7031000e+000  7.7500000e-001 -3.7487000e+000 -2.7669000e+000  1.7882000e+000  3.5400000e-002 -3.8110000e-001 -1.7802000e+000 -5.2450000e-001  7.7500000e-001 -1.7962000e+000 -2.1160000e-001  1.9418000e+000 -3.5556000e+000 -7.3060000e-001 -2.2197000e+000 -5.2368000e+000 -1.7802000e+000  2.7319000e+000 -2.6260000e-001  3.0366667e-002  3.7800500e+000  1.0000000e+000  1.0000000e+000
  9.6020000e-001  4.9530000e-001 -1.6203000e+000  1.9670000e-001  6.2050000e-001 -9.2410000e-001  9.5780000e-001 -2.9205000e+000 -2.4921000e+000  9.6020000e-001  1.2009000e+000  4.7790000e-001  1.2163000e+000 -2.2019000e+000 -2.9380000e-001 -2.1514000e+000 -7.2807000e+000 -3.6095000e+000  1.2009000e+000  1.7746000e+000  1.2163000e+000  1.4590000e+000 -3.9230000e+000 -4.7192000e+000 -4.1479000e+000 -1.0352000e+000 -2.2670000e-001  4.3550000e-001  1.2009000e+000 -1.4210000e+000 -9.2830000e-001  1.7306000e+000  1.4592000e+000  1.0000000e+000  0.0000000e+000
  1.0442000e+000  2.1287000e+000 -1.4237000e+000 -5.3081000e+000 -1.3760000e+000 -6.2483000e+000 -3.2353000e+000  6.5370000e+000 -6.6230000e-001  1.0442000e+000 -3.7380000e+000 -4.2380000e-001  2.0767000e+000  1.2870000e-001 -3.2930000e+000  3.5970000e-001 -4.0086000e+000 -1.1199000e+000 -3.7380000e+000 -2.3282000e+000  2.0767000e+000 -3.1390000e-001  5.3850000e-001  3.5295000e+000  1.3088000e+000 -5.0850000e-001 -2.4970000e+000  6.4090000e-001 -3.7380000e+000 -3.9000000e-001 -2.5168000e+000 -1.5320000e+000  2.4067000e+000  1.0000000e+000  0.0000000e+000
 -1.8155000e+000 -3.4177000e+000 -2.1353000e+000 -4.8160000e-001 -1.3022000e+000 -3.2000000e-003 -1.6320000e-001 -9.5596000e+000 -5.1425000e+000 -1.8155000e+000 -3.7389000e+000 -1.6900000e-001 -5.7767000e+000 -3.9184000e+000 -3.9118000e+000 -3.7426000e+000 -8.0597000e+000 -9.0527000e+000 -3.7389000e+000 -4.5711000e+000 -5.7767000e+000 -2.4672000e+000 -2.9372000e+000 -4.6606000e+000 -4.0875000e+000 -5.5526000e+000 -3.0246000e+000 -3.5593000e+000 -3.7389000e+000 -5.3760000e+000 -1.4292000e+000 -3.0608333e+000 -4.3187000e+000  1.0000000e+000  0.0000000e+000
  8.7670000e-001  8.9710000e-001  2.5080000e-001  3.1604000e+000  2.1675000e+000  7.6401000e+000  1.3200000e+000 -8.0380000e+000 -2.9285000e+000  8.7670000e-001  6.2290000e-001  6.7760000e-001 -4.4363000e+000  3.4737000e+000  6.5420000e-001 -1.7733000e+000 -2.9969000e+000 -3.7840000e-001  6.2290000e-001  2.1533000e+000 -4.4363000e+000  1.0239000e+000  6.1180000e-001 -1.5962000e+000  1.7149000e+000  1.8936000e+000  2.9179000e+000  4.9541000e+000  6.2290000e-001 -2.0263000e+000  7.4369000e+000  4.1134333e+000  3.7510500e+000  1.0000000e+000  0.0000000e+000
 -2.1806000e+000 -3.0001000e+000 -2.4900000e-002  7.0405000e+000  2.1455000e+000  3.8144000e+000 -1.7922000e+000  1.3855000e+000 -3.9080000e+000 -2.1806000e+000  3.0907000e+000  2.5523000e+000  1.1972000e+000 -2.7280000e+000  1.1214000e+000  2.3438000e+000  2.2258000e+000 -4.5330000e-001  3.0907000e+000  1.6207000e+000  1.1972000e+000 -2.3190000e-001 -2.1190000e-001  2.1952000e+000  5.2030000e-001  5.6480000e-001  5.0732000e+000 -2.0113000e+000  3.0907000e+000 -1.3400000e-002  1.4015000e+000  3.5292000e+000  2.7268000e+000  1.0000000e+000  0.0000000e+000
 -1.4967000e+000  2.8576000e+000  4.2840000e-001  6.6814000e+000  5.3346000e+000  5.6730000e-001 -3.5782000e+000  2.2523000e+000 -9.1230000e-001 -1.4967000e+000  2.4213000e+000  1.4828000e+000  5.0940000e+000  5.3486000e+000  4.0191000e+000  2.9790000e+000 -1.0220000e+000  1.3602000e+000  2.4213000e+000  4.0962000e+000  5.0940000e+000  4.3572000e+000  3.3590000e-001 -2.2514000e+000  4.0718000e+000  3.0489000e+000  4.8994000e+000  2.7850000e+000  2.4213000e+000  2.1837000e+000  6.6792000e+000  5.4728000e+000  1.7426000e+000  1.0000000e+000  0.0000000e+000
  8.9560000e-001  4.7661000e+000 -1.8028000e+000  4.1498000e+000  6.3550000e-001  4.1200000e-002 -2.9668000e+000  7.1688000e+000 -4.8159000e+000  8.9560000e-001  1.3670000e+000  1.8293000e+000  6.0780000e-001 -1.7011000e+000  7.3730000e-001  3.7194000e+000 -2.5613000e+000 -6.3208000e+000  1.3670000e+000  5.7120000e-001  6.0780000e-001 -2.5535000e+000 -3.2360000e+000  5.2423000e+000  3.5271000e+000  1.9532000e+000  2.3011000e+000 -5.7650000e-001  1.3670000e+000  2.1147000e+000  5.2224000e+000 -8.9620000e-001  1.5090000e+000  1.0000000e+000  0.0000000e+000
 -7.7030000e-001 -1.9951000e+000 -1.2753000e+000  3.5586000e+000  2.0370000e-001  4.4793000e+000 -1.5934000e+000 -7.8686000e+000 -1.0415000e+000 -7.7030000e-001 -7.9990000e-001  1.0912000e+000 -5.6386000e+000 -1.9328000e+000 -1.3889000e+000 -2.4435000e+000 -1.1109500e+001 -7.8288000e+000 -7.9990000e-001  1.0112000e+000 -5.6386000e+000 -2.2235000e+000 -6.1089000e+000 -7.3510000e+000 -3.3467000e+000 -1.6437000e+000  4.5858000e+000 -2.1273000e+000 -7.9990000e-001 -7.3510000e-001  2.3053000e+000 -6.1640000e-001 -1.5931000e+000  1.0000000e+000  0.0000000e+000
  1.6100000e-001  1.0051000e+000 -2.6193000e+000 -8.1780000e-001 -2.1631000e+000 -1.4059000e+000 -4.9441000e+000 -4.4974000e+000  1.6410000e+000  1.6100000e-001 -4.9770000e-001 -8.7630000e-001 -1.7241000e+000 -1.0510000e-001 -4.7884000e+000 -1.9264000e+000 -8.2851000e+000 -1.3469200e+001 -4.9770000e-001 -1.4685000e+000 -1.7241000e+000 -4.5149000e+000 -2.5706000e+000 -2.5763000e+000 -2.0748000e+000 -1.1427000e+000  2.0635000e+000 -2.1164000e+000 -4.9770000e-001 -1.9953000e+000 -4.7017000e+000 -3.5671667e+000  1.1193500e+000  1.0000000e+000  0.0000000e+000
 -1.6580000e-001 -4.5271000e+000 -6.4340000e-001 -5.3140000e+000 -3.0635000e+000 -3.7617000e+000 -3.5683000e+000 -1.9739000e+000  1.5758000e+000 -1.6580000e-001 -4.5476000e+000 -1.0880000e+000 -2.2977000e+000 -4.9686000e+000 -2.4522000e+000 -5.2545000e+000 -1.5171000e+001 -9.4807000e+000 -4.5476000e+000 -2.8802000e+000 -2.2977000e+000 -5.4312000e+000 -2.2686000e+000 -4.1742000e+000 -6.7373000e+000 -5.2403000e+000 -6.5298000e+000 -2.5701000e+000 -4.5476000e+000 -7.2412000e+000 -7.7436000e+000 -3.3844667e+000 -3.0425000e+000  1.0000000e+000  1.0000000e+000
 -1.0841000e+000 -5.6257000e+000  4.5802000e+000 -5.0640000e+000  1.5639000e+000 -2.8912000e+000  1.8807000e+000 -7.3259000e+000  3.9790000e-001 -1.0841000e+000 -1.9099000e+000  6.6920000e-001 -2.4210000e+000  1.2724000e+000 -1.2800000e-001 -3.5253000e+000 -8.6589000e+000 -2.1399000e+000 -1.9099000e+000  1.6701000e+000 -2.4210000e+000 -2.5170000e+000 -2.0599000e+000 -7.1412000e+000 -1.0987000e+000 -2.2228000e+000  4.3480000e-001  6.7850000e-001 -1.9099000e+000 -3.8436000e+000 -3.4700000e-002  4.9073333e-001 -1.3036500e+000  1.0000000e+000  0.0000000e+000
  1.1190000e-001  3.5263000e+000  3.9791000e+000  1.3108000e+000  4.1107000e+000 -2.3032000e+000  4.2131000e+000  8.2975000e+000  1.5578000e+000  1.1190000e-001  2.3186000e+000  2.8403000e+000  6.0120000e-001  7.4535000e+000  3.1131000e+000  5.9184000e+000  5.8775000e+000  5.0095000e+000  2.3186000e+000  4.3293000e+000  6.0120000e-001 -4.3500000e-002  3.1510000e+000  4.7390000e+000  8.0367000e+000  4.7598000e+000  6.8794000e+000  8.4534000e+000  2.3186000e+000  4.0920000e+000  4.9355000e+000  5.6153000e+000  5.0465000e+000  1.0000000e+000  0.0000000e+000
 -1.8870000e+000  8.0584000e+000  4.1412000e+000  2.0993000e+000  8.3416000e+000  4.7694000e+000  4.6650000e+000  1.2865700e+001  7.9190000e-001 -1.8870000e+000  2.5680000e+000  5.8518000e+000  5.5400000e-001  3.2876000e+000  4.0643000e+000  7.1351000e+000  1.0188500e+001  9.1535000e+000  2.5680000e+000  5.4571000e+000  5.5400000e-001  3.3152000e+000  3.5591000e+000  8.6671000e+000  6.7059000e+000  4.9174000e+000  2.8438000e+000  4.7583000e+000  2.5680000e+000  5.6841000e+000  1.0219000e+001  3.2205667e+000  2.3942500e+000  1.0000000e+000  0.0000000e+000
 -1.2702000e+000  1.6387000e+000  1.5127000e+000 -1.3700000e-001  3.9314000e+000  2.8431000e+000  4.9902000e+000  1.1365400e+001  2.8079000e+000 -1.2702000e+000  3.3786000e+000  2.0278000e+000  1.2922000e+000  3.4978000e+000  5.5839000e+000  6.3018000e+000  7.5788000e+000  1.2143600e+001  3.3786000e+000  2.3504000e+000  1.2922000e+000  5.7658000e+000  5.2278000e+000  4.6731000e+000  6.1935000e+000  4.1302000e+000 -9.1200000e-001 -9.6880000e-001  3.3786000e+000  5.5887000e+000  6.2449000e+000  2.1173000e+000  2.1222500e+000  1.0000000e+000  0.0000000e+000
 -7.0270000e-001  4.6516000e+000  9.1290000e-001  2.4960000e+000  4.3450000e-001 -2.2502000e+000  3.2407000e+000  7.6609000e+000  3.7148000e+000 -7.0270000e-001  1.0177000e+000 -8.3130000e-001  1.8802000e+000  6.8530000e-001  3.6041000e+000  4.2858000e+000  1.1986500e+001  8.5802000e+000  1.0177000e+000  1.2753000e+000  1.8802000e+000  2.3737000e+000  3.7822000e+000  1.8100000e+000  4.7028000e+000  2.9464000e+000 -1.4356000e+000 -2.1723000e+000  1.0177000e+000  4.8962000e+000  3.5924000e+000  9.7780000e-001  7.6545000e-001  1.0000000e+000  0.0000000e+000
  3.8127000e+000  3.6666000e+000  4.3623000e+000  1.7648000e+000  5.0660000e-001 -2.8319000e+000  2.9526000e+000  4.0407000e+000  7.9771000e+000  3.8127000e+000  2.6610000e+000  3.5600000e-002 -7.2840000e-001 -1.1684000e+000  5.2260000e-001  2.1018000e+000  1.1047100e+001  6.1134000e+000  2.6610000e+000  1.4086000e+000 -7.2840000e-001  5.7350000e+000  4.5588000e+000 -7.4630000e-001  2.6457000e+000  3.1790000e+000 -8.9000000e-001 -1.4574000e+000  2.6610000e+000  3.0138000e+000 -1.6250000e-001  1.5217000e+000  3.4293000e+000  1.0000000e+000  0.0000000e+000
  1.0801000e+000 -8.0600000e-002 -7.5180000e-001  4.7400000e-001  3.4920000e-001 -9.0570000e-001 -2.9250000e-001  4.6081000e+000  6.6542000e+000  1.0801000e+000  9.1820000e-001 -1.4317000e+000 -1.9388000e+000 -6.6700000e-002  2.0667000e+000  8.7450000e-001  7.0705000e+000  2.5396000e+000  9.1820000e-001  6.9420000e-001 -1.9388000e+000 -9.9570000e-001  1.8289000e+000  2.1199000e+000 -1.1963000e+000  7.7240000e-001 -3.5767000e+000 -2.2890000e-001  9.1820000e-001  1.5078000e+000 -3.0944000e+000 -1.3906000e+000  6.7495000e-001  1.0000000e+000  0.0000000e+000
  1.7632000e+000  1.3482000e+000 -6.3390000e-001 -3.2080000e+000 -1.0843000e+000 -3.4414000e+000  1.2143000e+000  2.1756000e+000  3.5719000e+000  1.7632000e+000  3.5260000e-001 -4.6095000e+000  1.3900000e-002  5.3350000e-001 -5.3510000e-001  1.4804000e+000  1.7005000e+000  3.4967000e+000  3.5260000e-001 -1.9870000e-001  1.3900000e-002  6.5350000e-001  3.3709000e+000  8.8890000e-001  2.7001000e+000  1.6496000e+000 -3.7902000e+000  2.9077000e+000  3.5260000e-001  3.1580000e-001 -2.3898000e+000 -1.3687667e+000 -8.5150000e-002  1.0000000e+000  0.0000000e+000
  3.9486000e+000  4.5000000e-003 -7.0170000e-001 -3.2701000e+000 -4.2459000e+000 -6.8790000e-001 -3.2697000e+000  3.3263000e+000  5.1390000e-001  3.9486000e+000 -3.4941000e+000 -2.2396000e+000 -2.9219000e+000 -7.9960000e-001 -1.0073000e+000  1.1031000e+000  7.0220000e-001 -1.8285000e+000 -3.4941000e+000 -1.9995000e+000 -2.9219000e+000  1.1798000e+000 -4.3590000e-001  3.4770000e-001  8.4160000e-001  1.4538000e+000  2.4385000e+000  4.6400000e-001 -3.4941000e+000 -1.5840000e+000 -1.7618000e+000 -1.9563000e+000 -2.1311500e+000  1.0000000e+000  0.0000000e+000
 -1.6307000e+000 -3.5708000e+000 -4.5780000e+000  6.6870000e-001 -3.4862000e+000  1.2885000e+000 -5.2980000e+000 -5.0917000e+000 -3.6948000e+000 -1.6307000e+000 -3.1186000e+000 -2.4479000e+000 -6.4601000e+000 -7.0750000e-001 -3.6353000e+000 -1.4501000e+000 -5.7711000e+000 -8.7481000e+000 -3.1186000e+000 -2.6196000e+000 -6.4601000e+000 -6.6482000e+000 -5.4759000e+000  1.0422000e+000 -4.3835000e+000 -1.7739000e+000 -4.5090000e-001 -2.4740000e-001 -3.1186000e+000 -3.2116000e+000  8.5150000e-001 -3.7166667e-002 -2.4124000e+000  1.0000000e+000  0.0000000e+000
             NaN             NaN             NaN             NaN             NaN             NaN             NaN             NaN             NaN             NaN             NaN             NaN             NaN             NaN             NaN             NaN             NaN             NaN             NaN             NaN             NaN             NaN             NaN             NaN             NaN             NaN             NaN             NaN             NaN             NaN             NaN             NaN             NaN  1.0000000e+000  0.0000000e+000
             NaN             NaN             NaN             NaN             NaN             NaN             NaN             NaN             NaN             NaN             NaN             NaN             NaN             NaN             NaN             NaN             NaN             NaN             NaN             NaN             NaN             NaN             NaN             NaN             NaN             NaN             NaN             NaN             NaN             NaN             NaN             NaN             NaN  1.0000000e+000  0.0000000e+000
             NaN             NaN             NaN             NaN             NaN             NaN             NaN             NaN             NaN             NaN             NaN             NaN             NaN             NaN             NaN             NaN             NaN             NaN             NaN             NaN             NaN             NaN             NaN             NaN             NaN             NaN             NaN             NaN             NaN             NaN             NaN             NaN             NaN  1.0000000e+000  0.0000000e+000
             NaN             NaN             NaN             NaN             NaN             NaN             NaN             NaN             NaN             NaN             NaN             NaN             NaN             NaN             NaN             NaN             NaN             NaN             NaN             NaN             NaN             NaN             NaN             NaN             NaN             NaN             NaN             NaN             NaN             NaN             NaN             NaN             NaN  1.0000000e+000  1.0000000e+000
 -1.1678000e+000 -4.6538000e+000 -1.2630000e+000  2.4375000e+000  8.5762000e+000  2.4189000e+000 -2.8072000e+000 -2.9972000e+000  8.1050000e-001 -1.1678000e+000  1.1291000e+000  7.6289000e+000  2.0860000e-001  3.3653000e+000  4.9656000e+000 -1.1271000e+000 -2.0654000e+000  1.3695000e+000  1.1291000e+000  2.1680000e+000  2.0860000e-001  3.0070000e-001  2.4851000e+000 -1.8662000e+000  4.6235000e+000 -5.6720000e-001  1.5458000e+000  4.0181000e+000  1.1291000e+000 -1.3893000e+000 -4.9370000e-001  1.2220000e+000  2.0971500e+000  1.0000000e+000  0.0000000e+000
 -1.6456000e+000 -9.3130000e-001 -2.8007000e+000  1.6840000e+000  6.0402000e+000  3.1675000e+000 -2.4079000e+000 -2.0163000e+000 -4.9960000e-001 -1.6456000e+000 -8.2300000e-002  5.2600000e+000  1.7160000e-001  2.4240000e+000  2.7183000e+000  2.1910000e-001  2.0531000e+000 -1.4277000e+000 -8.2300000e-002  5.8400000e-001  1.7160000e-001  1.9743000e+000 -6.5580000e-001 -2.3818000e+000  5.4598000e+000  2.3050000e-001  2.2226000e+000  3.2290000e+000 -8.2300000e-002  5.9170000e-001 -4.3833000e+000  5.6573333e-001  1.3959500e+000  1.0000000e+000  0.0000000e+000
 -8.4380000e-001  3.8089000e+000  8.9390000e-001  3.2255000e+000  2.8862000e+000  6.1088000e+000  4.8800000e-002 -4.5248000e+000 -5.2230000e-001 -8.4380000e-001 -1.0326000e+000  8.1020000e-001  1.4309000e+000  3.4019000e+000  1.7727000e+000  2.2850000e-001 -3.8711000e+000 -1.8239000e+000 -1.0326000e+000  3.3210000e-001  1.4309000e+000  1.3679000e+000 -5.3010000e-001 -3.4560000e-001  2.6239000e+000  2.3364000e+000  6.0620000e+000  4.5837000e+000 -1.0326000e+000  1.8108000e+000 -6.6430000e-001  6.7996667e-001  4.2505000e-001  1.0000000e+000  0.0000000e+000
 -4.8450000e-001  5.9630000e-001  1.0405000e+000  1.6870000e-001  1.2220000e-001  2.9031000e+000 -3.9590000e-001  3.4763000e+000  1.3940000e-001 -4.8450000e-001 -1.3181000e+000 -1.9881000e+000  5.2100000e-002  3.4296000e+000  1.4694000e+000  2.3283000e+000 -5.1187000e+000 -3.8742000e+000 -1.3181000e+000 -1.1438000e+000  5.2100000e-002 -1.1082000e+000  3.2179000e+000  4.0437000e+000  3.5353000e+000 -1.6122000e+000  4.4680000e-001  3.2228000e+000 -1.3181000e+000  3.1580000e+000  1.4500000e-001  1.3021667e+000 -1.0975000e-001  1.0000000e+000  0.0000000e+000
 -3.0265000e+000  2.4400000e+000 -1.6307000e+000 -2.4415000e+000 -3.3964000e+000 -1.7120000e-001  7.0830000e-001 -2.5635000e+000 -1.5429000e+000 -3.0265000e+000 -2.1640000e-001 -4.8005000e+000 -3.5400000e-002 -7.3300000e-002 -3.5895000e+000 -1.0149000e+000 -5.5003000e+000 -2.4673000e+000 -2.1640000e-001 -2.5420000e-001 -3.5400000e-002 -1.5482000e+000 -8.3480000e-001 -1.6070000e+000  4.8484000e+000 -4.2092000e+000 -1.6530000e+000  1.0129000e+000 -2.1640000e-001 -8.3000000e-001  3.7014000e+000 -7.6226667e-001 -2.6475000e-001  1.0000000e+000  0.0000000e+000
 -1.2714000e+000 -1.8955000e+000 -1.0942000e+000  3.8560000e-001  1.8469000e+000  1.8015000e+000  1.6940000e+000 -3.2691000e+000  4.1939000e+000 -1.2714000e+000  3.0184000e+000  1.4503000e+000 -2.5680000e-001  4.1724000e+000  7.3630000e-001 -1.6287000e+000 -6.5481000e+000  2.6834000e+000  3.0184000e+000  1.6970000e+000 -2.5680000e-001 -1.2875000e+000  1.8744000e+000 -1.1600000e+000 -2.3042000e+000 -2.8930000e-001  1.3280000e-001  6.1651000e+000  3.0184000e+000 -8.2890000e-001  2.6416000e+000  3.2546000e+000  6.6100000e-002  1.0000000e+000  0.0000000e+000
 -2.0150000e-001  5.1231000e+000  2.2949000e+000 -5.6390000e-001  1.7990000e-001  5.8670000e-001  2.9157000e+000  1.1390700e+001  5.0669000e+000 -2.0150000e-001  5.2290000e+000 -5.2790000e-001  8.4930000e-001  5.3582000e+000  2.8740000e-001  3.3977000e+000 -2.7139000e+000  7.9136000e+000  5.2290000e+000  1.7681000e+000  8.4930000e-001  1.9777000e+000  3.5688000e+000  8.4073000e+000  5.0049000e+000  2.9760000e+000  9.1090000e-001  5.3220000e+000  5.2290000e+000  2.6424000e+000  7.9318000e+000  5.6480333e+000  3.9291000e+000  1.0000000e+000  0.0000000e+000
 -8.0510000e-001 -4.9400000e-001 -2.9320000e-001  5.7418000e+000  8.7530000e-001  7.1505000e+000  1.8334000e+000 -2.6600000e-001  1.4987000e+000 -8.0510000e-001  4.4397000e+000  1.5030000e-001  2.4933000e+000  8.1970000e-001  2.0711000e+000  4.0729000e+000  1.2078000e+000  4.4740000e-001  4.4397000e+000  2.8685000e+000  2.4933000e+000  9.8830000e-001 -2.6666000e+000 -2.3110000e+000 -1.4005000e+000  1.2081000e+000  4.8375000e+000  2.0604000e+000  4.4397000e+000  4.0666000e+000  7.0411000e+000  4.1683000e+000  3.1538500e+000  1.0000000e+000  1.0000000e+000
 -1.2963000e+000 -3.8170000e-001 -6.5000000e-002  2.0368000e+000  5.9030000e-001  2.5308000e+000 -2.9756000e+000  3.3408000e+000  2.3730000e-001 -1.2963000e+000  2.4668000e+000 -2.1590000e+000  4.2772000e+000  3.8000000e+000  1.5710000e-001  5.1685000e+000  2.7370000e-001 -2.9442000e+000  2.4668000e+000  1.6411000e+000  4.2772000e+000  1.2901000e+000 -6.0300000e-002 -7.0730000e-001  3.6196000e+000  1.8026000e+000 -1.7390000e-001  4.1028000e+000  2.4668000e+000  5.3789000e+000  2.3072000e+000  3.8133000e+000  1.6486000e+000  1.0000000e+000  0.0000000e+000
  1.3100000e+000  1.6389000e+000 -1.6734000e+000  3.6826000e+000 -1.3207000e+000  2.9340000e+000 -1.6665000e+000  1.9213000e+000 -4.4855000e+000  1.3100000e+000 -7.5540000e-001 -2.6670000e-001  1.0885000e+000 -3.7880000e-001  2.7699000e+000  6.6910000e-001 -6.1657000e+000 -6.9363000e+000 -7.5540000e-001  2.6647000e+000  1.0885000e+000 -5.8450000e-001 -4.1814000e+000  1.0927000e+000  1.0071000e+000  1.3033000e+000  5.8905000e+000  3.8821000e+000 -7.5540000e-001  2.7502000e+000  7.8289000e+000  2.5996333e+000  3.7594500e+000  1.0000000e+000  0.0000000e+000
  1.0550000e-001 -8.4700000e-001 -1.9166000e+000  3.5702000e+000  3.3007000e+000  3.2679000e+000 -9.2930000e-001  2.3661000e+000 -4.4047000e+000  1.0550000e-001  3.1399000e+000  4.9754000e+000  2.6075000e+000  2.8788000e+000  2.8242000e+000  2.4783000e+000 -4.5214000e+000 -2.7695000e+000  3.1399000e+000  4.3850000e+000  2.6075000e+000  1.1390000e-001 -1.5117000e+000  6.0660000e+000  1.3386000e+000  1.8588000e+000  4.1433000e+000  5.6193000e+000  3.1399000e+000  1.9021000e+000  3.8279000e+000  3.4969000e+000  4.9730000e+000  1.0000000e+000  0.0000000e+000
 -3.2530000e+000  4.0770000e+000  1.3054000e+000  5.0981000e+000  5.3915000e+000  1.2251000e+000 -3.5944000e+000  5.7740000e+000 -1.3758000e+000 -3.2530000e+000  2.5700000e-001  2.7891000e+000  1.4267000e+000  4.7580000e+000  1.2852000e+000  4.0304000e+000 -5.9247000e+000 -2.8749000e+000  2.5700000e-001  1.1424000e+000  1.4267000e+000 -2.6004000e+000 -2.9863000e+000  5.0005000e+000  4.4421000e+000  2.8788000e+000  6.0414000e+000  3.9893000e+000  2.5700000e-001  3.4085000e+000  6.0099000e+000  7.1366667e-002  1.0461500e+000  1.0000000e+000  0.0000000e+000
 -1.2840000e-001  8.7261000e+000  9.5690000e-001  4.7781000e+000  7.9725000e+000  1.7250000e+000 -9.7020000e-001  7.7021000e+000 -6.1910000e-001 -1.2840000e-001  3.7055000e+000  1.8322000e+000  7.0480000e-001  7.0546000e+000  3.8487000e+000  6.5690000e+000  2.8300000e-001  1.8506000e+000  3.7055000e+000  2.2702000e+000  7.0480000e-001 -3.6474000e+000  1.7327000e+000  7.3509000e+000  7.4432000e+000  6.0288000e+000  6.5102000e+000  5.7317000e+000  3.7055000e+000  4.1317000e+000  9.6655000e+000  3.6410333e+000  1.2144000e+000  1.0000000e+000  0.0000000e+000
  6.9210000e-001  9.1344000e+000  2.4698000e+000  2.9932000e+000  5.3719000e+000  1.5271000e+000  3.7168000e+000  1.0546300e+001  1.4900000e-002  6.9210000e-001  6.6190000e-001  2.3330000e+000  1.9229000e+000  4.7192000e+000  5.7302000e+000  7.4970000e+000  1.2186000e+000  2.7699000e+000  6.6190000e-001  1.4271000e+000  1.9229000e+000 -2.0000000e-001  2.0054000e+000  6.4054000e+000  6.7681000e+000  7.9785000e+000  8.2768000e+000  6.7512000e+000  6.6190000e-001  7.0389000e+000  6.9330000e+000  2.9133667e+000  4.4019500e+000  1.0000000e+000  0.0000000e+000
 -1.0954000e+000  2.9117000e+000 -8.9140000e-001  1.9398000e+000  1.8887000e+000 -1.3081000e+000  2.2872000e+000  6.8207000e+000 -2.1577000e+000 -1.0954000e+000 -2.0470000e-001 -2.7300000e-002  6.4300000e-002 -7.2670000e-001  1.8270000e+000  2.7213000e+000  2.9684000e+000 -1.5047000e+000 -2.0470000e-001 -5.9000000e-001  6.4300000e-002 -1.8724000e+000 -1.3837000e+000  2.9258000e+000 -6.6840000e-001  2.2988000e+000  5.7486000e+000  1.9040000e+000 -2.0470000e-001  4.6064000e+000 -1.0790000e+000 -9.2693333e-001  1.2841500e+000  1.0000000e+000  0.0000000e+000
  3.7067000e+000  2.6492000e+000  2.7814000e+000  2.0203000e+000  1.9136000e+000 -6.1770000e-001  8.2251000e+000  4.9000000e+000  3.8706000e+000  3.7067000e+000  3.4459000e+000  1.7747000e+000  2.6630000e+000  6.7997000e+000  5.1581000e+000  2.0739000e+000  3.4877000e+000  4.1660000e+000  3.4459000e+000  3.1959000e+000  2.6630000e+000  2.4707000e+000 -1.7593000e+000  3.9784000e+000  3.3778000e+000  4.8129000e+000  6.9787000e+000  8.9138000e+000  3.4459000e+000  3.4770000e+000  7.2742000e+000  1.9450667e+000  4.9678500e+000  1.0000000e+000  0.0000000e+000
  8.6150000e-001  7.9540000e-001  1.8160000e-001 -5.0390000e-001  1.0691000e+000 -1.1022000e+000  4.3367000e+000  7.5795000e+000  3.2513000e+000  8.6150000e-001 -1.4070000e-001 -7.7820000e-001  3.9238000e+000  1.2452000e+000 -3.1140000e-001  2.1926000e+000  8.5110000e-001  6.1020000e-001 -1.4070000e-001  1.8445000e+000  3.9238000e+000 -1.7603000e+000 -5.8190000e-001  2.6903000e+000  2.5727000e+000  1.2750000e+000  2.2762000e+000 -1.2200000e-002 -1.4070000e-001  3.5285000e+000 -8.8780000e-001 -1.0008000e+000  4.3693000e+000  1.0000000e+000  1.0000000e+000
  1.2784000e+000  3.8234000e+000  1.8434000e+000 -2.9411000e+000 -6.3870000e-001 -4.4038000e+000  1.6723000e+000  8.9372000e+000  1.9559000e+000  1.2784000e+000 -2.0434000e+000 -5.4307000e+000  3.8297000e+000  4.7820000e-001 -1.5027000e+000  2.3205000e+000  5.9778000e+000  1.6653000e+000 -2.0434000e+000  8.7260000e-001  3.8297000e+000 -2.9556000e+000  2.8772000e+000  1.6349000e+000 -2.4760000e-001  4.6810000e-001 -2.3645000e+000 -8.7690000e-001 -2.0434000e+000  2.0265000e+000 -4.6024000e+000 -2.6428333e+000  2.6884500e+000  1.0000000e+000  0.0000000e+000
 -2.3430000e-001  3.9840000e-001  2.0080000e-001 -3.0069000e+000 -1.8031000e+000 -2.0533000e+000 -1.1833000e+000  3.4366000e+000 -4.2150000e+000 -2.3430000e-001 -5.6432000e+000 -7.4000000e-001 -1.4359000e+000 -3.6345000e+000 -4.0699000e+000 -7.4290000e-001  5.3732000e+000 -1.9490000e+000 -5.6432000e+000 -2.7271000e+000 -1.4359000e+000 -2.3357000e+000 -2.3542000e+000  4.9500000e-001 -2.5707000e+000 -4.1592000e+000 -5.8418000e+000 -4.0647000e+000 -5.6432000e+000 -1.9846000e+000 -3.3254000e+000 -3.7929667e+000  2.2220000e-001  1.0000000e+000  0.0000000e+000
  1.4807000e+000 -5.7594000e+000 -3.3750000e-001 -1.9079000e+000  4.3028000e+000  2.7967000e+000 -1.0900000e+000 -8.8621000e+000 -4.0806000e+000  1.4807000e+000 -3.6560000e-001  1.5803000e+000 -1.3948000e+000  1.5343000e+000 -8.9120000e-001 -3.2762000e+000 -1.9234000e+000 -4.2121000e+000 -3.6560000e-001  2.5333000e+000 -1.3948000e+000 -3.6870000e-001 -3.0307000e+000 -8.6244000e+000 -2.2115000e+000 -2.6923000e+000 -2.4940000e-001 -1.9605000e+000 -3.6560000e-001 -2.6791000e+000 -2.8485000e+000 -1.3431000e+000 -9.3855000e-001  1.0000000e+000  0.0000000e+000
  1.1224000e+000  6.1818000e+000  3.2248000e+000  1.9438000e+000  5.6914000e+000  2.0542000e+000  3.6694000e+000  2.4288000e+000  2.5273000e+000  1.1224000e+000  5.7752000e+000  2.9061000e+000  2.6750000e+000  4.2906000e+000  1.0825100e+001  5.8745000e+000  7.6855000e+000  7.3712000e+000  5.7752000e+000  5.3331000e+000  2.6750000e+000  1.4193000e+000  2.8482000e+000  3.1231000e+000  4.7782000e+000  4.3681000e+000  2.3235000e+000  6.1765000e+000  5.7752000e+000  4.6651000e+000  7.1905000e+000  6.2843000e+000  6.3695500e+000  1.0000000e+000  0.0000000e+000
  2.2673000e+000  8.9133000e+000  1.5054000e+000  2.4790000e+000  4.1884000e+000  4.1461000e+000  4.7577000e+000  9.2650000e+000  3.9618000e+000  2.2673000e+000  5.3807000e+000 -5.0300000e-002  4.7012000e+000  5.6850000e+000  7.3694000e+000  9.2012000e+000  1.1144800e+001  9.3121000e+000  5.3807000e+000  5.5187000e+000  4.7012000e+000  4.2071000e+000  3.7876000e+000  5.8257000e+000  4.0314000e+000  8.5033000e+000  2.9163000e+000  5.0980000e+000  5.3807000e+000  8.0884000e+000  4.2825000e+000  6.2949667e+000  5.0233000e+000  1.0000000e+000  0.0000000e+000
  2.0972000e+000  3.8720000e+000  2.9806000e+000 -5.3176000e+000 -1.4878000e+000 -1.6427000e+000  1.7055000e+000  5.1220000e+000  4.7491000e+000  2.0972000e+000  2.5537000e+000 -3.3974000e+000  4.6452000e+000 -2.5004000e+000  5.2000000e-002  6.0953000e+000  1.0292700e+001  1.2255400e+001  2.5537000e+000  2.2972000e+000  4.6452000e+000  2.8222000e+000  8.5020000e-001  3.9097000e+000 -1.0540000e+000  2.9517000e+000 -6.5464000e+000 -1.2057000e+000  2.5537000e+000  6.8381000e+000 -4.0665000e+000 -1.6006000e+000  2.3570000e-001  1.0000000e+000  0.0000000e+000
  1.5840000e+000 -2.2910000e+000  2.9076000e+000 -4.9212000e+000 -2.1047000e+000 -1.7019000e+000  5.8145000e+000  2.5693000e+000  2.5728000e+000  1.5840000e+000  2.0070000e-001 -4.1606000e+000  1.0720000e+000 -2.6899000e+000  1.0871000e+000 -4.5150000e-001  7.5712000e+000  6.1223000e+000  2.0070000e-001  4.2080000e-001  1.0720000e+000  1.5430000e+000  3.2680000e-001 -9.5400000e-002 -1.4731000e+000 -6.7820000e-001 -9.7028000e+000 -7.2272000e+000  2.0070000e-001  7.7810000e-001 -1.6246000e+000  1.2930000e+000  1.0101500e+000  1.0000000e+000  0.0000000e+000
  2.9220000e+000 -3.1890000e-001  1.1212000e+000 -2.2716000e+000 -1.0400000e-002 -1.6848000e+000  2.6618000e+000  5.7565000e+000  2.9601000e+000  2.9220000e+000  3.4070000e+000  3.1097000e+000  4.6674000e+000 -2.9595000e+000  2.0923000e+000 -1.7745000e+000  5.4725000e+000  8.6592000e+000  3.4070000e+000  2.2100000e-001  4.6674000e+000  4.3595000e+000  3.7847000e+000  7.5213000e+000 -6.0570000e-001  4.6710000e-001 -2.4887000e+000 -1.5432000e+000  3.4070000e+000 -7.3470000e-001  2.5275000e+000  1.5753000e+000  4.0040000e-001  1.0000000e+000  1.0000000e+000
  1.1706000e+000 -2.1380000e-001  2.2211000e+000 -4.5385000e+000 -1.5782000e+000 -3.5991000e+000  2.2370000e+000  7.9329000e+000  4.4136000e+000  1.1706000e+000  4.2700000e-001 -1.5939000e+000  3.7600000e+000 -2.9193000e+000  8.3460000e-001 -1.8054000e+000  5.8812000e+000  5.6604000e+000  4.2700000e-001 -1.6480000e-001  3.7600000e+000  5.5040000e-001  6.0489000e+000  4.4854000e+000 -1.9981000e+000 -6.2340000e-001 -3.5539000e+000 -3.5211000e+000  4.2700000e-001 -7.5080000e-001  2.4022000e+000 -7.4463333e-001 -2.0685000e+000  1.0000000e+000  0.0000000e+000
 -8.9940000e-001  1.6404000e+000  3.7211000e+000 -5.1963000e+000 -3.2522000e+000 -4.8922000e+000  1.5461000e+000  1.3065000e+000  9.9949000e+000 -8.9940000e-001  2.3913000e+000 -3.3944000e+000  4.5345000e+000 -2.2095000e+000  1.6796000e+000  6.7060000e-001  5.9083000e+000  9.6314000e+000  2.3913000e+000 -7.0910000e-001  4.5345000e+000  1.8931000e+000  4.3109000e+000  3.8474000e+000 -1.8825000e+000 -6.7820000e-001 -8.1355000e+000 -1.4410000e-001  2.3913000e+000  9.7280000e-001 -2.4954000e+000 -4.1760000e-001  6.8300000e-002  1.0000000e+000  0.0000000e+000
  3.3953000e+000 -1.6625000e+000  3.7570000e-001 -5.9328000e+000 -2.1778000e+000 -4.9231000e+000  6.1353000e+000 -1.8327000e+000  7.6609000e+000  3.3953000e+000 -8.3900000e-001 -1.3996000e+000  4.0429000e+000 -1.2675000e+000 -1.0143000e+000 -1.6170000e+000  3.6824000e+000  5.2326000e+000 -8.3900000e-001 -8.3200000e-001  4.0429000e+000 -2.4367000e+000  2.4852000e+000 -3.8883000e+000 -2.3280000e+000 -1.3456000e+000 -5.8832000e+000 -3.3225000e+000 -8.3900000e-001 -2.0907000e+000 -8.3710000e-001 -2.2807333e+000 -1.6226500e+000  1.0000000e+000  0.0000000e+000
  2.5550000e+000  5.4940000e-001  1.6292000e+000 -2.3554000e+000  9.9920000e-001  2.4110000e-001 -6.4000000e-002 -2.1388000e+000  8.5875000e+000  2.5550000e+000  1.1128000e+000  2.7082000e+000  3.0650000e+000 -1.6170000e-001 -4.7100000e-002 -2.3008000e+000 -2.7957000e+000 -3.2494000e+000  1.1128000e+000 -2.9990000e-001  3.0650000e+000 -3.2908000e+000  2.2552000e+000 -4.9712000e+000 -5.8774000e+000 -2.0035000e+000 -4.9610000e+000 -7.8600000e-001  1.1128000e+000 -2.1008000e+000 -2.9074000e+000 -3.7191000e+000 -1.3685000e+000  1.0000000e+000  0.0000000e+000
  3.0775000e+000  3.6720000e-001 -1.2990000e-001 -1.1192000e+000  1.7747000e+000 -2.2070000e-001  8.1421000e+000  3.8550000e+000  9.9718000e+000  3.0775000e+000  1.5720000e-001  1.2176000e+000  3.8487000e+000  4.0080000e-001 -2.0249000e+000 -1.7100000e-002 -5.8879000e+000 -2.7169000e+000  1.5720000e-001 -2.5800000e-001  3.8487000e+000 -1.9520000e+000  1.0128000e+000  2.9616000e+000 -1.0484000e+000 -7.0280000e-001 -4.4243000e+000  6.1470000e-001  1.5720000e-001 -7.9010000e-001 -2.3797000e+000 -1.7447333e+000  1.9803500e+000  1.0000000e+000  0.0000000e+000
  4.6593000e+000  2.9333000e+000  3.5550000e-001 -4.3793000e+000 -1.7707000e+000 -2.4264000e+000  2.0587000e+000  4.7000000e-002  7.0862000e+000  4.6593000e+000 -2.3307000e+000 -1.9845000e+000  6.0050000e-001 -5.4309000e+000 -8.0162000e+000 -3.8000000e-001 -6.1620000e+000 -4.3540000e+000 -2.3307000e+000 -8.0410000e-001  6.0050000e-001 -3.5747000e+000  8.8370000e-001 -1.7875000e+000 -1.7752000e+000 -1.3249000e+000 -5.1889000e+000 -2.5610000e+000 -2.3307000e+000 -7.2430000e-001 -2.8959000e+000 -3.3310000e+000 -3.6269000e+000  1.0000000e+000  0.0000000e+000
  2.7739000e+000 -1.6052000e+000  2.1985000e+000  1.1768000e+000 -7.7050000e-001 -1.1793000e+000 -2.8116000e+000 -5.1380000e-001  2.7707000e+000  2.7739000e+000 -1.4828000e+000  4.7800000e-001 -2.3525000e+000 -2.1192000e+000 -4.5533000e+000  1.0960000e+000 -1.2050000e-001  2.5295000e+000 -1.4828000e+000 -4.1060000e-001 -2.3525000e+000  2.5566000e+000  1.4416000e+000 -2.4890000e-001 -1.4327000e+000  2.1632000e+000 -1.4663000e+000  1.2211000e+000 -1.4828000e+000 -8.3430000e-001 -1.5212000e+000 -9.1200000e-001 -1.1981500e+000  1.0000000e+000  0.0000000e+000
 -6.3100000e-002 -6.2360000e-001  6.8980000e-001  4.1042000e+000 -2.3856000e+000  1.5006000e+000  4.8000000e-003 -5.4656000e+000 -8.7910000e-001 -6.3100000e-002 -1.9845000e+000 -1.6632000e+000 -2.4630000e+000 -2.7003000e+000 -2.2336000e+000  7.0710000e-001 -2.8335000e+000 -9.3790000e-001 -1.9845000e+000 -1.1891000e+000 -2.4630000e+000 -1.8272000e+000  3.1105000e+000 -7.9754000e+000  7.9600000e-001  2.0520000e+000  2.5584000e+000 -7.6240000e-001 -1.9845000e+000  5.7150000e-001 -3.9085000e+000 -1.5384667e+000 -1.4475500e+000  1.0000000e+000  0.0000000e+000
  2.4960000e-001 -8.8850000e-001  1.1300000e+000 -5.1425000e+000 -4.9720000e+000 -2.9717000e+000 -2.1111000e+000  7.6760000e-001 -1.4074000e+000  2.4960000e-001 -3.5611000e+000 -2.1446000e+000 -1.1271000e+000 -5.4117000e+000 -6.8565000e+000  1.4189000e+000 -5.4366000e+000 -9.4625000e+000 -3.5611000e+000 -5.3209000e+000 -1.1271000e+000  4.7640000e-001 -2.0539000e+000 -1.5321000e+000 -5.8647000e+000  1.7864000e+000 -3.1563000e+000 -3.3028000e+000 -3.5611000e+000 -1.4042000e+000 -4.8527000e+000 -2.6309000e+000 -2.5465500e+000  1.0000000e+000  0.0000000e+000
 -2.1583000e+000 -5.4193000e+000  7.9960000e-001 -5.6200000e-001 -1.9287000e+000  1.5547000e+000 -1.8490000e+000 -4.8884000e+000 -5.6582000e+000 -2.1583000e+000 -3.1315000e+000 -3.9670000e-001 -3.4996000e+000 -2.4214000e+000 -3.5241000e+000 -3.1714000e+000 -1.2395200e+001 -3.5538000e+000 -3.1315000e+000 -1.0637000e+000 -3.4996000e+000  2.3350000e-001  1.3110000e+000 -6.2018000e+000 -3.7441000e+000 -3.1770000e-001 -1.5850000e+000 -4.1069000e+000 -3.1315000e+000 -5.6630000e+000 -3.4400000e-002 -2.8034333e+000 -5.8353000e+000  1.0000000e+000  1.0000000e+000
  3.2258000e+000  3.4845000e+000  1.4395000e+000  5.0980000e-001  3.2733000e+000  9.2880000e-001 -1.9149000e+000  4.9588000e+000 -2.5359000e+000  3.2258000e+000  5.2575000e+000  3.5810000e-001 -1.2069000e+000  2.1475000e+000  1.0090000e-001  4.6899000e+000  1.7954000e+000  3.5576000e+000  5.2575000e+000  1.8414000e+000 -1.2069000e+000  1.7018000e+000  1.1989000e+000  2.0059000e+000  3.8889000e+000  8.8017000e+000  3.0587000e+000  2.2489000e+000  5.2575000e+000  2.9215000e+000  3.0220000e+000  3.8252000e+000  4.0325000e+000  1.0000000e+000  0.0000000e+000
  1.7592000e+000  4.1277000e+000 -7.4380000e-001  7.1921000e+000  3.8065000e+000  1.3997000e+000 -1.2951000e+000  3.0793000e+000 -3.6998000e+000  1.7592000e+000  4.4128000e+000  3.3340000e+000  3.8767000e+000  2.4714000e+000  4.2181000e+000  7.5413000e+000  3.7610000e+000  5.4766000e+000  4.4128000e+000  2.8553000e+000  3.8767000e+000  7.8100000e-001 -2.2470000e-001  5.3693000e+000  5.1134000e+000  8.9053000e+000  7.4028000e+000  1.2424000e+000  4.4128000e+000  7.4820000e+000  3.9290000e+000  3.9051333e+000  4.0830000e+000  1.0000000e+000  0.0000000e+000
 -2.8478000e+000 -6.7560000e-001 -2.9289000e+000  6.4498000e+000  3.9226000e+000  1.3216000e+000 -4.0883000e+000 -5.8868000e+000 -1.8955000e+000 -2.8478000e+000  5.2470000e+000  1.2247000e+000  1.3486000e+000  1.5126000e+000  4.4249000e+000  5.8212000e+000 -6.9720000e-001  1.6269000e+000  5.2470000e+000  5.4620000e-001  1.3486000e+000  2.0426000e+000 -1.6444000e+000  2.9910000e-001 -6.3630000e-001  4.2816000e+000  9.1300000e+000 -2.7390000e-001  5.2470000e+000  7.4608000e+000 -1.9340000e-001  3.8253333e+000  6.8915000e-001  1.0000000e+000  0.0000000e+000
  2.4130000e-001  7.6899000e+000 -2.4273000e+000  5.0272000e+000  7.6790000e-001  9.6610000e-001 -3.7665000e+000 -9.0440000e+000  8.4780000e-001  2.4130000e-001 -1.3996000e+000  8.3610000e-001 -1.6784000e+000 -1.7810000e-001 -9.5670000e-001  5.6590000e-001 -4.6222000e+000 -4.0844000e+000 -1.3996000e+000 -5.7920000e-001 -1.6784000e+000  4.2410000e-001 -1.7805000e+000 -1.1431000e+001  9.2990000e-001  1.2874000e+000  9.1800000e-002 -3.2827000e+000 -1.3996000e+000  1.6923000e+000  2.4299000e+000  6.9620000e-001  4.0040000e+000  1.0000000e+000  0.0000000e+000
 -3.6733000e+000  5.1516000e+000 -9.4820000e-001  2.4148000e+000  9.2900000e-002 -3.6760000e-001  1.1880000e-001  1.1020000e+000 -5.1434000e+000 -3.6733000e+000 -3.1056000e+000 -1.9670000e-001 -1.5220000e+000 -2.8453000e+000  6.6370000e-001  7.5250000e-001  9.8430000e-001 -3.1994000e+000 -3.1056000e+000 -1.2961000e+000 -1.5220000e+000  4.9840000e-001  2.8737000e+000  2.6982000e+000  1.0920000e+000 -1.1350000e+000  2.4812000e+000 -3.9034000e+000 -3.1056000e+000  3.1874000e+000 -7.8970000e-001  6.0423333e-001  1.2942000e+000  1.0000000e+000  0.0000000e+000
 -4.8831000e+000 -4.2790000e+000 -2.3738000e+000 -2.8047000e+000 -3.8170000e+000 -8.2729000e+000 -3.3441000e+000 -4.6001000e+000 -6.1133000e+000 -4.8831000e+000 -6.6461000e+000 -3.8373000e+000 -2.5153000e+000 -5.7470000e+000 -6.5265000e+000 -5.5478000e+000 -8.0875000e+000 -1.0272600e+001 -6.6461000e+000 -4.2817000e+000 -2.5153000e+000 -3.1294000e+000 -3.2248000e+000  1.0519000e+000 -3.2331000e+000 -5.2797000e+000 -4.6681000e+000 -9.2423000e+000 -6.6461000e+000 -5.5725000e+000 -7.6548000e+000 -1.6874000e+000  9.2700000e-002  1.0000000e+000  0.0000000e+000
 -1.6740000e-001  2.6656000e+000 -3.4860000e-001 -4.4867000e+000 -3.9540000e+000 -7.1584000e+000 -4.4471000e+000 -6.7896000e+000 -2.0910000e+000 -1.6740000e-001 -5.4395000e+000 -2.8399000e+000 -5.7002000e+000 -3.9185000e+000 -4.1344000e+000 -4.5603000e+000 -7.2424000e+000 -5.8836000e+000 -5.4395000e+000 -1.8618000e+000 -5.7002000e+000 -3.8748000e+000  1.4780000e-001 -4.6502000e+000 -3.4711000e+000 -3.5631000e+000 -3.0174000e+000 -3.1783000e+000 -5.4395000e+000 -6.0116000e+000 -7.7115000e+000 -2.7521000e+000 -3.2567500e+000  1.0000000e+000  0.0000000e+000
  2.9514000e+000 -2.1440000e+000 -7.9920000e-001 -5.5423000e+000 -3.6238000e+000 -2.8461000e+000 -5.0770000e-001 -1.3488000e+001 -5.0808000e+000  2.9514000e+000 -5.4452000e+000 -2.1776000e+000 -6.5044000e+000 -4.7821000e+000 -5.4114000e+000 -6.7738000e+000 -1.3458200e+001 -6.5465000e+000 -5.4452000e+000 -2.3946000e+000 -6.5044000e+000 -3.2121000e+000 -5.8746000e+000 -1.1487400e+001 -7.6366000e+000 -5.6016000e+000 -3.8153000e+000 -4.2412000e+000 -5.4452000e+000 -6.5760000e+000 -1.1438900e+001 -7.1502000e+000 -6.3792500e+000  1.0000000e+000  0.0000000e+000
  5.5550000e-001  1.8871000e+000 -7.0950000e-001 -3.1761000e+000 -4.1046000e+000  9.1280000e-001  3.3640000e+000 -1.1305600e+001 -3.9647000e+000  5.5550000e-001 -4.8687000e+000 -2.9760000e+000 -5.8483000e+000 -2.8180000e-001 -2.5350000e+000 -7.5105000e+000 -1.0666000e+001 -7.4945000e+000 -4.8687000e+000 -1.8864000e+000 -5.8483000e+000  1.7231000e+000 -2.6022000e+000 -5.8777000e+000 -6.0721000e+000 -4.9847000e+000  1.1650000e-001 -4.7570000e-001 -4.8687000e+000 -7.3370000e+000 -8.7290000e-001 -5.3715667e+000 -2.4229000e+000  1.0000000e+000  0.0000000e+000
  2.4981000e+000 -2.4905000e+000  1.9929000e+000  5.8600000e-001 -9.1800000e-002  6.9710000e-001  1.0480000e+000  1.2688000e+000 -2.6882000e+000  2.4981000e+000 -4.8195000e+000  1.4097000e+000 -4.4127000e+000  1.5036000e+000 -1.0138000e+000 -3.3023000e+000 -2.3830000e+000 -1.0828000e+000 -4.8195000e+000  1.3539000e+000 -4.4127000e+000  2.8880000e-001 -5.4300000e-002  4.4253000e+000 -1.5923000e+000 -1.0131000e+000  3.5345000e+000  1.7735000e+000 -4.8195000e+000 -5.6139000e+000  1.1650000e-001 -1.4843333e-001 -5.2050000e-001  1.0000000e+000  0.0000000e+000
 -1.7103000e+000 -6.3541000e+000  1.5091000e+000 -1.3867000e+000 -1.3808000e+000 -2.0283000e+000 -1.3734000e+000 -2.3157000e+000  6.3300000e-002 -1.7103000e+000 -4.5391000e+000  1.6815000e+000 -5.0900000e+000 -1.6509000e+000  9.3940000e-001 -2.3682000e+000 -2.4942000e+000  3.0442000e+000 -4.5391000e+000  4.0840000e-001 -5.0900000e+000 -1.8329000e+000  5.3410000e-001  1.3730000e-001 -2.5882000e+000 -2.3470000e-001  2.8466000e+000 -3.6760000e-001 -4.5391000e+000 -4.0094000e+000 -1.8447000e+000 -1.0236333e+000 -2.8913000e+000  1.0000000e+000  1.0000000e+000
  8.8000000e-002 -4.9600000e-001  1.6350000e+000 -2.3524000e+000  1.1190000e+000 -3.3339000e+000  3.1637000e+000  4.5419000e+000 -2.1052000e+000  8.8000000e-002 -2.3223000e+000 -1.5386000e+000 -1.9057000e+000 -3.3374000e+000  3.2033000e+000  1.7323000e+000  4.0095000e+000  6.4926000e+000 -2.3223000e+000 -4.1830000e-001 -1.9057000e+000  2.9412000e+000 -1.5013000e+000  2.0298000e+000 -4.4900000e-002  2.7200000e+000  1.3441000e+000 -1.8571000e+000 -2.3223000e+000  1.0183000e+000 -1.1726000e+000 -8.4066667e-002  1.3624500e+000  1.0000000e+000  0.0000000e+000
  3.5927000e+000 -1.5691000e+000 -1.4318000e+000 -2.3829000e+000 -1.5000000e-001 -1.9764000e+000  1.4235000e+000  4.0930000e-001 -1.4512000e+000  3.5927000e+000 -1.6820000e-001  5.8470000e-001  7.5890000e-001 -3.8339000e+000  1.2448000e+000  9.6050000e-001 -2.9212000e+000  7.1605000e+000 -1.6820000e-001 -8.1110000e-001  7.5890000e-001  1.8130000e-001 -2.2420000e-001  5.4937000e+000  1.6927000e+000  1.3751000e+000  8.6590000e-001 -4.0034000e+000 -1.6820000e-001  2.1025000e+000 -2.6864000e+000  1.5799333e+000  1.2732500e+000  1.0000000e+000  0.0000000e+000
 -1.1107000e+000  1.5604000e+000 -3.0066000e+000 -2.0094000e+000 -4.7840000e-001 -2.2535000e+000 -3.9136000e+000 -6.0708000e+000 -3.7745000e+000 -1.1107000e+000 -2.6369000e+000  1.3400000e-001 -4.1443000e+000  2.9996000e+000 -1.7420000e+000 -5.3928000e+000 -9.6283000e+000 -6.6681000e+000 -2.6369000e+000 -2.4812000e+000 -4.1443000e+000 -1.8238000e+000 -3.3228000e+000 -4.0941000e+000  1.7786000e+000 -3.2718000e+000 -8.3965000e+000 -1.4568000e+000 -2.6369000e+000 -4.1626000e+000 -6.2708000e+000 -2.4463667e+000  2.7317500e+000  1.0000000e+000  0.0000000e+000
  8.0120000e-001 -4.1000000e-001 -3.3250000e+000  6.8950000e-001 -1.6786000e+000  1.4035000e+000 -4.8120000e-001 -1.2347000e+000  2.1700000e-001  8.0120000e-001 -4.5920000e-001  2.2074000e+000 -1.8836000e+000  4.0598000e+000 -9.4400000e-001 -2.8723000e+000 -6.5761000e+000 -7.4577000e+000 -4.5920000e-001 -1.2759000e+000 -1.8836000e+000 -1.6421000e+000 -1.2692000e+000 -2.1408000e+000  1.9875000e+000 -1.9025000e+000  3.3040000e-001  9.1580000e-001 -4.5920000e-001 -2.7170000e+000 -1.2857000e+000 -3.8942333e+000  2.4430000e-001  1.0000000e+000  0.0000000e+000
 -3.1418000e+000 -4.0922000e+000 -5.9870000e-001 -8.7520000e-001 -6.1038000e+000 -1.8018000e+000 -2.6278000e+000 -3.8611000e+000 -5.0800000e-001 -3.1418000e+000 -3.1414000e+000 -4.1653000e+000 -2.9436000e+000 -2.6643000e+000 -1.8588000e+000 -2.1759000e+000 -5.3250000e+000 -9.6293000e+000 -3.1414000e+000 -4.1030000e+000 -2.9436000e+000 -4.0060000e-001 -5.8947000e+000 -3.6295000e+000  8.6610000e-001 -2.8036000e+000 -5.2840000e-001 -3.2735000e+000 -3.1414000e+000 -2.1501000e+000 -5.1797000e+000 -5.4754333e+000 -5.9709500e+000  1.0000000e+000  0.0000000e+000
 -2.9728000e+000 -1.3678600e+001 -1.5741000e+000  1.9121000e+000 -5.6170000e+000  4.3910000e+000  2.0641000e+000 -1.0323900e+001 -3.8580000e+000 -2.9728000e+000 -1.3451000e+000 -2.2370000e-001 -2.7728000e+000 -2.9454000e+000 -1.8454000e+000 -4.6379000e+000 -9.0592000e+000 -5.6031000e+000 -1.3451000e+000 -1.4962000e+000 -2.7728000e+000 -2.3414000e+000 -4.6186000e+000 -9.6468000e+000 -4.1980000e+000 -3.8630000e+000  1.6125000e+000 -1.9635000e+000 -1.3451000e+000 -4.4426000e+000 -1.5840000e-001 -6.8800667e+000 -7.1223000e+000  1.0000000e+000  0.0000000e+000
  1.2911000e+000  1.6139000e+000 -3.2604000e+000  5.9835000e+000 -1.5779000e+000  2.4067000e+000 -1.1875000e+000  2.5185000e+000  3.4713000e+000  1.2911000e+000  1.5600000e-001 -7.2510000e-001 -8.7900000e-002  1.0633000e+000  5.1816000e+000 -2.5450000e+000 -4.5221000e+000 -1.2900000e-001  1.5600000e-001  1.2263000e+000 -8.7900000e-002 -1.7363000e+000 -3.1055000e+000  1.8195000e+000 -3.1205000e+000 -5.8410000e-001  4.8854000e+000 -1.5084000e+000  1.5600000e-001 -2.7448000e+000  1.6133000e+000 -3.5346667e+000 -5.9016500e+000  1.0000000e+000  0.0000000e+000
 -2.5345000e+000 -1.3973000e+000  6.5190000e-001  3.2094000e+000 -6.9430000e-001  2.5940000e+000 -2.2240000e-001  9.5300000e-002  4.4162000e+000 -2.5345000e+000 -1.1913000e+000  2.0100000e+000  1.7934000e+000  1.3259000e+000  4.9429000e+000  3.2254000e+000  3.5805000e+000  3.3150000e-001 -1.1913000e+000  3.7140000e-001  1.7934000e+000 -1.7541000e+000  5.0976000e+000  1.1653000e+000  6.6210000e-001  1.5425000e+000  6.9953000e+000  5.1070000e-001 -1.1913000e+000  2.1347000e+000 -1.5313000e+000 -2.1134667e+000 -3.7827500e+000  1.0000000e+000  0.0000000e+000
 -1.2212000e+000 -8.5370000e-001 -3.2262000e+000  2.3349000e+000 -2.5271000e+000  4.6103000e+000 -3.2381000e+000 -9.2168000e+000 -6.1993000e+000 -1.2212000e+000  9.3060000e-001 -1.5088000e+000 -3.2231000e+000 -4.2530000e-001  5.8900000e-001 -1.4671000e+000 -6.0949000e+000 -9.1569000e+000  9.3060000e-001 -1.3015000e+000 -3.2231000e+000 -3.6798000e+000 -7.3046000e+000 -9.4255000e+000 -4.5485000e+000 -1.3221000e+000 -1.1766000e+000 -2.5003000e+000  9.3060000e-001 -1.4649000e+000 -4.3624000e+000 -2.5330000e+000 -6.2779000e+000  1.0000000e+000  1.0000000e+000
 -1.3365000e+000 -3.7806000e+000 -1.6946000e+000 -2.6621000e+000 -1.3067000e+000 -1.9518000e+000  1.4841000e+000 -6.6882000e+000 -3.7687000e+000 -1.3365000e+000  2.1863000e+000  1.5136000e+000  3.0452000e+000 -2.8168000e+000  6.1079000e+000  2.9196000e+000  1.5140000e-001 -2.2518000e+000  2.1863000e+000 -1.3370000e-001  3.0452000e+000 -5.2020000e-001 -3.6057000e+000 -5.6429000e+000  1.3058000e+000  3.1242000e+000  3.0956000e+000  1.6077000e+000  2.1863000e+000  3.3321000e+000 -3.3805000e+000 -3.6907333e+000  1.5819000e+000  1.0000000e+000  0.0000000e+000
 -1.9163000e+000 -5.5159000e+000 -2.0884000e+000  7.6270000e-001 -5.4560000e-001 -3.1211000e+000 -3.0140000e-001 -7.8517000e+000 -4.0180000e+000 -1.9163000e+000  1.0927000e+000  1.3261000e+000 -3.4404000e+000 -4.6800000e+000  4.0588000e+000 -1.4119000e+000  1.2113000e+000 -1.1118000e+000  1.0927000e+000  4.0770000e-001 -3.4404000e+000  1.6382000e+000 -1.7950000e-001 -3.3589000e+000 -1.1005000e+000 -2.3140000e-001  5.1812000e+000 -5.1319000e+000  1.0927000e+000 -6.3580000e-001 -8.8910000e-001 -4.7712667e+000 -4.7799000e+000  1.0000000e+000  0.0000000e+000
 -7.6200000e-001 -3.9987000e+000 -2.2337000e+000  6.8721000e+000  3.4323000e+000  6.5288000e+000  5.1363000e+000  4.3036000e+000 -5.4963000e+000 -7.6200000e-001  1.1478000e+000  5.8652000e+000  7.1230000e-001 -2.9768000e+000  2.2712000e+000 -1.0011000e+000  3.2811000e+000  4.6560000e+000  1.1478000e+000  3.1612000e+000  7.1230000e-001  6.2940000e-001  4.3918000e+000  4.2678000e+000 -1.3770000e-001  2.3429000e+000  1.2426400e+001 -1.4373000e+000  1.1478000e+000 -1.7951000e+000  2.1184000e+000 -9.1833333e-002  6.2390000e-001  1.0000000e+000  0.0000000e+000
 -3.8642000e+000 -3.6972000e+000  8.0200000e-002  5.8377000e+000  8.3580000e-001  3.1800000e+000  9.1220000e-001  6.8956000e+000 -4.8882000e+000 -3.8642000e+000 -3.9210000e-001 -2.4150000e-001 -1.1467000e+000 -1.7000000e+000 -1.3530000e+000 -2.9550000e-001  7.0087000e+000  2.8723000e+000 -3.9210000e-001 -1.6787000e+000 -1.1467000e+000 -3.3574000e+000  2.4910000e+000  7.1277000e+000  4.3799000e+000 -4.1693000e+000  7.4135000e+000 -5.7636000e+000 -3.9210000e-001 -1.7070000e+000 -3.2317000e+000 -1.8522667e+000 -3.6770000e+000  1.0000000e+000  0.0000000e+000
 -6.6630000e-001 -6.3110000e-001 -1.4427000e+000  8.3301000e+000 -4.2020000e-001  3.6509000e+000 -1.3199000e+000 -3.0198000e+000  2.5795000e+000 -6.6630000e-001 -2.3600000e-002 -5.9570000e-001 -1.9201000e+000  1.5707000e+000  3.4179000e+000 -2.2606000e+000 -2.0627000e+000  8.8590000e-001 -2.3600000e-002 -9.0140000e-001 -1.9201000e+000  4.1750000e-001  1.8691000e+000 -5.7240000e-001  1.9653000e+000 -2.1430000e+000  7.9253000e+000 -1.8279000e+000 -2.3600000e-002 -1.6618000e+000 -5.6210000e-001 -1.8459333e+000 -2.4761500e+000  1.0000000e+000  0.0000000e+000
 -5.4660000e-001 -5.5667000e+000 -5.1210000e+000  3.6081000e+000 -4.4617000e+000 -2.7684000e+000 -1.4090000e-001 -8.3474000e+000  2.3351000e+000 -5.4660000e-001 -1.1888000e+000 -5.5059000e+000 -1.8090000e+000 -4.1914000e+000  1.5800000e-001 -1.6688000e+000 -3.8991000e+000 -6.2740000e+000 -1.1888000e+000 -3.2429000e+000 -1.8090000e+000 -1.9299000e+000 -1.6315000e+000 -5.6656000e+000 -2.6364000e+000 -4.0442000e+000  4.3749000e+000 -3.9225000e+000 -1.1888000e+000 -6.1790000e-001 -1.6589000e+000 -3.7646667e+000 -5.1487500e+000  1.0000000e+000  0.0000000e+000
  6.5090000e-001 -8.6660000e-001 -2.6960000e+000  6.5362000e+000 -2.0175000e+000  1.3844000e+000  2.2987000e+000 -5.4003000e+000  4.4756000e+000  6.5090000e-001 -5.3490000e-001 -1.1066000e+000 -4.4287000e+000 -2.5174000e+000  2.1365000e+000 -4.0600000e+000 -3.5621000e+000 -3.7536000e+000 -5.3490000e-001  1.7240000e-001 -4.4287000e+000 -4.5219000e+000  2.7843000e+000 -3.9341000e+000 -2.9498000e+000 -1.6806000e+000  9.4905000e+000 -3.1368000e+000 -5.3490000e-001 -2.6057000e+000  3.0438000e+000 -2.8306667e+000 -3.9865500e+000  1.0000000e+000  0.0000000e+000
  6.3090000e-001 -2.8075000e+000 -4.5466000e+000 -1.8082000e+000 -3.6333000e+000  3.4900000e-002  2.4663000e+000 -5.6236000e+000  4.9106000e+000  6.3090000e-001 -2.0025000e+000 -2.3657000e+000 -1.6202000e+000 -4.7280000e+000 -1.8289000e+000 -4.6130000e+000 -1.2748000e+000 -8.9292000e+000 -2.0025000e+000 -6.7230000e-001 -1.6202000e+000 -1.7856000e+000 -3.1940000e-001 -6.6931000e+000 -1.1282000e+000 -3.2154000e+000  3.7620000e+000 -3.7936000e+000 -2.0025000e+000 -3.4816000e+000 -4.0050000e+000 -3.9651000e+000  1.3015000e-001  1.0000000e+000  0.0000000e+000
  1.8967000e+000  1.0523000e+000 -4.1106000e+000 -2.7268000e+000 -3.3712000e+000 -6.7030000e-001  1.8712000e+000 -7.2482000e+000 -3.2173000e+000  1.8967000e+000 -1.9071000e+000  9.0780000e-001 -1.3098000e+000 -4.6956000e+000 -2.7050000e+000 -4.3018000e+000 -3.6441000e+000 -5.3100000e+000 -1.9071000e+000 -7.4880000e-001 -1.3098000e+000  1.5276000e+000 -4.6283000e+000 -5.7409000e+000 -6.2367000e+000 -4.7704000e+000 -7.1100000e-001 -4.6286000e+000 -1.9071000e+000 -4.8700000e+000 -8.7240000e+000 -5.0885667e+000 -2.3028500e+000  1.0000000e+000  0.0000000e+000
  2.4522000e+000 -1.0802000e+000  4.4000000e-002 -9.5339000e+000 -6.5080000e-001 -6.1233000e+000  3.1180000e-001  2.8880000e-001 -5.5160000e+000  2.4522000e+000  1.3391000e+000 -2.7230000e-001  5.0980000e-001 -2.8382000e+000 -2.7746000e+000 -2.1148000e+000 -7.3850000e-001 -9.9410000e-001  1.3391000e+000 -1.0106000e+000  5.0980000e-001 -1.4020000e+000 -8.8760000e-001  1.9154000e+000 -1.5900000e+000 -2.6758000e+000 -9.2272000e+000 -6.2552000e+000  1.3391000e+000 -2.1608000e+000 -1.0287200e+001 -4.0181667e+000 -1.1787000e+000  1.0000000e+000  1.0000000e+000
 -4.7710000e-001 -3.9994000e+000  4.9490000e-001 -1.0156600e+001 -2.9115000e+000 -7.0626000e+000 -3.0109000e+000  4.7307000e+000 -3.4789000e+000 -4.7710000e-001 -2.3747000e+000 -2.3764000e+000  1.2643000e+000 -3.6334000e+000 -1.2349000e+000 -1.8906000e+000  2.4846000e+000  1.4802000e+000 -2.3747000e+000 -1.6743000e+000  1.2643000e+000 -4.1230000e+000 -4.2720000e-001  2.7204000e+000 -2.4372000e+000 -3.2399000e+000 -1.3830600e+001 -4.2450000e+000 -2.3747000e+000 -3.0112000e+000 -1.1171000e+001 -2.4160000e+000 -3.9295500e+000  1.0000000e+000  0.0000000e+000
 -1.0577000e+000 -4.8601000e+000 -2.4354000e+000 -4.7112000e+000 -3.3644000e+000 -2.1864000e+000 -4.8478000e+000  4.3731000e+000 -1.0300000e-001 -1.0577000e+000  1.0611000e+000  3.1930000e-001 -3.3070000e+000 -6.9539000e+000 -3.9865000e+000 -4.5258000e+000  4.6200000e-001  3.3121000e+000  1.0611000e+000 -3.3041000e+000 -3.3070000e+000 -3.2461000e+000  1.3825000e+000  6.5139000e+000 -3.1987000e+000 -3.4428000e+000 -1.0223500e+001 -5.1681000e+000  1.0611000e+000 -6.0331000e+000 -8.2388000e+000 -2.4253333e-001 -5.3812000e+000  1.0000000e+000  0.0000000e+000
  4.6350000e-001 -3.9345000e+000  1.4160000e-001 -4.5382000e+000  1.0466000e+000 -3.8288000e+000 -3.3926000e+000  2.0698000e+000 -1.3899000e+000  4.6350000e-001 -3.4005000e+000  3.5792000e+000  5.6130000e-001 -2.4446000e+000 -5.2449000e+000 -4.4185000e+000  5.8536000e+000  3.5459000e+000 -3.4005000e+000 -2.3276000e+000  5.6130000e-001  3.0920000e+000  1.9581000e+000  4.6409000e+000 -1.8891000e+000 -1.6225000e+000 -8.3365000e+000 -3.2437000e+000 -3.4005000e+000 -5.7061000e+000 -2.2884000e+000 -1.9593000e+000 -2.6961500e+000  1.0000000e+000  0.0000000e+000
  1.1353000e+000 -2.4684000e+000 -5.2600000e-001 -3.1397000e+000 -3.4144000e+000 -5.4530000e-001  1.2003000e+000 -1.1529000e+000  3.9160000e-001  1.1353000e+000 -2.6661000e+000 -2.5034000e+000 -4.2067000e+000 -1.4680000e+000 -8.3988000e+000 -3.0571000e+000  6.8000000e+000  2.8910000e+000 -2.6661000e+000 -4.5208000e+000 -4.2067000e+000  5.5901000e+000  9.2420000e-001 -2.1839000e+000  3.3780000e-001 -2.8770000e-001 -8.6982000e+000 -2.0891000e+000 -2.6661000e+000 -3.2298000e+000  1.7680000e-001  8.8900000e-002 -2.8633500e+000  1.0000000e+000  0.0000000e+000
 -4.2701000e+000 -4.2840000e+000  1.0300000e-002 -1.1779700e+001 -6.7357000e+000 -3.6657000e+000 -2.3520000e+000 -7.4710000e-001  1.6037000e+000 -4.2701000e+000 -5.1003000e+000 -6.4599000e+000 -6.2100000e+000 -3.3568000e+000 -7.0252000e+000 -3.8805000e+000  6.0239000e+000  4.1968000e+000 -5.1003000e+000 -6.2771000e+000 -6.2100000e+000  5.3959000e+000  3.3770000e+000 -5.2535000e+000  1.1380000e-001 -4.7205000e+000 -1.3956800e+001 -8.5456000e+000 -5.1003000e+000 -3.6540000e+000 -8.5501000e+000 -1.6964000e+000 -5.6660000e+000  1.0000000e+000  0.0000000e+000
 -1.1483000e+000 -6.4262000e+000  5.0788000e+000 -7.3492000e+000 -2.8677000e+000 -6.7277000e+000  2.1478000e+000  8.9080000e-001  1.5586000e+000 -1.1483000e+000 -2.7191000e+000 -1.5665000e+000 -1.3605000e+000 -1.4759000e+000 -1.1946000e+000 -3.3470000e+000  5.4165000e+000  7.6868000e+000 -2.7191000e+000 -2.3994000e+000 -1.3605000e+000  2.3916000e+000  6.2891000e+000 -1.7980000e-001 -1.7612000e+000 -1.3415000e+000 -1.1122000e+001 -1.2182000e+000 -2.7191000e+000 -4.8854000e+000 -3.6323000e+000 -3.5210000e-001 -2.3476000e+000  1.0000000e+000  0.0000000e+000
  3.0669000e+000 -5.1858000e+000  3.6383000e+000 -5.4351000e+000 -5.3000000e-002 -3.3151000e+000  3.0597000e+000  3.8473000e+000  1.0469000e+000  3.0669000e+000 -7.7500000e-002  9.7040000e-001  9.6130000e-001  6.7500000e-002  7.9490000e-001 -9.3940000e-001  5.9937000e+000  1.1394200e+001 -7.7500000e-002  5.5410000e-001  9.6130000e-001  6.0041000e+000  5.3440000e+000  8.9455000e+000 -1.2803000e+000  1.8951000e+000 -6.1820000e+000 -9.3400000e-002 -7.7500000e-002 -1.1137000e+000  2.0317000e+000 -1.9193333e-001 -1.5351000e+000  1.0000000e+000  0.0000000e+000
  5.6200000e-002 -3.1402000e+000  3.0383000e+000 -2.4667000e+000  5.6600000e-002 -9.7570000e-001  5.5940000e-001  7.3414000e+000  3.0137000e+000  5.6200000e-002 -1.9249000e+000 -6.6160000e-001  2.3877000e+000 -3.1018000e+000 -4.0944000e+000  4.8590000e-001  4.1793000e+000  5.8488000e+000 -1.9249000e+000 -8.4660000e-001  2.3877000e+000  3.2768000e+000  4.6293000e+000  4.7762000e+000 -2.1870000e+000  8.6640000e-001 -7.1090000e+000 -3.9063000e+000 -1.9249000e+000 -8.7580000e-001 -2.9058000e+000  1.2080333e+000 -1.3523500e+000  1.0000000e+000  1.0000000e+000
  1.7390000e-001  1.0021000e+000  2.9698000e+000  2.5445000e+000  1.2056000e+000 -3.6434000e+000 -2.5174000e+000  5.0146000e+000 -2.3900000e-001  1.7390000e-001 -1.9190000e+000  8.5880000e-001 -4.1138000e+000 -4.0873000e+000 -9.7480000e-001 -5.4890000e-001  1.0039900e+001  4.0156000e+000 -1.9190000e+000  1.9438000e+000 -4.1138000e+000  2.9034000e+000  4.8050000e-001  4.8910000e-001 -1.9039000e+000 -1.9470000e-001 -3.2951000e+000 -5.9190000e-001 -1.9190000e+000 -1.1722000e+000 -4.8767000e+000  7.5930000e-001 -3.5985000e+000  1.0000000e+000  0.0000000e+000
 -2.4438000e+000 -3.0067000e+000 -1.2263000e+000 -3.9969000e+000 -4.4327000e+000 -9.1232000e+000 -3.9526000e+000 -6.5277000e+000 -2.1954000e+000 -2.4438000e+000 -7.5887000e+000 -3.8582000e+000 -7.4570000e-001 -5.0740000e+000 -7.6502000e+000 -5.4972000e+000 -1.8745000e+000 -3.7959000e+000 -7.5887000e+000 -3.0906000e+000 -7.4570000e-001 -2.3186000e+000 -2.2608000e+000 -7.4149000e+000 -4.8310000e+000 -6.0329000e+000 -1.2970700e+001 -6.9090000e+000 -7.5887000e+000 -4.7662000e+000 -9.9390000e+000 -3.0513333e+000 -6.4247000e+000  1.0000000e+000  0.0000000e+000
 -1.6282000e+000 -8.1701000e+000  1.2068000e+000 -1.3550000e+000 -8.3300000e-002 -4.8556000e+000 -4.0515000e+000 -9.8148000e+000 -5.0143000e+000 -1.6282000e+000 -8.4854000e+000  5.5820000e-001 -5.8513000e+000 -1.8199000e+000 -5.4296000e+000 -8.1688000e+000 -2.9850000e+000  3.0613000e+000 -8.4854000e+000 -3.3570000e-001 -5.8513000e+000 -1.8530000e-001 -4.7699000e+000 -1.0969700e+001 -7.6854000e+000 -6.2843000e+000 -5.8145000e+000 -1.3974000e+000 -8.4854000e+000 -8.4919000e+000 -5.1144000e+000 -3.4854000e+000 -6.0914000e+000  1.0000000e+000  0.0000000e+000
  9.3070000e-001  7.1840000e+000  3.1446000e+000  4.8178000e+000  5.2922000e+000  7.0500000e-001  4.5910000e-001  4.4588000e+000 -1.2134000e+000  9.3070000e-001  1.5833000e+000  3.1957000e+000 -6.6520000e-001  6.1520000e+000  5.2770000e+000  6.5590000e-001  8.3385000e+000  5.3615000e+000  1.5833000e+000  2.1567000e+000 -6.6520000e-001  3.4493000e+000 -5.4100000e-001  7.4800000e-002  2.4557000e+000  1.0496000e+000  4.7637000e+000  1.8787000e+000  1.5833000e+000  6.4220000e-001  8.4194000e+000  6.8180000e-001  4.9240000e-001  1.0000000e+000  0.0000000e+000
  6.2730000e-001  9.4443000e+000  2.3504000e+000  5.6722000e+000  5.0010000e+000  6.2030000e+000 -1.8256000e+000  5.0982000e+000 -1.5968000e+000  6.2730000e-001  4.4514000e+000  3.4044000e+000  2.8192000e+000  4.6308000e+000  4.2918000e+000  4.3209000e+000  4.7695000e+000  6.6172000e+000  4.4514000e+000  7.7850000e-001  2.8192000e+000 -2.8890000e-001 -6.9310000e-001  2.7555000e+000  2.5818000e+000  3.3187000e+000  6.6438000e+000  2.5501000e+000  4.4514000e+000  4.2390000e+000  6.2427000e+000  3.9980000e+000  2.6257500e+000  1.0000000e+000  0.0000000e+000
  5.4560000e-001  3.0701000e+000  1.3074000e+000  9.7850000e-001 -1.1830000e+000  3.7112000e+000 -2.1081000e+000 -2.2584000e+000  1.1539000e+000  5.4560000e-001  3.9573000e+000  6.2390000e-001  2.9662000e+000 -5.8582000e+000  1.9253000e+000  2.0119000e+000 -4.0360000e-001 -1.6209000e+000  3.9573000e+000 -7.9600000e-001  2.9662000e+000 -1.1990000e+000 -3.3952000e+000 -7.5330000e-001  1.7099000e+000 -1.3550000e-001  5.0958000e+000 -3.2995000e+000  3.9573000e+000  2.5726000e+000  2.3361000e+000  2.2194667e+000  5.0402500e+000  1.0000000e+000  0.0000000e+000
  1.9460000e+000 -3.4145000e+000 -1.2218000e+000 -3.3909000e+000 -5.1551000e+000  1.5900000e-002 -4.3638000e+000 -5.9535000e+000 -2.7836000e+000  1.9460000e+000 -5.4810000e-001 -2.2760000e+000  6.8390000e-001 -5.6046000e+000 -2.6911000e+000 -2.7147000e+000 -5.0374000e+000 -5.0806000e+000 -5.4810000e-001 -2.8419000e+000  6.8390000e-001 -3.7291000e+000 -3.5555000e+000 -2.1852000e+000 -1.2660000e-001 -5.3529000e+000 -5.0628000e+000 -5.7133000e+000 -5.4810000e-001 -2.1096000e+000  3.1578000e+000 -1.2736333e+000 -1.9606000e+000  1.0000000e+000  0.0000000e+000
 -6.3480000e-001 -6.4828000e+000 -1.5730000e+000  8.4160000e-001 -3.2903000e+000 -9.5300000e-002  4.2650000e-001 -1.1244500e+001  7.5310000e-001 -6.3480000e-001 -9.2190000e-001 -2.3560000e-001 -5.4320000e-001 -5.5010000e-001 -1.0007000e+000 -5.0136000e+000 -6.9207000e+000 -7.8771000e+000 -9.2190000e-001 -2.7661000e+000 -5.4320000e-001 -1.6950000e-001 -3.4947000e+000 -1.2832900e+001 -2.6051000e+000 -4.8302000e+000 -8.2250000e-001 -4.4833000e+000 -9.2190000e-001 -3.0643000e+000 -7.3690000e-001  1.2149667e+000 -5.9465000e-001  1.0000000e+000  0.0000000e+000
 -3.2289000e+000 -4.5427000e+000  2.6300000e-001 -3.6887000e+000 -5.5618000e+000 -6.6270000e-001 -4.2421000e+000 -8.8507000e+000  1.7151000e+000 -3.2289000e+000  6.9940000e-001 -1.8862000e+000  1.4250000e-001 -1.1427000e+000 -1.5222000e+000 -4.4553000e+000 -7.4110000e+000 -5.6946000e+000  6.9940000e-001 -3.2633000e+000  1.4250000e-001 -1.8613000e+000 -4.6872000e+000 -7.4695000e+000  8.2190000e-001 -4.6458000e+000 -2.7044000e+000 -3.8289000e+000  6.9940000e-001 -3.9558000e+000 -6.9220000e-001 -8.7800000e-001 -1.2692000e+000  1.0000000e+000  1.0000000e+000
  3.8368000e+000 -2.9853000e+000 -6.6320000e-001  2.1163000e+000 -1.5912000e+000  2.6883000e+000  2.4022000e+000 -7.3963000e+000  1.1576000e+000  3.8368000e+000  4.0330000e+000  8.9680000e-001 -4.0440000e-001 -1.3730000e-001 -2.8795000e+000 -3.9197000e+000 -2.3740000e+000 -6.3023000e+000  4.0330000e+000 -1.2820000e-001 -4.0440000e-001 -3.5232000e+000 -1.6025000e+000 -6.5909000e+000  1.2130000e-001 -3.7634000e+000  2.2642000e+000  2.6551000e+000  4.0330000e+000 -3.3451000e+000  2.3652000e+000  3.2099000e+000  3.8214000e+000  1.0000000e+000  0.0000000e+000
 -9.4600000e-001 -4.8160000e-001  1.3499000e+000 -2.7641000e+000 -1.8929000e+000 -2.0000000e-002  9.3020000e-001 -8.1990000e-001  5.2062000e+000 -9.4600000e-001 -7.4020000e-001  2.0011000e+000  4.4080000e+000  1.3030000e+000  3.5540000e-001  7.4500000e-002 -3.4233000e+000 -2.8922000e+000 -7.4020000e-001 -6.0780000e-001  4.4080000e+000 -2.2463000e+000 -1.8861000e+000 -4.3730000e-001  4.3890000e+000 -6.8070000e-001 -4.6750000e+000  2.3512000e+000 -7.4020000e-001 -2.3923000e+000 -1.6208000e+000  2.8255667e+000  1.3911500e+000  1.0000000e+000  0.0000000e+000
 -4.0111000e+000 -5.2898000e+000  1.2437000e+000 -2.7646000e+000 -1.4621000e+000  7.0920000e-001  4.5740000e-001 -2.9890000e+000  2.5198000e+000 -4.0111000e+000 -1.1930000e+000  1.1238000e+000 -6.5990000e-001  1.2269000e+000 -3.0107000e+000  1.1959000e+000  1.4280000e+000 -4.2651000e+000 -1.1930000e+000 -1.7742000e+000 -6.5990000e-001 -3.8016000e+000 -3.8830000e-001 -2.0639000e+000  4.1493000e+000 -1.1228000e+000 -6.4480000e+000  6.6930000e-001 -1.1930000e+000 -1.5470000e-001 -1.7913000e+000  4.4643333e-001 -4.0230000e-001  1.0000000e+000  0.0000000e+000
 -1.9478000e+000  2.9585000e+000  8.8440000e-001 -2.1286000e+000  1.6872000e+000  8.2660000e-001 -2.8041000e+000 -1.6654000e+000 -1.3149000e+000 -1.9478000e+000  1.6169000e+000  1.0742000e+000  1.0684000e+000  7.4142000e+000 -2.0387000e+000  1.3991000e+000  3.4531000e+000 -2.6056000e+000  1.6169000e+000  5.3160000e-001  1.0684000e+000 -9.6720000e-001  3.0140000e+000 -2.9461000e+000  2.3934000e+000 -3.2410000e-001 -3.7710000e+000  5.8640000e+000  1.6169000e+000  1.2774000e+000  2.1244000e+000  9.1046667e-001 -2.7905000e-001  1.0000000e+000  0.0000000e+000
  1.3884000e+000  1.1220000e-001 -5.7750000e-001 -1.7310000e+000  6.6860000e-001  6.3700000e-002 -6.2555000e+000 -3.4316000e+000 -2.6423000e+000  1.3884000e+000  1.8472000e+000 -1.1132000e+000  3.6718000e+000  3.8926000e+000 -2.3500000e+000  2.6753000e+000 -1.9601000e+000 -2.2982000e+000  1.8472000e+000 -5.6000000e-002  3.6718000e+000 -3.6392000e+000 -2.4710000e+000  3.4680000e-001  3.6665000e+000  2.8282000e+000 -4.7887000e+000  1.7199000e+000  1.8472000e+000  2.0729000e+000  1.6724000e+000 -5.8733333e-001  1.4164000e+000  1.0000000e+000  0.0000000e+000
 -3.5760000e-001 -3.4374000e+000 -1.7405000e+000 -8.3690000e-001 -1.2110000e+000  2.2574000e+000 -1.8907000e+000 -5.9629000e+000  3.5460000e-001 -3.5760000e-001 -7.9300000e-001 -1.3470000e+000 -2.9388000e+000  4.2038000e+000 -1.4733000e+000 -1.4194000e+000 -1.0650600e+001 -5.8898000e+000 -7.9300000e-001 -1.5852000e+000 -2.9388000e+000 -3.1374000e+000 -2.6244000e+000  8.1750000e-001  4.2792000e+000  2.2910000e-001 -5.4010000e-001  1.2324000e+000 -7.9300000e-001 -2.0820000e+000 -1.2777000e+000  5.6600000e-001 -1.2651500e+000  1.0000000e+000  0.0000000e+000
  2.9600000e-001 -4.2551000e+000 -3.2351000e+000 -2.9462000e+000 -4.1834000e+000  2.9910000e-001 -4.2652000e+000 -4.3957000e+000 -3.8140000e-001  2.9600000e-001  8.2270000e-001 -4.1591000e+000 -1.3169000e+000  1.4177000e+000 -4.7679000e+000 -2.4453000e+000 -7.5778000e+000 -7.0134000e+000  8.2270000e-001 -1.1951000e+000 -1.3169000e+000 -4.4190000e+000 -3.8428000e+000 -2.7109000e+000  1.5951000e+000 -3.1990000e+000 -1.5993000e+000 -6.4160000e-001  8.2270000e-001 -2.6085000e+000 -2.2038000e+000 -1.4290333e+000 -4.0136000e+000  1.0000000e+000  0.0000000e+000
 -4.6690000e-001  5.8040000e-001 -3.9710000e+000 -4.3274000e+000 -6.4543000e+000 -2.6572000e+000 -6.1142000e+000 -3.3406000e+000  2.6370000e+000 -4.6690000e-001 -4.0651000e+000 -5.2295000e+000 -1.7779000e+000 -2.7693000e+000 -2.8468000e+000 -4.9620000e+000 -4.4775000e+000 -1.0277800e+001 -4.0651000e+000 -4.9149000e+000 -1.7779000e+000 -6.4622000e+000 -5.2581000e+000 -3.7181000e+000 -9.6620000e-001 -5.5568000e+000 -3.0269000e+000 -3.2767000e+000 -4.0651000e+000 -6.2136000e+000 -2.1554000e+000 -2.2810333e+000 -4.3187000e+000  1.0000000e+000  0.0000000e+000
 -2.9303000e+000 -2.5631000e+000 -7.3000000e-001  2.0407000e+000 -3.0517000e+000 -2.4543000e+000  1.6537000e+000 -7.9625000e+000 -1.5279000e+000 -2.9303000e+000 -1.6784000e+000  2.3100000e-002 -2.0518000e+000 -1.9376000e+000 -2.4423000e+000 -3.4197000e+000 -7.5777000e+000 -5.7233000e+000 -1.6784000e+000 -9.6520000e-001 -2.0518000e+000  8.9310000e-001 -3.3653000e+000 -8.6076000e+000 -4.3110000e+000 -1.0376000e+000  4.3130000e-001  6.6220000e-001 -1.6784000e+000 -2.9182000e+000  5.2553000e+000 -8.0416667e-001  3.4370000e-001  1.0000000e+000  0.0000000e+000
  3.7470000e-001  3.4518000e+000 -1.3560000e+000  3.1844000e+000  2.4630000e-001  4.3557000e+000  1.3775000e+000  1.0883000e+000  5.8370000e-001  3.7470000e-001  4.8759000e+000  8.6590000e-001 -8.3780000e-001  6.5533000e+000  4.6745000e+000  2.9480000e+000  7.3290000e-001  5.2000000e-001  4.8759000e+000  2.6116000e+000 -8.3780000e-001  1.7727000e+000 -1.5839000e+000 -4.6576000e+000  2.9452000e+000  5.9892000e+000  5.5801000e+000  7.4719000e+000  4.8759000e+000  1.3863000e+000  7.8660000e+000  3.4515667e+000  5.0900500e+000  1.0000000e+000  1.0000000e+000
  2.7290000e-001  4.1922000e+000  1.2786000e+000  2.6404000e+000  2.9265000e+000  1.2079000e+000  3.8660000e+000  9.3553000e+000  3.1411000e+000  2.7290000e-001  4.2659000e+000  1.6570000e-001  5.1347000e+000  2.3728000e+000  7.4951000e+000  7.8626000e+000  7.5199000e+000  8.7456000e+000  4.2659000e+000  2.5535000e+000  5.1347000e+000  2.9810000e-001  3.4380000e+000  6.8993000e+000  2.0454000e+000  7.1218000e+000  3.7461000e+000  5.8371000e+000  4.2659000e+000  5.2761000e+000  5.4773000e+000  5.9326333e+000  2.8140000e+000  1.0000000e+000  0.0000000e+000
 -1.0987000e+000  4.7598000e+000  1.0300000e+000  2.1110000e-001 -2.8062000e+000 -6.4300000e-001  1.6828000e+000  1.3068000e+000  9.3640000e-001 -1.0987000e+000  2.5509000e+000 -2.0073000e+000  2.8176000e+000 -3.8600000e-002  4.4479000e+000  4.8732000e+000  7.1990000e-001  1.3284000e+000  2.5509000e+000  7.0200000e-002  2.8176000e+000 -1.6760000e-001  2.2480000e+000  1.2473000e+000 -1.8661000e+000  2.7728000e+000 -8.2020000e-001  1.8155000e+000  2.5509000e+000  5.3235000e+000  2.0720000e-001  4.4521667e+000  3.5488500e+000  1.0000000e+000  0.0000000e+000
 -2.0867000e+000 -3.3910000e+000 -3.8119000e+000  4.8031000e+000 -1.1219000e+000 -4.3400000e-001  1.0850000e+000 -6.0332000e+000  4.7440000e-001 -2.0867000e+000 -4.6970000e-001  8.6180000e-001  7.3920000e-001 -2.7633000e+000 -1.2585000e+000 -6.7670000e-001  1.5463000e+000 -1.5530000e-001 -4.6970000e-001 -6.7560000e-001  7.3920000e-001 -8.1350000e-001 -1.6145000e+000 -4.1931000e+000 -2.4237000e+000 -3.2278000e+000 -2.1767000e+000 -4.0090000e+000 -4.6970000e-001  2.0518000e+000 -2.4215000e+000 -3.3571000e+000 -1.8184000e+000  1.0000000e+000  0.0000000e+000
 -1.5670000e-001  8.1190000e-001 -2.9655000e+000  2.9875000e+000  1.7681000e+000 -4.2010000e-001 -5.2229000e+000 -2.1872000e+000 -4.7633000e+000 -1.5670000e-001  2.2523000e+000  4.2250000e-001  7.0480000e-001  1.7407000e+000  4.1990000e-001 -1.6551000e+000 -4.9252000e+000 -2.0269000e+000  2.2523000e+000 -1.5950000e-001  7.0480000e-001 -1.1282000e+000 -5.7871000e+000  5.3530000e-001  2.9280000e-001 -4.6920000e-001  1.7597000e+000  5.9440000e-001  2.2523000e+000  3.6150000e-001  5.0681000e+000  1.1441667e+000  7.6770000e-001  1.0000000e+000  0.0000000e+000
 -4.8980000e-001  6.2391000e+000 -1.5385000e+000  3.2846000e+000  9.1000000e-002 -1.4025000e+000 -8.9130000e-001  2.6605000e+000  9.4060000e-001 -4.8980000e-001  1.9465000e+000 -6.0160000e-001  2.8494000e+000  6.8481000e+000  1.0070000e+000  3.2982000e+000 -5.0007000e+000 -2.1579000e+000  1.9465000e+000 -2.4720000e-001  2.8494000e+000 -1.8709000e+000  2.8000000e-001  3.0139000e+000  2.7275000e+000  4.2350000e+000  1.5061000e+000  6.9950000e+000  1.9465000e+000  3.3241000e+000  7.1713000e+000  9.2846667e-001  2.6163500e+000  1.0000000e+000  0.0000000e+000
 -1.9607000e+000  2.1182000e+000 -6.5620000e-001  3.6930000e+000 -2.9197000e+000  3.8240000e-001 -2.3055000e+000 -7.7539000e+000 -2.2492000e+000 -1.9607000e+000 -4.0100000e-001 -3.2884000e+000  6.4270000e-001  2.9650000e+000 -2.9809000e+000  4.3360000e-001 -2.1304000e+000 -4.8584000e+000 -4.0100000e-001 -2.1972000e+000  6.4270000e-001 -7.0870000e-001 -5.1938000e+000 -4.0621000e+000 -1.1367000e+000 -1.3654000e+000 -1.5640000e-001  1.8366000e+000 -4.0100000e-001  1.1211000e+000  5.7614000e+000 -2.3346667e-001 -1.6600000e-002  1.0000000e+000  0.0000000e+000
 -5.8630000e-001 -5.8771000e+000 -5.0917000e+000  2.7232000e+000 -2.8994000e+000 -2.8659000e+000 -1.7096000e+000 -1.3424200e+001 -2.1699000e+000 -5.8630000e-001 -2.7059000e+000 -1.2161000e+000 -1.3387000e+000  1.7550000e+000 -7.6000000e-001 -3.2133000e+000 -1.0576900e+001 -1.0855900e+001 -2.7059000e+000 -2.6274000e+000 -1.3387000e+000 -5.7300000e-002 -4.8096000e+000 -9.5971000e+000 -2.5496000e+000 -6.3309000e+000  1.5058000e+000  2.8637000e+000 -2.7059000e+000 -2.0202000e+000 -1.2417000e+000 -7.3930000e-001 -1.9032000e+000  1.0000000e+000  0.0000000e+000
  7.4600000e-002 -2.4365000e+000 -3.5224000e+000 -1.6566000e+000 -4.7673000e+000 -5.3517000e+000 -2.4387000e+000 -3.0071000e+000 -4.9253000e+000  7.4600000e-002 -2.9243000e+000 -5.6546000e+000 -1.7225400e+001 -2.5474000e+000 -7.7483000e+000 -5.6637000e+000 -6.7138000e+000 -9.4093000e+000 -2.9243000e+000 -3.5825000e+000 -1.7225400e+001 -1.0323000e+000 -5.8919000e+000 -1.6220000e+000 -3.6411000e+000 -3.6593000e+000 -4.4230000e+000  9.2440000e-001 -2.9243000e+000 -4.8721000e+000  8.1440000e-001 -1.7141667e+000  1.2690500e+000  1.0000000e+000  0.0000000e+000
  4.5960000e-001  1.0730000e+000 -3.1778000e+000 -1.0445000e+000 -4.7859000e+000 -2.2755000e+000  2.1490000e-001 -2.4540000e-001 -4.0111000e+000  4.5960000e-001 -2.5547000e+000  1.8280000e-001 -5.2678000e+000  2.5864000e+000 -6.6641000e+000 -2.9037000e+000 -2.8204000e+000 -8.4485000e+000 -2.5547000e+000 -3.8362000e+000 -5.2678000e+000 -5.0240000e-001 -4.2527000e+000  8.0440000e-001 -1.7620000e+000 -6.0250000e-001 -4.4838000e+000  1.7844000e+000 -2.5547000e+000 -2.2456000e+000  4.2045000e+000 -3.6218667e+000  2.8963500e+000  1.0000000e+000  0.0000000e+000
 -3.0760000e+000 -3.9497000e+000 -7.7400000e-001  2.2374000e+000 -3.8891000e+000 -3.2211000e+000 -1.7837000e+000 -4.0556000e+000 -3.4219000e+000 -3.0760000e+000 -6.7200000e-002 -2.0730000e-001 -4.7663000e+000 -8.1670000e-001 -4.3463000e+000 -4.9885000e+000 -3.6778000e+000 -1.0499200e+001 -6.7200000e-002 -2.9576000e+000 -4.7663000e+000 -2.9302000e+000 -5.6090000e+000 -5.1451000e+000 -6.0261000e+000 -1.8689000e+000 -4.6342000e+000  2.0423000e+000 -6.7200000e-002 -3.8575000e+000 -1.1237000e+000 -4.5976000e+000 -2.8174000e+000  1.0000000e+000  0.0000000e+000
 -2.3514000e+000  6.8070000e+000  1.3262000e+000  1.9302000e+000  2.8940000e-001  3.3120000e+000  6.0720000e-001 -6.2052000e+000 -2.1888000e+000 -2.3514000e+000  2.6978000e+000 -1.7190000e-001 -5.3960000e-001  1.7642000e+000  1.4260000e+000  1.1034000e+000 -3.5729000e+000 -1.4831000e+000  2.6978000e+000  2.0645000e+000 -5.3960000e-001 -2.6299000e+000 -5.4563000e+000 -7.2282000e+000 -2.0368000e+000  3.5045000e+000  3.4676000e+000  4.3714000e+000  2.6978000e+000  1.0163000e+000  9.9122000e+000  1.4260667e+000  3.2020000e+000  1.0000000e+000  1.0000000e+000
  1.9192000e+000  8.4676000e+000  1.1429000e+000  8.1314000e+000  4.0665000e+000  6.6831000e+000 -4.2400000e-001  2.4719000e+000  1.5754000e+000  1.9192000e+000  4.5169000e+000  9.7350000e-001  3.6808000e+000  3.3536000e+000  1.4608000e+000  5.9900000e+000 -9.2450000e-001  1.5692000e+000  4.5169000e+000  4.5314000e+000  3.6808000e+000  1.0781000e+000  2.5180000e-001  3.7523000e+000  3.7120000e+000  6.7892000e+000  6.8898000e+000  8.3593000e+000  4.5169000e+000  3.9465000e+000  4.0817000e+000  5.8538667e+000  7.0619000e+000  1.0000000e+000  0.0000000e+000
  1.1086000e+000  4.9348000e+000 -3.1955000e+000  3.1691000e+000  1.6553000e+000  5.2070000e+000 -1.0665000e+000  4.1148000e+000 -3.0870000e-001  1.1086000e+000  4.1688000e+000  2.1605000e+000  5.2457000e+000 -1.9652000e+000  2.6860000e+000  4.2237000e+000 -1.5765000e+000 -4.7550000e+000  4.1688000e+000  2.1334000e+000  5.2457000e+000  3.4397000e+000  2.9230000e-001  7.6595000e+000  1.3192000e+000  1.8259000e+000  6.4820000e+000 -1.2240000e-001  4.1688000e+000  4.1495000e+000  5.0492000e+000  4.2103333e+000  8.7738500e+000  1.0000000e+000  0.0000000e+000
 -1.6770000e-001  5.4103000e+000 -7.1760000e-001  1.0722000e+000  3.5151000e+000  5.8274000e+000 -5.8380000e+000 -5.0258000e+000 -2.1133000e+000 -1.6770000e-001  4.2420000e+000  2.3787000e+000  9.0950000e-001 -9.9370000e-001  2.6986000e+000  1.1119000e+000 -4.1187000e+000 -4.9952000e+000  4.2420000e+000 -2.6240000e-001  9.0950000e-001 -2.3172000e+000 -1.8678000e+000  3.2036000e+000  7.2500000e-002 -1.4384000e+000 -1.3100000e-001 -8.0000000e-002  4.2420000e+000  3.8692000e+000  3.2831000e+000  1.7338000e+000  3.0942000e+000  1.0000000e+000  0.0000000e+000
 -5.5870000e-001  4.5181000e+000  9.9300000e-002  2.3300000e-002  9.6000000e-002 -2.9975000e+000  1.8206000e+000 -1.3833000e+000  1.2115000e+000 -5.5870000e-001 -2.7080000e-001  3.1280000e-001  1.1768000e+000  8.7320000e-001 -7.4790000e-001 -7.5000000e-003  1.6928000e+000 -6.4440000e-001 -2.7080000e-001  7.6000000e-002  1.1768000e+000  2.0700000e+000 -2.8693000e+000  3.0670000e-001 -1.7759000e+000  5.6450000e-001 -1.7603000e+000  2.3870000e+000 -2.7080000e-001  2.3181000e+000  3.2063000e+000  3.2061000e+000  5.4182500e+000  1.0000000e+000  0.0000000e+000
 -1.3701000e+000 -9.5300000e-002  1.3744000e+000  1.3893000e+000 -3.5428000e+000 -1.1543000e+000  1.9907000e+000 -3.0880000e-001  5.1799000e+000 -1.3701000e+000 -2.3361000e+000 -4.9131000e+000 -3.3820000e-001  2.6520000e-001  6.5700000e-002  6.7040000e-001  3.6532000e+000  1.5289000e+000 -2.3361000e+000 -2.6930000e-001 -3.3820000e-001  6.5220000e-001  3.7400000e-002  7.0630000e-001 -1.2670000e+000 -2.8733000e+000  1.8002000e+000 -2.4180000e-001 -2.3361000e+000  8.1690000e-001  4.6295000e+000  2.1656667e+000 -2.0486000e+000  1.0000000e+000  0.0000000e+000
  1.2610000e+000  1.8169000e+000  2.9260000e+000  1.9133000e+000 -1.5051000e+000  4.0312000e+000  4.4680000e+000  1.7991000e+000  2.2382000e+000  1.2610000e+000  7.6940000e-001  1.7054000e+000  7.0000000e-004  1.5775000e+000  1.2470000e+000 -2.5000000e-001  3.0576000e+000  5.2826000e+000  7.6940000e-001  1.0306000e+000  7.0000000e-004  1.5051000e+000  2.7277000e+000  4.6198000e+000 -2.5371000e+000  1.0511000e+000  3.5676000e+000  4.3241000e+000  7.6940000e-001 -2.9940000e-001  8.2495000e+000  7.0584333e+000  4.9787000e+000  1.0000000e+000  0.0000000e+000
 -8.9000000e-002  2.3342000e+000 -6.1200000e-002 -3.5024000e+000  3.5570000e-001  2.2155000e+000  1.7650000e-001  6.1554000e+000  2.1042000e+000 -8.9000000e-002  1.0637000e+000  1.3221000e+000  7.3900000e-002 -1.3513000e+000  6.7920000e-001 -1.4087000e+000 -2.9065000e+000  7.2040000e-001  1.0637000e+000  2.2620000e+000  7.3900000e-002 -6.2040000e-001  4.3449000e+000  3.1509000e+000 -1.4751000e+000 -1.5077000e+000 -2.4277000e+000  1.5489000e+000  1.0637000e+000 -1.7018000e+000  1.6683000e+000  3.6239333e+000  3.0520000e+000  1.0000000e+000  0.0000000e+000
  7.2000000e-002 -1.4345000e+000 -1.0931000e+000 -3.0580000e-001  3.0500000e-002  1.1090000e-001 -6.4897000e+000  9.1168000e+000 -1.8878000e+000  7.2000000e-002  1.7318000e+000  4.7770000e-001  2.6864000e+000  1.7090000e+000  3.2310000e-001  2.9610000e-001  5.8795000e+000  3.2573000e+000  1.7318000e+000  1.7056000e+000  2.6864000e+000  1.6342000e+000  3.4373000e+000  1.2461300e+001 -1.8391000e+000 -5.1390000e-001 -1.5480000e+000 -1.6356000e+000  1.7318000e+000  6.7900000e-002 -1.5118000e+000  3.1230000e+000 -1.2128000e+000  1.0000000e+000  0.0000000e+000
 -2.9329000e+000 -3.5283000e+000  1.5674000e+000  4.8490000e-001  6.7580000e-001  3.2040000e-001 -5.6870000e-001  7.0858000e+000  1.4967000e+000 -2.9329000e+000  2.3540000e-001  2.0344000e+000  2.5489000e+000 -2.1256000e+000  4.8091000e+000  2.6270000e-001  8.9642000e+000  8.5574000e+000  2.3540000e-001  9.0500000e-001  2.5489000e+000  2.9437000e+000  2.1050000e+000  5.2701000e+000 -3.7290000e+000 -1.2746000e+000  1.2964000e+000  5.4800000e-002  2.3540000e-001  3.4300000e-001  2.2344000e+000  1.4022667e+000 -7.4385000e-001  1.0000000e+000  1.0000000e+000
  1.9001000e+000 -1.0300000e-001 -6.0610000e-001 -2.5367000e+000 -1.4642000e+000 -9.5340000e-001 -1.6193000e+000  2.8351000e+000 -1.9700000e+000  1.9001000e+000 -1.1508000e+000 -4.7910000e-001  1.9050000e+000 -1.6626000e+000  5.1840000e-001 -2.0239000e+000  6.8121000e+000  2.9140000e+000 -1.1508000e+000 -1.6214000e+000  1.9050000e+000  2.1442000e+000  4.2660000e-001  4.1546000e+000 -4.1078000e+000 -2.1577000e+000  3.4800000e-001 -1.7308000e+000 -1.1508000e+000 -7.7380000e-001 -2.9052000e+000 -3.5606667e-001 -2.8554000e+000  1.0000000e+000  0.0000000e+000
 -9.2510000e-001 -8.3723000e+000 -1.1068000e+000 -2.4325000e+000  2.1336000e+000  1.1409000e+000 -2.6788000e+000  7.3622000e+000  3.1956000e+000 -9.2510000e-001 -2.4619000e+000  4.3400000e-001  2.3500000e-002 -8.3200000e-002 -3.6442000e+000 -2.2660000e+000  6.7818000e+000  4.1456000e+000 -2.4619000e+000 -1.3335000e+000  2.3500000e-002  1.4897000e+000  2.4529000e+000  7.3714000e+000 -2.4274000e+000 -2.5029000e+000 -3.6860000e+000 -2.2066000e+000 -2.4619000e+000 -3.9269000e+000 -6.1887000e+000  5.9773333e-001 -2.9067000e+000  1.0000000e+000  0.0000000e+000
 -1.9340000e-001  1.5720000e-001  4.2953000e+000 -2.1174000e+000  6.2750000e+000  1.8880000e+000 -3.8680000e+000  9.3791000e+000  3.6546000e+000 -1.9340000e-001  3.0780000e-001  4.4536000e+000 -1.6681000e+000  3.2809000e+000  6.0910000e-001  3.2950000e-001  1.2493100e+001  8.5563000e+000  3.0780000e-001  3.7010000e-001 -1.6681000e+000  2.1085000e+000  6.8130000e+000  5.3752000e+000  2.3857000e+000 -1.1268000e+000 -2.8889000e+000  7.4000000e-001  3.0780000e-001  7.0400000e-002 -2.3949000e+000  2.6473000e+000 -1.8953500e+000  1.0000000e+000  0.0000000e+000
 -1.5303000e+000  1.0680000e+000  4.0175000e+000 -1.1871000e+000  5.2670000e+000  1.7445000e+000 -1.2082000e+000  5.5034000e+000  3.2818000e+000 -1.5303000e+000 -1.5165000e+000  3.2353000e+000  5.0641000e+000  3.3170000e+000  1.3037000e+000  4.5897000e+000  1.6048600e+001  1.0937900e+001 -1.5165000e+000 -1.6583000e+000  5.0641000e+000  3.1483000e+000  5.5014000e+000  5.5960000e-001  2.0876000e+000  2.1868000e+000 -3.3400000e-001  1.5281000e+000 -1.5165000e+000  5.1230000e+000  1.2780000e+000  4.4511000e+000  3.0016500e+000  1.0000000e+000  0.0000000e+000
  1.2035000e+000 -5.7445000e+000 -1.3562000e+000  6.0030000e-001  2.8528000e+000  2.4459000e+000 -2.2630000e-001 -9.3730000e-001  9.8300000e-002  1.2035000e+000 -2.3637000e+000 -1.6536000e+000 -3.0662000e+000  2.9467000e+000 -1.5971000e+000  5.3160000e-001  7.9390000e+000  6.6573000e+000 -2.3637000e+000 -1.5435000e+000 -3.0662000e+000  4.8901000e+000  1.6250000e+000 -3.9986000e+000  3.5410000e-001  8.6710000e-001 -1.5840000e-001  1.9420000e+000 -2.3637000e+000  7.3760000e-001 -2.0655000e+000  2.8309000e+000 -4.8050000e-001  1.0000000e+000  0.0000000e+000
  2.7906000e+000 -4.1734000e+000  1.3140000e+000  1.3185000e+000  2.0850000e-001  3.1214000e+000 -2.4032000e+000  3.1553000e+000  1.5775000e+000  2.7906000e+000 -8.4410000e-001  8.7460000e-001 -2.2093000e+000  1.5754000e+000 -1.3628000e+000 -1.3980000e-001  5.0810000e+000  4.2428000e+000 -8.4410000e-001 -2.3388000e+000 -2.2093000e+000 -1.4690000e-001  5.7973000e+000  1.7179000e+000  8.1720000e-001 -4.7890000e-001  5.0892000e+000 -2.7951000e+000 -8.4410000e-001 -8.1890000e-001 -4.0902000e+000  3.4944667e+000 -2.5175000e-001  1.0000000e+000  0.0000000e+000
 -2.4016000e+000 -1.4536000e+000  5.6620000e+000 -1.2038000e+000 -8.6050000e-001  6.0122000e+000  3.7550000e-001 -1.5321000e+000  9.7920000e-001 -2.4016000e+000  6.4430000e-001 -2.6105000e+000  3.4260000e-001  2.1294000e+000  3.6800000e-002  6.0270000e-001  9.3669000e+000  5.5541000e+000  6.4430000e-001 -6.8120000e-001  3.4260000e-001  2.8740000e+000  4.7299000e+000 -3.2263000e+000  2.6238000e+000 -2.8520000e-001  6.1300000e+000 -2.6180000e-001  6.4430000e-001  1.2902000e+000 -4.3320000e+000  3.0395000e+000 -3.4875000e-001  1.0000000e+000  0.0000000e+000
 -4.1770000e-001  1.9000000e-002  5.5077000e+000 -4.9480000e-001 -4.6000000e-001  1.9383000e+000  1.9447000e+000 -1.8831000e+000 -1.9615000e+000 -4.1770000e-001 -2.3880000e-001  1.8330000e-001  2.0800000e-002  2.7738000e+000 -1.4081000e+000  1.1677000e+000  1.0508400e+001  7.1253000e+000 -2.3880000e-001  1.5959000e+000  2.0800000e-002  5.3982000e+000  3.6019000e+000 -3.4596000e+000  1.3522000e+000  9.9820000e-001  6.5430000e-001  8.4020000e-001 -2.3880000e-001  1.4073000e+000 -1.3400000e-002  3.5357333e+000 -8.4490000e-001  1.0000000e+000  1.0000000e+000
 -1.1650000e+000 -2.2200000e-002  4.2153000e+000  6.0400000e-002 -5.3490000e-001 -2.7578000e+000 -8.9600000e-002  2.2860000e+000 -4.0469000e+000 -1.1650000e+000 -1.3391000e+000 -1.0525000e+000  6.2520000e-001 -1.4528000e+000 -1.3847000e+000  1.4650000e-001  1.1915900e+001  8.0188000e+000 -1.3391000e+000  1.2133000e+000  6.2520000e-001  4.6969000e+000  4.4776000e+000  2.5297000e+000 -6.4840000e-001 -1.1028000e+000  9.3500000e-002 -4.7580000e-001 -1.3391000e+000  2.3319000e+000 -3.4080000e-001  3.5496667e-001 -7.0155000e-001  1.0000000e+000  0.0000000e+000
  9.7930000e-001 -1.2490000e+000  4.3337000e+000  7.7490000e-001  1.3009000e+000 -2.9871000e+000  1.7219000e+000  4.4182000e+000 -2.4883000e+000  9.7930000e-001  4.4689000e+000  2.9157000e+000  3.3553000e+000 -2.2881000e+000  9.1610000e-001 -1.2185000e+000  1.2367400e+001  9.1000000e+000  4.4689000e+000  2.3544000e+000  3.3553000e+000  4.0846000e+000  1.7400000e+000  5.3361000e+000 -3.4665000e+000 -1.4990000e-001 -1.6594000e+000 -4.3870000e-001  4.4689000e+000  8.5100000e-001  2.0617000e+000  1.4695667e+000  6.1415000e-001  1.0000000e+000  0.0000000e+000
  4.4100000e-002  9.9890000e-001  2.8428000e+000 -7.0550000e-001  2.6039000e+000  4.6450000e-001 -2.4017000e+000  1.0679700e+001  2.0570000e+000  4.4100000e-002 -6.0410000e-001  3.2350000e+000  3.3847000e+000  1.1325000e+000 -5.0145000e+000  1.8052000e+000  8.6871000e+000  4.9896000e+000 -6.0410000e-001  3.0201000e+000  3.3847000e+000  3.5050000e+000  3.2888000e+000  1.0354800e+001  1.5750000e-001 -1.2173000e+000 -5.7571000e+000  5.3566000e+000 -6.0410000e-001  1.5068000e+000 -5.6490000e-001 -2.0959000e+000 -1.8819000e+000  1.0000000e+000  0.0000000e+000
 -1.5903000e+000 -1.6520000e-001 -1.6858000e+000 -2.8775000e+000  2.7133000e+000 -1.5833000e+000 -3.5662000e+000  6.1511000e+000  1.2510000e+000 -1.5903000e+000  1.9670000e+000  8.4660000e-001 -3.3514000e+000  5.4696000e+000  7.4700000e-001  2.4246000e+000  1.4405900e+001  8.8571000e+000  1.9670000e+000  1.3990000e-001 -3.3514000e+000  1.9219000e+000  4.3419000e+000  5.1048000e+000  3.1187000e+000  1.0290000e-001 -9.6140000e-001  4.8150000e+000  1.9670000e+000  2.4683000e+000 -2.0213000e+000 -3.1837333e+000 -3.2715000e+000  1.0000000e+000  0.0000000e+000
  1.9190000e-001  3.9931000e+000  1.7855000e+000  4.4890000e-001 -3.2760000e-001 -2.4778000e+000  2.8421000e+000  1.3434000e+000  2.1713000e+000  1.9190000e-001 -3.7680000e-001 -8.3780000e-001 -3.0824000e+000  5.3105000e+000 -4.2385000e+000  1.8136000e+000  8.8722000e+000  2.3050000e-001 -3.7680000e-001 -1.3909000e+000 -3.0824000e+000  2.7928000e+000  2.2790000e-001 -3.7000000e-003 -1.9100000e+000 -2.1532000e+000 -2.2299000e+000  1.0859000e+000 -3.7680000e-001  2.5766000e+000  2.4602000e+000  7.9770000e-001 -1.0511000e+000  1.0000000e+000  0.0000000e+000
  3.2624000e+000  1.4560000e+000 -6.6230000e-001 -9.8820000e-001 -1.7697000e+000 -1.3162000e+000 -8.3460000e-001  3.0140000e-001  6.3700000e-001  3.2624000e+000  7.8410000e-001 -2.1855000e+000 -6.5450000e-001 -2.0560000e-001 -3.6000000e+000  9.7800000e-001 -2.2950000e+000 -8.0040000e-001  7.8410000e-001 -5.7210000e-001 -6.5450000e-001 -2.0623000e+000 -7.2740000e-001 -1.3830000e+000  2.6453000e+000 -1.1257000e+000 -4.7409000e+000  3.7700000e-001  7.8410000e-001 -7.2210000e-001  1.1970000e-001  1.7198333e+000  1.3597500e+000  1.0000000e+000  0.0000000e+000
  3.4538000e+000 -4.0872000e+000  9.5600000e-002 -3.1856000e+000 -1.5130000e+000 -5.9700000e-002  1.6980000e+000  6.0571000e+000 -7.0600000e-002  3.4538000e+000 -9.9740000e-001 -1.0872000e+000 -3.1752000e+000 -2.3161000e+000 -8.4360000e-001  4.8690000e-001 -3.5541000e+000  5.7810000e-001 -9.9740000e-001 -2.7780000e-001 -3.1752000e+000  3.5958000e+000 -1.4180000e+000  2.7383000e+000 -1.6593000e+000  8.0860000e-001 -3.4102000e+000  1.6365000e+000 -9.9740000e-001  4.2740000e-001  2.9938000e+000  3.3519333e+000  1.2004000e+000  1.0000000e+000  0.0000000e+000
 -1.0398000e+000 -1.6732000e+000 -5.4749000e+000 -9.2606000e+000 -3.6840000e+000 -1.7853000e+000 -4.9130000e+000  3.5310000e+000 -4.3452000e+000 -1.0398000e+000 -9.2727000e+000 -4.3284000e+000 -7.6673000e+000 -8.4001000e+000 -1.0036300e+001 -4.6299000e+000 -8.4838000e+000 -9.7681000e+000 -9.2727000e+000 -5.6723000e+000 -7.6673000e+000  1.2340000e-001 -5.8329000e+000  3.0481000e+000 -4.3056000e+000 -4.2723000e+000 -8.2720000e+000 -8.5070000e+000 -9.2727000e+000 -4.6702000e+000 -6.6121000e+000 -3.2530000e+000 -1.3355000e+000  1.0000000e+000  0.0000000e+000
 -2.0678000e+000 -1.0673000e+001  2.5182000e+000 -2.5951000e+000 -2.3867000e+000 -5.7570000e-001 -1.7138000e+000 -6.9779000e+000 -3.6813000e+000 -2.0678000e+000 -6.0716000e+000 -1.6253000e+000 -4.3640000e+000 -3.8354000e+000 -5.5928000e+000 -6.9254000e+000 -1.0548000e+000 -2.0801000e+000 -6.0716000e+000 -8.5980000e-001 -4.3640000e+000  1.7838000e+000  5.7890000e-001 -5.4315000e+000 -5.3861000e+000 -6.0372000e+000 -4.6470000e+000 -4.5416000e+000 -6.0716000e+000 -5.5735000e+000 -1.8016000e+000 -1.5326667e+000 -7.2783000e+000  1.0000000e+000  0.0000000e+000
  2.5318000e+000  1.1616000e+000  1.7293000e+000  4.1518000e+000  1.8868000e+000  3.4828000e+000  1.9331000e+000  5.8534000e+000 -1.2186000e+000  2.5318000e+000 -2.8630000e-001  5.0313000e+000 -1.9265000e+000  2.1243000e+000 -1.4889000e+000  1.3867000e+000  5.8911000e+000  4.3124000e+000 -2.8630000e-001  3.9013000e+000 -1.9265000e+000  3.3058000e+000  3.7072000e+000  9.0385000e+000  1.3071000e+000  1.7631000e+000  6.2731000e+000  3.2984000e+000 -2.8630000e-001  8.1390000e-001  8.0855000e+000  7.1302667e+000  1.9291500e+000  1.0000000e+000  1.0000000e+000
  3.1093000e+000  1.3976000e+000  5.9571000e+000  1.0136900e+001  4.3993000e+000  8.6105000e+000  2.7054000e+000  1.3773400e+001  7.5550000e-001  3.1093000e+000  5.6674000e+000  3.5538000e+000  6.2640000e+000 -3.7820000e-001  9.7232000e+000  7.4889000e+000  1.1509800e+001  1.0436100e+001  5.6674000e+000  5.0159000e+000  6.2640000e+000  1.0154000e+000  1.6903000e+000  1.5929400e+001  3.2696000e+000  7.5900000e+000  1.3304900e+001  7.0650000e+000  5.6674000e+000  5.9446000e+000  9.5003000e+000  1.1279867e+001  5.8794000e+000  1.0000000e+000  0.0000000e+000
 -8.8630000e-001  4.3100000e-001  2.4316000e+000  4.1252000e+000  9.0250000e-001  1.0318900e+001 -5.3103000e+000  5.8518000e+000 -5.4140000e-001 -8.8630000e-001 -6.1790000e-001  8.4740000e-001 -7.1750000e-001 -5.1385000e+000  4.7685000e+000  5.2117000e+000  2.1294000e+000  4.6397000e+000 -6.1790000e-001  2.4580000e-001 -7.1750000e-001 -8.6540000e-001 -2.2355000e+000  9.0537000e+000 -2.6201000e+000  2.5573000e+000  1.0815900e+001 -4.4603000e+000 -6.1790000e-001  4.5447000e+000  6.4000000e-003  4.9124667e+000  3.5229500e+000  1.0000000e+000  0.0000000e+000
 -3.2760000e+000 -1.7650000e+000 -9.8320000e-001  4.3175000e+000  3.6097000e+000  7.8761000e+000 -6.0004000e+000 -7.6976000e+000 -6.9275000e+000 -3.2760000e+000 -3.3970000e-001  1.9458000e+000 -2.8500000e+000 -1.0546000e+000  8.8420000e-001 -8.0040000e-001  2.8467000e+000 -1.3830000e-001 -3.3970000e-001 -2.0820000e+000 -2.8500000e+000  4.2213000e+000 -2.2543000e+000 -1.6100000e-001 -5.2384000e+000 -1.4705000e+000  7.5399000e+000 -3.3838000e+000 -3.3970000e-001  4.8890000e-001 -4.7820000e+000  3.5896667e+000  2.4690500e+000  1.0000000e+000  0.0000000e+000
 -2.7097000e+000  1.6395000e+000 -3.2424000e+000  2.7815000e+000  3.2449000e+000 -4.2310000e-001 -4.2298000e+000 -8.2119000e+000 -2.8618000e+000 -2.7097000e+000  7.1360000e-001  1.0359000e+000 -3.3744000e+000 -2.3718000e+000 -2.7054000e+000 -2.8931000e+000  1.6832000e+000 -7.3602000e+000  7.1360000e-001 -9.0800000e-002 -3.3744000e+000 -6.1260000e-001  2.4235000e+000 -8.2020000e+000  2.1432000e+000 -1.6929000e+000  1.6881000e+000  1.3677000e+000  7.1360000e-001 -1.1208000e+000 -3.7499000e+000  2.3688667e+000  2.0422000e+000  1.0000000e+000  0.0000000e+000
 -8.5230000e-001  3.4663000e+000 -3.1451000e+000  1.0840000e+000  2.8316000e+000 -4.3328000e+000 -3.7520000e-001 -1.1423000e+000 -1.2598200e+001 -8.5230000e-001 -1.1686000e+000  1.0711000e+000 -4.4040000e+000 -1.6846000e+000  1.8888000e+000 -3.2516000e+000 -5.1975000e+000 -7.5552000e+000 -1.1686000e+000  3.5630000e-001 -4.4040000e+000  2.1410000e-001 -3.3781000e+000 -2.3670000e-001  1.1713000e+000 -3.1050000e+000  3.5689000e+000 -2.6814000e+000 -1.1686000e+000 -2.0991000e+000 -3.4110000e-001 -1.1298667e+000  1.5648500e+000  1.0000000e+000  0.0000000e+000
 -5.2600000e-001 -1.3294000e+000 -1.0532000e+000  2.9930000e-001  7.1040000e+000 -2.9025000e+000 -1.7590000e-001  6.9980000e-001 -4.2487000e+000 -5.2600000e-001  1.7008000e+000  5.8715000e+000  2.3375000e+000  9.8160000e-001  4.0274000e+000 -3.8559000e+000 -7.9693000e+000 -4.1667000e+000  1.7008000e+000  1.2452000e+000  2.3375000e+000  3.3050000e+000  1.0118000e+000  3.2141000e+000  3.7707000e+000  3.8910000e-001  2.2001000e+000  1.3992000e+000  1.7008000e+000 -3.4026000e+000 -6.9760000e+000 -5.4816000e+000 -2.0860000e-001  1.0000000e+000  0.0000000e+000
  5.4450000e-001  5.0875000e+000 -1.0898000e+000 -9.7790000e-001  4.5669000e+000 -3.9586000e+000  1.5164000e+000  3.9758000e+000 -1.9086000e+000  5.4450000e-001  9.3060000e-001  5.0374000e+000 -2.0600000e-002  4.8543000e+000  1.7938000e+000  1.1395000e+000  7.0778000e+000 -3.1592000e+000  9.3060000e-001 -3.0720000e-001 -2.0600000e-002  1.5166000e+000 -1.5100000e-002  1.0652000e+000  6.0457000e+000  2.0173000e+000  1.2038000e+000  1.1848000e+000  9.3060000e-001  3.9210000e-001 -5.8985000e+000 -8.3585333e+000  1.3596000e+000  1.0000000e+000  0.0000000e+000
 -1.2006000e+000 -6.1288000e+000 -4.9952000e+000 -3.7013000e+000  2.5950000e+000 -3.9980000e+000  1.4600000e-002 -8.3050000e+000 -1.5609000e+000 -1.2006000e+000 -7.9470000e-001  1.3491000e+000 -4.0106000e+000  3.5980000e+000 -1.6279000e+000 -4.9313000e+000 -3.3500000e-002 -8.1060000e-001 -7.9470000e-001 -1.0366000e+000 -4.0106000e+000 -1.6954000e+000 -3.5000000e-003 -6.3579000e+000 -1.4650000e-001 -4.0487000e+000 -6.8723000e+000 -1.1869000e+000 -7.9470000e-001 -3.9266000e+000 -7.7976000e+000 -1.2325700e+001 -7.3718000e+000  1.0000000e+000  0.0000000e+000
  2.7910000e-001  1.9040000e+000 -1.2568000e+000  2.9828000e+000  5.6461000e+000 -5.1800000e-002  5.3965000e+000  1.2587000e+000 -1.6633000e+000  2.7910000e-001  2.3584000e+000 -1.1030000e-001 -2.3010000e-001  2.6052000e+000  5.5180000e-001 -1.4491000e+000  4.5669000e+000  4.3637000e+000  2.3584000e+000  3.8055000e+000 -2.3010000e-001  3.3982000e+000  2.9674000e+000 -4.1032000e+000  2.8463000e+000  1.7684000e+000  7.6320000e-001  1.7990000e+000  2.3584000e+000 -2.1776000e+000  5.3418000e+000 -4.1170667e+000  9.6600000e-002  1.0000000e+000  0.0000000e+000
  6.9790000e-001  2.5071000e+000 -8.0510000e-001  5.2137000e+000  2.7297000e+000 -7.8760000e-001  5.8441000e+000  1.2187700e+001 -2.9123000e+000  6.9790000e-001  3.3130000e+000  7.1830000e-001  4.6684000e+000  1.1916000e+000  3.1803000e+000  4.5910000e+000  9.9818000e+000  3.3339000e+000  3.3130000e+000  3.0765000e+000  4.6684000e+000  4.1939000e+000  2.7335000e+000  7.9829000e+000  8.5533000e+000  3.3932000e+000  9.0250000e-001  1.4438000e+000  3.3130000e+000  2.9235000e+000  4.6692000e+000 -2.8305000e+000 -1.1711500e+000  1.0000000e+000  0.0000000e+000
 -5.0971000e+000 -2.0230000e-001 -2.3272000e+000  2.0711000e+000  1.1257000e+000 -1.9726000e+000  3.0682000e+000  5.6087000e+000 -1.1143000e+000 -5.0971000e+000  2.8353000e+000  8.8270000e-001  5.6054000e+000  2.8440000e-001  6.7217000e+000  2.3792000e+000  7.8382000e+000  3.4302000e+000  2.8353000e+000  2.9692000e+000  5.6054000e+000  4.8386000e+000  4.0326000e+000  1.9296000e+000 -1.6623000e+000  1.0863000e+000  3.9320000e-001 -2.8310000e-001  2.8353000e+000  3.6662000e+000 -1.1882000e+000 -2.7719000e+000 -4.8184500e+000  1.0000000e+000  1.0000000e+000
  3.4208000e+000  4.6608000e+000 -1.5461000e+000  6.9930000e-001 -8.1270000e-001 -4.9015000e+000  2.8310000e+000  6.8861000e+000 -1.5438000e+000  3.4208000e+000  3.6520000e+000  1.1216000e+000  3.6576000e+000 -7.8330000e-001  2.1310000e+000  2.9153000e+000  1.1907500e+001  4.7216000e+000  3.6520000e+000  2.1313000e+000  3.6576000e+000  8.1999000e+000  4.2251000e+000  1.9973000e+000 -2.3466000e+000  1.2852000e+000 -6.0480000e-001 -1.9440000e-001  3.6520000e+000  5.4331000e+000  2.0757000e+000 -3.7943333e-001  3.7047000e+000  1.0000000e+000  0.0000000e+000
 -2.6589000e+000  8.1590000e-001 -7.4850000e-001 -1.4073000e+000  7.2850000e-001 -2.9825000e+000  2.2232000e+000  6.4874000e+000 -2.0575000e+000 -2.6589000e+000 -4.1000000e-002  1.7041000e+000 -4.6520000e-001 -2.2326000e+000  4.5000000e-001  4.0560000e-001  1.6316100e+001  4.9819000e+000 -4.1000000e-002  7.9310000e-001 -4.6520000e-001  6.7218000e+000  5.5985000e+000  3.0060000e-001 -9.7830000e-001 -2.5856000e+000 -3.6132000e+000 -2.8430000e-001 -4.1000000e-002  2.0191000e+000 -2.2400000e+000 -2.0480333e+000 -8.7300000e-001  1.0000000e+000  0.0000000e+000
  4.5210000e-001  1.0986000e+000  1.1779000e+000 -1.8933000e+000  1.6140000e-001 -1.9461000e+000  1.9370000e+000  5.3934000e+000  3.0805000e+000  4.5210000e-001 -2.2170000e-001  2.4693000e+000 -2.4500000e-002 -1.2126000e+000 -4.7869000e+000 -1.3163000e+000  1.0283900e+001  4.7908000e+000 -2.2170000e-001 -2.4789000e+000 -2.4500000e-002  3.1630000e+000  5.8507000e+000  1.3421000e+000  2.6696000e+000 -1.6608000e+000 -1.4664000e+000 -1.4760000e+000 -2.2170000e-001 -1.7910000e-001 -1.8193000e+000 -1.1953000e+000  2.7798000e+000  1.0000000e+000  0.0000000e+000
 -1.8027000e+000 -2.1765000e+000 -3.3714000e+000 -2.2439000e+000 -2.0728000e+000 -5.1030000e-001  5.2140000e-001  3.0943000e+000 -7.0434000e+000 -1.8027000e+000 -3.1073000e+000 -1.4276000e+000 -1.3448000e+000 -2.0193000e+000 -2.6339000e+000 -3.7680000e+000  1.6335000e+000 -1.6127000e+000 -3.1073000e+000 -1.6513000e+000 -1.3448000e+000 -3.5318000e+000 -4.6563000e+000  1.1983000e+000 -9.7770000e-001 -4.2232000e+000 -3.4328000e+000 -1.7979000e+000 -3.1073000e+000 -5.1419000e+000  2.0817000e+000 -3.0566333e+000  3.8905000e-001  1.0000000e+000  0.0000000e+000
  4.6460000e-001 -3.3732000e+000 -1.2998000e+000 -6.9120000e-001 -1.7100000e-001 -4.9760000e-001 -6.9110000e-001 -7.2734000e+000 -4.4901000e+000  4.6460000e-001  1.3094000e+000 -1.1180000e-001 -3.3097000e+000 -1.6030000e+000 -2.4560000e-001 -3.1929000e+000 -8.8542000e+000 -4.3431000e+000  1.3094000e+000  1.5246000e+000 -3.3097000e+000  2.3230000e+000 -2.9495000e+000 -7.9771000e+000 -3.1569000e+000 -4.2000000e-003  1.9500000e-002 -7.0180000e-001  1.3094000e+000 -3.9847000e+000  3.4679000e+000  2.1713667e+000  8.0455000e-001  1.0000000e+000  0.0000000e+000
  3.9314000e+000  7.3072000e+000  2.0505000e+000 -2.0673000e+000  2.3659000e+000  8.0580000e-001 -2.1114000e+000  6.5633000e+000  4.2655000e+000  3.9314000e+000  1.0981000e+000  1.2419000e+000  1.2088000e+000  3.3187000e+000  1.5057000e+000  3.4850000e+000 -1.7408000e+000 -1.1124000e+000  1.0981000e+000  4.4312000e+000  1.2088000e+000 -7.0380000e-001  4.0678000e+000  4.7780000e+000  5.2600000e-002  5.1692000e+000  5.7230000e-001  4.1881000e+000  1.0981000e+000  1.7224000e+000  1.8409000e+000  3.4435667e+000  3.8206500e+000  1.0000000e+000  0.0000000e+000
  2.5285000e+000  2.6832000e+000  9.9310000e-001 -9.3510000e-001  5.8151000e+000  2.2844000e+000  1.6728000e+000  6.8000000e-002  2.3564000e+000  2.5285000e+000  4.1870000e+000  4.3198000e+000  2.1822000e+000  3.1423000e+000  4.3977000e+000  6.1611000e+000  3.7802000e+000  2.4217000e+000  4.1870000e+000  5.6327000e+000  2.1822000e+000  4.1307000e+000  3.7226000e+000  5.7721000e+000  1.1124000e+000  4.6138000e+000  3.4942000e+000  8.0710000e-001  4.1870000e+000  5.5938000e+000  3.8945000e+000  7.0865000e+000  3.0722500e+000  1.0000000e+000  0.0000000e+000
  1.7466000e+000  1.3317000e+000  2.4366000e+000 -2.8349000e+000  3.1751000e+000  1.9154000e+000  1.7775000e+000 -3.7500000e+000  5.3765000e+000  1.7466000e+000  1.8197000e+000  2.1308000e+000  1.3343000e+000 -2.1346000e+000 -9.9420000e-001  3.3520000e+000  2.6370000e-001 -3.8009000e+000  1.8197000e+000  2.6392000e+000  1.3343000e+000 -8.9360000e-001  3.4095000e+000 -4.6044000e+000 -1.5618000e+000  2.0476000e+000 -2.3604000e+000 -1.2538000e+000  1.8197000e+000  4.2288000e+000 -2.7736000e+000  8.5270000e-001  1.7646000e+000  1.0000000e+000  0.0000000e+000
 -3.1300000e-001  2.2823000e+000 -1.2454000e+000  1.3510000e-001  3.3892000e+000  1.8207000e+000  1.1518000e+000 -5.4115000e+000  1.3107000e+000 -3.1300000e-001  7.7370000e-001  4.5211000e+000  3.0215000e+000 -2.8039000e+000 -1.8265000e+000  1.5020000e-001  2.6560000e-001 -5.5070000e-001  7.7370000e-001  3.0093000e+000  3.0215000e+000 -1.9648000e+000  2.5540000e-001 -7.1140000e-001  2.7700000e-001 -1.4050000e-001  2.0033000e+000 -4.0408000e+000  7.7370000e-001  1.1988000e+000 -2.1450000e-001  8.3040000e-001  1.5685000e-001  1.0000000e+000  0.0000000e+000
  1.6483000e+000 -3.3104000e+000  1.6117000e+000 -4.1370000e-001  1.4991000e+000  2.8634000e+000  3.1212000e+000  7.8960000e-001  5.6003000e+000  1.6483000e+000  4.2897000e+000 -7.9170000e-001  3.4645000e+000 -8.7220000e-001  2.7632000e+000 -8.7140000e-001 -6.4093000e+000  1.4712000e+000  4.2897000e+000  4.2360000e-001  3.4645000e+000  2.6008000e+000  6.0917000e+000  4.0233000e+000  7.3120000e-001  1.1301000e+000 -3.0373000e+000 -2.8704000e+000  4.2897000e+000 -4.8160000e-001  3.8590000e+000  1.8977000e+000  2.0640000e+000  1.0000000e+000  1.0000000e+000
  1.5178000e+000  5.1530000e-001  1.2916000e+000 -2.5651000e+000 -1.9013000e+000  3.4960000e-001 -1.7140000e-001 -4.5946000e+000  4.9999000e+000  1.5178000e+000  1.6539000e+000 -3.9034000e+000 -7.7740000e-001 -2.8249000e+000  5.3700000e-002 -7.4710000e-001 -8.6128000e+000  9.2940000e-001  1.6539000e+000 -1.1208000e+000 -7.7740000e-001 -2.2784000e+000  9.2280000e-001 -1.2282000e+000  1.5420000e-001  3.8730000e-001  3.0750000e-001 -2.9256000e+000  1.6539000e+000 -2.4477000e+000  4.6001000e+000  4.5840000e-001 -8.6665000e-001  1.0000000e+000  0.0000000e+000
  1.3206000e+000 -2.8859000e+000 -1.3084000e+000  1.8710000e-001 -1.9270000e-001  5.4600000e-002 -5.1460000e-001 -1.0913900e+001  6.6599000e+000  1.3206000e+000  2.9284000e+000  2.5920000e-001 -3.7790000e-001 -4.8228000e+000  2.0577000e+000 -2.0331000e+000 -3.7551000e+000  1.8522000e+000  2.9284000e+000 -7.4490000e-001 -3.7790000e-001  8.0030000e-001 -1.6068000e+000 -3.3990000e+000 -1.2452000e+000 -1.7760000e-001  2.7396000e+000 -2.5083000e+000  2.9284000e+000 -3.1911000e+000  2.3388000e+000  6.6923333e-001 -1.8060000e-001  1.0000000e+000  0.0000000e+000
  1.0430000e+000 -2.8382000e+000 -1.5565000e+000  1.1251000e+000  6.3760000e-001  5.1787000e+000 -3.6634000e+000 -9.2014000e+000 -1.8570000e+000  1.0430000e+000  1.3079000e+000  7.9320000e-001 -7.5020000e-001  2.8670000e-001  1.9092000e+000 -3.2016000e+000 -1.1222800e+001 -6.2994000e+000  1.3079000e+000 -1.2565000e+000 -7.5020000e-001 -1.9891000e+000 -6.6400000e+000 -7.1637000e+000 -6.4852000e+000 -4.6805000e+000 -1.5333000e+000 -7.6670000e-001  1.3079000e+000 -2.9856000e+000 -1.2046000e+000 -2.0069667e+000 -3.1136000e+000  1.0000000e+000  0.0000000e+000
 -8.3360000e-001  3.5854000e+000 -1.1853000e+000 -1.8939000e+000 -7.6140000e-001  6.2330000e-001 -2.5671000e+000 -3.8000000e+000 -5.9589000e+000 -8.3360000e-001  1.7171000e+000 -1.0329000e+000  6.3882000e+000  9.9790000e-001  5.8177000e+000 -1.2101000e+000 -7.7992000e+000 -7.3889000e+000  1.7171000e+000 -8.4010000e-001  6.3882000e+000 -3.9000000e-002 -3.1902000e+000  4.1240000e-001 -1.4533000e+000 -9.9080000e-001 -1.3172000e+000 -7.9400000e-002  1.7171000e+000 -1.5280000e+000 -9.6370000e-001  5.4236667e-001  1.9317000e+000  1.0000000e+000  0.0000000e+000
  5.6350000e-001  1.1457000e+000  1.5653000e+000 -6.7023000e+000 -1.8328000e+000 -4.3600000e-002  2.3949000e+000 -3.2593000e+000 -2.6237000e+000  5.6350000e-001 -5.7450000e-001 -2.7097000e+000 -1.8156000e+000 -5.9260000e-001  4.9820000e-001 -7.4780000e-001 -8.7384000e+000 -6.1103000e+000 -5.7450000e-001  4.3540000e-001 -1.8156000e+000  2.0928000e+000  1.5902000e+000  6.1810000e-001 -2.3864000e+000  6.9530000e-001 -4.1246000e+000  1.4391000e+000 -5.7450000e-001 -2.3468000e+000  4.0821000e+000  2.1781333e+000  1.3220500e+000  1.0000000e+000  0.0000000e+000
  7.8360000e-001 -9.4000000e-003  8.9740000e-001 -4.9907000e+000 -1.6978000e+000 -4.8713000e+000 -2.1726000e+000 -8.8750000e-001  2.1497000e+000  7.8360000e-001 -6.6330000e-001 -5.0423000e+000 -2.8246000e+000 -2.4599000e+000 -8.3070000e-001 -7.5560000e-001 -4.5965000e+000 -3.2935000e+000 -6.6330000e-001 -1.0849000e+000 -2.8246000e+000 -1.6043000e+000  2.3167000e+000  1.0662000e+000  1.2316000e+000  7.2590000e-001 -3.9011000e+000 -3.4151000e+000 -6.6330000e-001 -9.1080000e-001 -3.7939000e+000  3.3133000e+000  1.9208500e+000  1.0000000e+000  0.0000000e+000
  1.1523000e+000  1.8065000e+000 -1.3980000e-001 -3.8754000e+000 -5.5415000e+000 -4.9452000e+000  2.0621000e+000 -7.0058000e+000 -2.7920000e-001  1.1523000e+000 -4.8084000e+000 -5.2102000e+000 -2.7880000e+000 -6.8806000e+000 -9.6202000e+000 -1.6343000e+000 -1.1819000e+000 -1.5409000e+000 -4.8084000e+000 -6.0519000e+000 -2.7880000e+000 -2.1219000e+000 -4.3886000e+000 -4.6740000e+000 -4.3649000e+000 -3.4420000e+000 -1.0786000e+000 -1.0552600e+001 -4.8084000e+000 -3.9615000e+000 -1.1799000e+000 -1.5971000e+000 -1.1281500e+000  1.0000000e+000  0.0000000e+000
 -3.7201000e+000 -1.3462200e+001 -4.1151000e+000  1.6725000e+000 -5.0800000e+000  3.2955000e+000  5.7131000e+000 -2.3797900e+001  3.5857000e+000 -3.7201000e+000 -2.2191000e+000 -2.5115000e+000 -5.0344000e+000 -8.1322000e+000 -8.6399000e+000 -7.8875000e+000 -8.3099000e+000 -4.6147000e+000 -2.2191000e+000 -2.0732000e+000 -5.0344000e+000 -1.3097000e+000 -3.4890000e+000 -2.1758700e+001 -5.3675000e+000 -5.3774000e+000  4.8782000e+000 -6.2107000e+000 -2.2191000e+000 -7.3566000e+000  3.7300000e-002 -1.6412667e+000 -4.4193500e+000  1.0000000e+000  0.0000000e+000
 -1.2988000e+000  1.8576000e+000  2.0044000e+000  4.9762000e+000  8.6710000e-001  3.7585000e+000  4.2102000e+000 -4.9144000e+000  4.3276000e+000 -1.2988000e+000  2.6805000e+000  3.2196000e+000 -4.0090000e-001  3.5290000e-001  2.8266000e+000 -9.1730000e-001 -2.8700000e-001  4.2410000e+000  2.6805000e+000  3.1450000e+000 -4.0090000e-001  2.5260000e+000  2.9161000e+000 -6.4417000e+000  1.2565000e+000  5.2320000e-001  5.5636000e+000 -7.3680000e-001  2.6805000e+000 -1.9909000e+000  2.2975000e+000  2.2974667e+000 -1.2857000e+000  1.0000000e+000  0.0000000e+000
 -9.9850000e-001 -8.1000000e-002  3.1513000e+000  8.8365000e+000  4.1814000e+000  1.7212000e+000  7.2587000e+000  9.5741000e+000  2.7837000e+000 -9.9850000e-001  3.0209000e+000  3.5046000e+000  3.0197000e+000  7.5940000e-001  3.6509000e+000  3.3478000e+000  7.3625000e+000  9.4643000e+000  3.0209000e+000  3.4171000e+000  3.0197000e+000  5.7131000e+000  4.1695000e+000  6.3237000e+000  4.1656000e+000  3.5096000e+000  8.1457000e+000  6.4140000e-001  3.0209000e+000  5.8310000e-001  5.0687000e+000  4.2270333e+000  1.7699500e+000  1.0000000e+000  1.0000000e+000
  4.0042000e+000  2.8448000e+000  3.9721000e+000  6.7440000e-001  0.0000000e+000 -2.1509000e+000 -7.9750000e-001  1.3261600e+001  5.8506000e+000  4.0042000e+000  4.9880000e-001  1.1282000e+000  4.9484000e+000 -3.9423000e+000  4.1016000e+000  5.2810000e-001  5.2114000e+000  8.2901000e+000  4.9880000e-001  1.2498000e+000  4.9484000e+000  4.7214000e+000  3.7679000e+000  7.5266000e+000  2.4674000e+000  2.8910000e-001 -9.4200000e-002 -2.2621000e+000  4.9880000e-001  1.7757000e+000  1.7851000e+000  5.6016667e-001 -1.9232500e+000  1.0000000e+000  0.0000000e+000
  1.6031000e+000 -3.7773000e+000  3.2930000e+000 -1.4418000e+000 -1.0379000e+000  1.2323000e+000 -6.7860000e-001  4.1819000e+000  1.8371000e+000  1.6031000e+000 -8.4910000e-001  4.4960000e-001 -4.5731000e+000  3.8590000e-001  3.3990000e-001 -1.8330000e+000  4.5913000e+000  7.3019000e+000 -8.4910000e-001 -5.5050000e-001 -4.5731000e+000  1.0300000e-002  2.8770000e+000  1.6229000e+000 -2.0924000e+000 -2.7810000e+000 -2.7595000e+000 -1.6554000e+000 -8.4910000e-001 -2.4381000e+000  7.3320000e-001 -1.9358333e+000 -5.1598500e+000  1.0000000e+000  0.0000000e+000
 -3.0140000e-001  5.1858000e+000  1.4016000e+000 -5.3971000e+000  1.9396000e+000 -5.0196000e+000 -1.6887000e+000  5.0275000e+000  2.4915000e+000 -3.0140000e-001  3.8288000e+000 -5.7960000e-001  4.6391000e+000  1.4650000e+000  7.6600000e-001 -6.3490000e-001  6.9781000e+000  5.9760000e+000  3.8288000e+000  9.3200000e-001  4.6391000e+000 -7.7170000e-001  3.0763000e+000 -6.8100000e-002  1.7237000e+000 -1.3850000e-001 -2.8563000e+000  2.7826000e+000  3.8288000e+000  4.0470000e-001 -2.9250000e-001  3.4906667e-001  1.4883500e+000  1.0000000e+000  0.0000000e+000
 -8.4300000e-002  4.7618000e+000 -5.6730000e-001 -7.3558000e+000 -3.3031000e+000 -9.5937000e+000  3.4502000e+000 -4.3870000e+000  2.4526000e+000 -8.4300000e-002 -2.5060000e-001 -4.7628000e+000  2.5606000e+000  2.3008000e+000 -2.5763000e+000  4.1400000e-001  8.5731000e+000  3.4286000e+000 -2.5060000e-001 -4.4556000e+000  2.5606000e+000 -2.3241000e+000 -4.7502000e+000 -3.0524000e+000  1.4593000e+000 -1.1154000e+000 -4.3486000e+000 -1.5175000e+000 -2.5060000e-001 -3.6890000e-001 -6.7206000e+000 -5.9825000e+000 -1.5500000e-001  1.0000000e+000  0.0000000e+000
 -9.9540000e-001 -8.4850000e+000  1.1218000e+000 -1.6126000e+000 -9.6970000e-001 -1.6518000e+000  4.7060000e+000 -8.2752000e+000 -2.3990000e+000 -9.9540000e-001 -4.1129000e+000 -9.6520000e-001 -9.5300000e-001  1.4660000e+000 -1.7137000e+000 -3.3405000e+000 -1.7539000e+000  6.7210000e-001 -4.1129000e+000  1.0100000e-001 -9.5300000e-001 -2.2274000e+000 -2.9740000e+000 -1.1282800e+001 -2.4558000e+000 -8.2290000e-001 -1.6730000e-001  1.9550000e-001 -4.1129000e+000 -3.8298000e+000 -3.1842000e+000 -2.6021000e+000 -3.5968500e+000  1.0000000e+000  0.0000000e+000
 -1.3287000e+000 -1.9228000e+000  1.4353000e+000 -3.6470000e-001  1.6310000e+000  9.2160000e-001  5.3737000e+000  7.2247000e+000 -1.1835000e+000 -1.3287000e+000  1.6268000e+000  1.6774000e+000 -2.1895000e+000  3.4203000e+000  4.6388000e+000  1.0249000e+000  3.7500000e+000  4.6800000e+000  1.6268000e+000  2.6638000e+000 -2.1895000e+000 -1.1632000e+000  1.9776000e+000  5.3880000e+000  1.1236000e+000  5.1779000e+000  6.0699000e+000  2.7002000e+000  1.6268000e+000 -2.6140000e-001  2.0953000e+000  2.5406667e-001  7.4000000e-002  1.0000000e+000  0.0000000e+000
  6.3640000e+000 -7.3000000e-003  6.2700000e-001  3.5458000e+000  9.0590000e-001  5.9497000e+000  3.3043000e+000  7.8649000e+000  3.7978000e+000  6.3640000e+000  1.6031000e+000 -1.3114000e+000  2.2095000e+000  4.3968000e+000  2.3027000e+000  4.0110000e+000  1.6011000e+000  5.6995000e+000  1.6031000e+000  1.6615000e+000  2.2095000e+000 -1.0632000e+000  3.6858000e+000  4.3064000e+000  3.5499000e+000  7.6590000e+000  8.3267000e+000  5.6689000e+000  1.6031000e+000  3.0041000e+000  5.5965000e+000 -2.2603000e+000  4.2945000e-001  1.0000000e+000  0.0000000e+000
  3.0337000e+000  8.9979000e+000 -1.3661000e+000  5.0865000e+000  3.5942000e+000  4.5164000e+000  1.1332000e+000  2.6445000e+000  2.3280000e+000  3.0337000e+000  4.9411000e+000  8.2730000e-001  2.4570000e+000 -1.3369000e+000  6.2744000e+000  6.2870000e+000  7.3473000e+000  2.5989000e+000  4.9411000e+000  4.1869000e+000  2.4570000e+000 -8.8893000e+000 -1.7310000e+000 -8.3500000e-002  3.3778000e+000  5.3189000e+000  2.9059000e+000  1.5549000e+000  4.9411000e+000  6.3895000e+000 -4.3018000e+000 -3.9096000e+000  6.4870000e-001  1.0000000e+000  0.0000000e+000
  1.2137000e+000 -9.6480000e-001 -5.8616000e+000 -2.1889000e+000 -1.3741000e+000 -5.7799000e+000  4.2070000e-001  1.1938000e+000 -4.4087000e+000  1.2137000e+000 -1.2885000e+000 -2.6553000e+000  1.9901000e+000 -4.7890000e-001 -1.3419000e+000  9.6340000e-001 -1.7420000e+000 -8.1717000e+000 -1.2885000e+000 -2.5319000e+000  1.9901000e+000 -6.7440000e+000 -3.4834000e+000  3.7125000e+000  1.3466000e+000 -2.4722000e+000 -2.5571000e+000 -2.7620000e+000 -1.2885000e+000  2.9951000e+000 -9.1587000e+000 -8.7418000e+000 -4.3498000e+000  1.0000000e+000  1.0000000e+000
 -2.0326000e+000  3.8750000e-001 -1.6018000e+000  1.5968000e+000 -8.1110000e-001 -2.4284000e+000  1.3795000e+000 -3.5760000e-001 -4.6578000e+000 -2.0326000e+000 -3.1627000e+000  1.1179000e+000 -2.8783000e+000  3.8381000e+000 -9.0690000e-001 -3.5859000e+000 -8.2209000e+000 -9.5390000e+000 -3.1627000e+000 -7.7700000e-002 -2.8783000e+000 -2.4841000e+000 -3.7161000e+000 -1.9105000e+000  9.7950000e-001 -2.3323000e+000  1.3860000e+000  3.4581000e+000 -3.1627000e+000 -2.1472000e+000 -1.9690000e-001 -7.5294000e+000 -3.1530500e+000  1.0000000e+000  0.0000000e+000
 -2.7392000e+000  4.5203000e+000 -6.4520000e-001  4.1096000e+000  1.1746000e+000  2.7030000e+000  2.8610000e-001 -5.5049000e+000 -5.6595000e+000 -2.7392000e+000 -1.9935000e+000  9.6480000e-001 -5.6787000e+000  3.2399000e+000  1.5023000e+000 -3.9420000e-001 -5.5353000e+000 -4.4175000e+000 -1.9935000e+000  1.5838000e+000 -5.6787000e+000 -1.6407000e+000 -5.0642000e+000 -5.7514000e+000  3.5241000e+000  4.9173000e+000  7.4394000e+000  4.3980000e+000 -1.9935000e+000  1.7650000e-001  1.6886000e+000 -2.6002000e+000  3.3118000e+000  1.0000000e+000  0.0000000e+000
 -1.2788000e+000  4.9542000e+000 -2.3740000e+000  4.1938000e+000  4.7690000e-001  3.4700000e+000 -6.9043000e+000  4.9680000e+000 -7.5619000e+000 -1.2788000e+000 -1.2749000e+000  2.3340000e-001 -9.4510000e-001  4.4889000e+000  2.1407000e+000  2.3216000e+000 -5.7579000e+000 -4.9589000e+000 -1.2749000e+000 -1.6050000e-001 -9.4510000e-001 -1.8862000e+000 -1.9525000e+000  2.2619000e+000  3.9986000e+000  3.5536000e+000  5.0071000e+000  4.0634000e+000 -1.2749000e+000  1.4682000e+000 -1.9082000e+000 -1.1657667e+000  2.1577500e+000  1.0000000e+000  0.0000000e+000
  2.7090000e-001  4.4605000e+000 -6.0550000e-001 -6.6780000e-001  2.8216000e+000  1.6991000e+000 -3.2652000e+000 -1.1254000e+000 -7.4191000e+000  2.7090000e-001 -2.9896000e+000  1.8769000e+000  2.5445000e+000  4.0254000e+000  7.2150000e-001 -6.3200000e-002 -7.3663000e+000 -1.0286300e+001 -2.9896000e+000 -1.3957000e+000  2.5445000e+000 -2.6027000e+000 -4.1065000e+000 -6.4490000e-001  2.1878000e+000 -6.7720000e-001  8.8860000e-001  3.4149000e+000 -2.9896000e+000 -8.1100000e-002  9.4740000e-001 -1.1722000e+000 -7.8970000e-001  1.0000000e+000  0.0000000e+000
 -3.5751000e+000  4.5912000e+000 -1.6777000e+000  7.3920000e-001  4.3142000e+000  8.3090000e-001 -3.4875000e+000  7.3400000e-001 -5.0710000e-001 -3.5751000e+000  1.1990000e-001  5.0883000e+000  2.9621000e+000  1.6868000e+000 -1.3697000e+000  9.9390000e-001 -4.1325000e+000 -9.3330000e+000  1.1990000e-001 -1.5482000e+000  2.9621000e+000 -9.6980000e-001 -5.3218000e+000 -2.2679000e+000 -8.6290000e-001  8.5320000e-001  4.1269000e+000  1.3978000e+000  1.1990000e-001  8.5540000e-001  4.5480000e+000  3.9866667e-001  4.6592000e+000  1.0000000e+000  0.0000000e+000
 -1.8775000e+000  3.9083000e+000  6.4200000e-002  1.2232000e+000  2.2453000e+000  1.8190000e-001  2.1534000e+000 -4.7772000e+000 -1.8827000e+000 -1.8775000e+000 -4.9470000e+000  7.7990000e-001 -5.6117000e+000 -2.1958000e+000 -3.7358000e+000 -2.2989000e+000 -7.4049000e+000 -5.9889000e+000 -4.9470000e+000 -2.3199000e+000 -5.6117000e+000 -1.0400000e+000 -2.6215000e+000 -5.1262000e+000 -8.1280000e-001 -2.7670000e+000 -3.9064000e+000 -6.1010000e-001 -4.9470000e+000 -1.8832000e+000  2.6350000e-001 -1.0198333e+000  1.1689500e+000  1.0000000e+000  0.0000000e+000
  1.8236000e+000 -2.8352000e+000  1.7140000e+000 -3.7097000e+000 -2.6330000e-001 -3.2952000e+000 -1.4827000e+000  9.8390000e-001  3.4423000e+000  1.8236000e+000 -3.2229000e+000 -4.5940000e+000 -2.6759000e+000  4.8935000e+000 -7.4600000e-001 -2.2779000e+000 -8.8869000e+000 -1.0804000e+000 -3.2229000e+000 -1.1879000e+000 -2.6759000e+000  1.1940000e-001 -3.2223000e+000  2.9534000e+000  9.6670000e-001  8.1450000e-001 -1.8444000e+000  5.9678000e+000 -3.2229000e+000 -3.9186000e+000  2.9345000e+000  3.2515000e+000  1.2006000e+000  1.0000000e+000  0.0000000e+000
  6.1550000e-001  3.4748000e+000  1.4190000e+000  2.7943000e+000 -2.4760000e+000  1.2370000e-001  8.7070000e-001 -1.2487000e+000  7.4986000e+000  6.1550000e-001 -1.1775000e+000 -2.1688000e+000  8.7730000e-001  5.7476000e+000 -9.0410000e-001  2.3473000e+000 -4.1311000e+000  4.4644000e+000 -1.1775000e+000 -5.3150000e-001  8.7730000e-001 -4.2020000e-001  4.4840000e+000  1.7897000e+000  4.7079000e+000  5.3352000e+000  1.6225000e+000  8.8568000e+000 -1.1775000e+000  1.8375000e+000  4.6567000e+000  2.5495000e+000  3.0158000e+000  1.0000000e+000  0.0000000e+000
 -7.1230000e-001 -3.4011000e+000  3.8547000e+000  1.6986000e+000 -3.2941000e+000  7.9670000e-001  4.1075000e+000  6.4094000e+000  4.8853000e+000 -7.1230000e-001 -2.7380000e-001 -3.7661000e+000  5.0939000e+000  1.0424000e+000 -4.1700000e-001  7.4359000e+000  5.9402000e+000  7.8476000e+000 -2.7380000e-001 -1.8772000e+000  5.0939000e+000  2.1550000e+000  5.1798000e+000  7.1153000e+000  6.5953000e+000  3.5717000e+000 -2.9212000e+000  6.9850000e-001 -2.7380000e-001  6.3049000e+000  7.0000000e-002  4.2482000e+000 -2.2584000e+000  1.0000000e+000  0.0000000e+000
  5.1460000e-001  2.6421000e+000  6.4390000e-001  2.7969000e+000 -1.3740000e-001  4.6470000e+000 -3.9580000e-001  5.1344000e+000  8.7261000e+000  5.1460000e-001 -1.4060000e-001  1.9753000e+000  3.8610000e+000  1.1360000e+000  2.1056000e+000  7.0562000e+000  1.5017000e+000  8.5439000e+000 -1.4060000e-001  8.8450000e-001  3.8610000e+000 -9.7600000e-001  6.6842000e+000  3.2226000e+000  4.8769000e+000  5.2458000e+000 -3.7320000e+000 -1.3169000e+000 -1.4060000e-001  7.2686000e+000 -2.7990000e+000  3.4933667e+000  7.1650000e-002  1.0000000e+000  1.0000000e+000
  4.5314000e+000  2.4290000e-001  3.3208000e+000  2.1742000e+000  3.9450000e-001  5.4400000e-002  4.3511000e+000  4.5927000e+000  5.1450000e+000  4.5314000e+000  4.2765000e+000  1.2716000e+000  5.9903000e+000  2.8885000e+000  7.4314000e+000  4.3184000e+000  6.2040000e-001  9.3874000e+000  4.2765000e+000  3.1489000e+000  5.9903000e+000  2.6413000e+000  6.4312000e+000  6.1133000e+000  4.5805000e+000  4.0268000e+000 -1.7970000e+000  4.7014000e+000  4.2765000e+000  5.9802000e+000  7.2501000e+000  3.4679333e+000  2.0784000e+000  1.0000000e+000  0.0000000e+000
 -1.3304000e+000 -3.9467000e+000  6.0750000e-001 -2.0912000e+000  6.3710000e-001 -3.7481000e+000  4.5964000e+000  1.6343000e+000  6.7123000e+000 -1.3304000e+000 -1.1081000e+000  7.6000000e-001  1.2801000e+000 -1.0255000e+000  1.1794000e+000  1.4245000e+000 -7.0289000e+000  3.1110000e+000 -1.1081000e+000  3.1500000e-001  1.2801000e+000 -1.6512000e+000  2.3016000e+000  3.6357000e+000 -1.3864000e+000  1.1633000e+000 -3.8386000e+000  1.8080000e+000 -1.1081000e+000  2.6257000e+000  2.2460000e+000 -3.0800000e-001 -3.0648000e+000  1.0000000e+000  0.0000000e+000
  2.6054000e+000  5.2038000e+000  7.6600000e-002 -3.4863000e+000  2.1917000e+000 -1.1892000e+000 -2.2052000e+000  3.3357000e+000  6.0727000e+000  2.6054000e+000  2.8411000e+000  2.0066000e+000  7.1600000e-002  2.2637000e+000  2.2195000e+000  1.6507000e+000 -3.4608000e+000  4.6880000e-001  2.8411000e+000  1.0753000e+000  7.1600000e-002 -3.8691000e+000 -6.5920000e-001 -1.3827000e+000  3.8968000e+000  2.9517000e+000  5.9610000e-001  2.3391000e+000  2.8411000e+000  2.3229000e+000  2.9874000e+000 -4.6633333e-001  2.1879000e+000  1.0000000e+000  0.0000000e+000
  2.4474000e+000  4.1987000e+000  3.1878000e+000 -8.1710000e-001  2.6033000e+000 -2.7270000e-001  1.6508000e+000 -3.8484000e+000  2.5439000e+000  2.4474000e+000 -3.0240000e-001  2.5187000e+000 -3.4400000e-001  2.0850000e+000  1.0350000e-001 -4.7100000e-001 -5.5529000e+000  6.7710000e-001 -3.0240000e-001 -7.6500000e-002 -3.4400000e-001 -1.6957000e+000 -4.2376000e+000 -5.6026000e+000  7.0290000e-001  2.2420000e-001 -4.9823000e+000  1.4470000e-001 -3.0240000e-001  6.5600000e-001  3.5205000e+000 -1.2293000e+000  7.6055000e-001  1.0000000e+000  0.0000000e+000
 -6.4640000e-001 -8.4020000e-001 -8.6800000e-001 -2.1677000e+000 -1.6052000e+000 -3.0264000e+000 -2.0580000e+000  4.9420000e+000  9.4600000e-002 -6.4640000e-001 -2.4294000e+000 -4.2200000e-001 -1.3989000e+000  2.3427000e+000 -4.9128000e+000 -1.8324000e+000 -1.1188900e+001 -4.1549000e+000 -2.4294000e+000  5.5930000e-001 -1.3989000e+000 -1.5714000e+000 -1.5815000e+000  3.1537000e+000 -2.2298000e+000 -2.8529000e+000 -6.1669000e+000  2.8362000e+000 -2.4294000e+000 -2.6177000e+000  1.7262000e+000 -2.3426333e+000 -4.7550000e-001  1.0000000e+000  0.0000000e+000
  2.7490000e-001  8.5898000e+000  4.3133000e+000  2.8179000e+000  3.4386000e+000 -2.7450000e-001  1.9191000e+000  8.5790000e+000  5.7573000e+000  2.7490000e-001  3.8172000e+000  2.0226000e+000  5.3584000e+000  4.9375000e+000  4.3712000e+000  7.2916000e+000  4.3545000e+000  4.5304000e+000  3.8172000e+000  4.9018000e+000  5.3584000e+000  1.5068000e+000 -5.3100000e-002  4.6007000e+000  3.5608000e+000  5.0901000e+000  4.9275000e+000  6.8480000e+000  3.8172000e+000  6.6122000e+000  3.8632000e+000  5.2497333e+000  5.6581000e+000  1.0000000e+000  0.0000000e+000
 -2.6413000e+000 -2.0540000e+000 -1.4510000e+000  4.1728000e+000 -2.3790000e-001  3.2710000e-001  1.5181000e+000  3.4735000e+000 -2.9139000e+000 -2.6413000e+000  7.4250000e-001 -2.8316000e+000  3.3659000e+000 -2.1731000e+000 -1.8617000e+000  3.5705000e+000 -1.6736000e+000  3.4035000e+000  7.4250000e-001 -2.3090000e-001  3.3659000e+000 -4.4198000e+000 -3.7361000e+000  3.8594000e+000  6.9070000e-001  1.2057000e+000  4.3928000e+000 -3.1537000e+000  7.4250000e-001  3.2978000e+000 -3.3666000e+000 -7.4246667e-001  4.0915000e-001  1.0000000e+000  0.0000000e+000
 -2.6911000e+000 -6.8787000e+000 -1.1169000e+000 -6.3900000e-002 -2.2714000e+000  2.5316000e+000  5.8830000e-001 -4.2881000e+000 -3.0484000e+000 -2.6911000e+000 -1.9910000e-001 -2.1910000e+000  2.0376000e+000 -4.9173000e+000  5.8592000e+000  2.0908000e+000  1.7540000e-001  7.4540000e-001 -1.9910000e-001 -1.5304000e+000  2.0376000e+000 -3.3436000e+000 -3.1573000e+000  1.2368000e+000 -4.7842000e+000 -2.0471000e+000  1.4463000e+000 -6.0549000e+000 -1.9910000e-001  7.3410000e-001 -6.3103000e+000  6.3930000e-001 -3.8771000e+000  1.0000000e+000  0.0000000e+000
  1.1997000e+000 -3.7554000e+000 -1.8443000e+000  8.0620000e-001 -3.9742000e+000  9.3020000e-001 -3.8402000e+000 -6.7000000e+000 -9.2620000e-001  1.1997000e+000 -1.6807000e+000 -9.3200000e-001 -1.0642000e+000 -4.4375000e+000  4.7300000e-002 -2.0179000e+000 -4.7629000e+000 -8.4795000e+000 -1.6807000e+000 -3.5290000e-001 -1.0642000e+000 -3.6953000e+000 -6.0840000e-001 -5.5088000e+000 -4.3508000e+000 -2.6950000e+000  3.3494000e+000 -4.8173000e+000 -1.6807000e+000 -1.4336000e+000 -1.0156900e+001  1.2169667e+000  6.7250000e-001  1.0000000e+000  0.0000000e+000
  6.1190000e-001 -1.7370000e+000 -3.3453000e+000  1.7360000e-001 -5.1034000e+000  1.1080000e+000 -4.8173000e+000 -9.2487000e+000 -4.8926000e+000  6.1190000e-001 -2.0193000e+000 -5.1576000e+000 -2.5843000e+000 -6.8486000e+000 -6.7230000e-001 -4.7144000e+000 -9.0810000e+000 -9.8856000e+000 -2.0193000e+000  9.9500000e-001 -2.5843000e+000 -2.2721000e+000 -3.0457000e+000 -9.3236000e+000 -6.0739000e+000 -6.0588000e+000 -2.4300000e-001 -3.2523000e+000 -2.0193000e+000 -2.9977000e+000 -4.2807000e+000 -1.7046000e+000  2.0850500e+000  1.0000000e+000  0.0000000e+000
             NaN             NaN             NaN             NaN             NaN             NaN             NaN             NaN             NaN             NaN             NaN             NaN             NaN             NaN             NaN             NaN             NaN             NaN             NaN             NaN             NaN             NaN             NaN             NaN             NaN             NaN             NaN             NaN             NaN             NaN             NaN             NaN             NaN  1.0000000e+000  0.0000000e+000
             NaN             NaN             NaN             NaN             NaN             NaN             NaN             NaN             NaN             NaN             NaN             NaN             NaN             NaN             NaN             NaN             NaN             NaN             NaN             NaN             NaN             NaN             NaN             NaN             NaN             NaN             NaN             NaN             NaN             NaN             NaN             NaN             NaN  1.0000000e+000  0.0000000e+000
             NaN             NaN             NaN             NaN             NaN             NaN             NaN             NaN             NaN             NaN             NaN             NaN             NaN             NaN             NaN             NaN             NaN             NaN             NaN             NaN             NaN             NaN             NaN             NaN             NaN             NaN             NaN             NaN             NaN             NaN             NaN             NaN             NaN  1.0000000e+000  0.0000000e+000
             NaN             NaN             NaN             NaN             NaN             NaN             NaN             NaN             NaN             NaN             NaN             NaN             NaN             NaN             NaN             NaN             NaN             NaN             NaN             NaN             NaN             NaN             NaN             NaN             NaN             NaN             NaN             NaN             NaN             NaN             NaN             NaN             NaN  1.0000000e+000  1.0000000e+000
  9.9150000e-001  3.5718000e+000  2.8730000e-001 -8.0220000e-001 -2.6316000e+000 -3.0909000e+000  3.9822000e+000 -3.7910000e+000  2.9294000e+000  9.9150000e-001  4.3838000e+000 -2.0806000e+000  2.4490000e-001  2.7312000e+000  2.2176000e+000 -5.3520000e-001 -5.4408000e+000 -2.4826000e+000  4.3838000e+000  2.9950000e-001  2.4490000e-001  1.2899000e+000 -3.9324000e+000  3.3193000e+000  2.4020000e+000 -1.5793000e+000  3.0610000e-001  1.6344000e+000  4.3838000e+000 -1.6548000e+000  9.1476000e+000  3.1928333e+000  6.3854000e+000  1.0000000e+000  0.0000000e+000
 -8.8890000e-001 -1.5930000e-001  1.0990000e-001 -2.1662000e+000 -3.3205000e+000 -2.0467000e+000 -1.9830000e-001 -1.3388000e+000  6.1650000e-001 -8.8890000e-001 -1.7290000e-001 -1.9511000e+000 -4.3900000e-001 -8.9470000e-001 -2.9278000e+000 -2.5970000e-001 -8.4250000e+000 -4.3329000e+000 -1.7290000e-001 -2.2574000e+000 -4.3900000e-001 -1.4098000e+000 -5.1938000e+000  5.4326000e+000  2.6939000e+000 -4.3371000e+000 -5.6560000e-001 -7.3740000e-001 -1.7290000e-001 -1.8231000e+000  2.9038000e+000  1.9936667e-001  2.3660000e+000  1.0000000e+000  0.0000000e+000
 -1.0978000e+000 -1.7455000e+000 -4.9764000e+000  1.9757000e+000  3.5179000e+000  2.4435000e+000 -1.5400000e-002 -1.3682700e+001  1.1196000e+000 -1.0978000e+000  4.2920000e-001  5.2428000e+000 -2.7846000e+000  2.1385000e+000 -1.7906000e+000 -2.9365000e+000 -1.0185600e+001 -5.1000000e+000  4.2920000e-001  2.3980000e-001 -2.7846000e+000  6.1400000e-001 -3.2492000e+000 -8.1659000e+000 -1.3337000e+000 -2.8462000e+000  3.5072000e+000  1.0773000e+000  4.2920000e-001 -2.5950000e+000  4.1282000e+000 -4.3766667e-001  1.1807000e+000  1.0000000e+000  0.0000000e+000
 -2.4300000e-001  2.6714000e+000 -2.7159000e+000  4.6066000e+000  2.8692000e+000  1.8647000e+000 -6.6540000e-001 -1.5890000e-001 -1.4667000e+000 -2.4300000e-001  3.6837000e+000  1.4179000e+000  3.0569000e+000  4.7154000e+000  3.1229000e+000  2.4965000e+000 -2.4198000e+000 -3.3399000e+000  3.6837000e+000  2.4805000e+000  3.0569000e+000 -2.2998000e+000 -3.0865000e+000 -2.3570000e+000  3.3937000e+000  6.8520000e-001  1.7094000e+000  6.1281000e+000  3.6837000e+000  2.8702000e+000  5.8488000e+000  3.2978667e+000  3.2879000e+000  1.0000000e+000  0.0000000e+000
 -7.7280000e-001  3.3813000e+000 -1.3282000e+000  3.7917000e+000  2.4068000e+000  3.8100000e+000 -3.4652000e+000  6.2191000e+000 -4.1771000e+000 -7.7280000e-001  1.0456000e+000  3.8110000e-001  1.3854000e+000  2.7973000e+000  9.8630000e-001  3.8074000e+000 -1.0798000e+000  1.9120000e+000  1.0456000e+000  3.5167000e+000  1.3854000e+000  4.0944000e+000  1.8527000e+000  5.2516000e+000  2.4854000e+000  2.0616000e+000  3.4727000e+000  3.6813000e+000  1.0456000e+000  3.6162000e+000  3.5633000e+000  4.8433667e+000  2.0094000e+000  1.0000000e+000  0.0000000e+000
 -1.6706000e+000 -1.4080000e+000  1.8898000e+000 -1.9932000e+000  9.0970000e-001 -3.2169000e+000 -2.8238000e+000  7.2969000e+000 -1.6437000e+000 -1.6706000e+000 -8.5270000e-001  1.5873000e+000  1.5189000e+000  7.6410000e-001  4.3155000e+000  1.6342000e+000  4.5897000e+000  7.3160000e+000 -8.5270000e-001  2.0631000e+000  1.5189000e+000  4.8269000e+000  5.7146000e+000  7.2837000e+000  7.0760000e-001  1.9512000e+000 -4.8588000e+000  1.5909000e+000 -8.5270000e-001  3.1526000e+000  6.2855000e+000  4.3067667e+000  1.8655500e+000  1.0000000e+000  0.0000000e+000
  1.4430000e+000 -1.9311000e+000  4.4674000e+000 -2.8109000e+000 -1.7990000e-001 -1.2090000e+000 -4.5420000e-001  8.3201000e+000  1.0541000e+000  1.4430000e+000 -2.9049000e+000 -1.7360000e-001 -1.4111000e+000 -1.6043000e+000  2.6856000e+000  8.6910000e-001  1.6077000e+000  6.2463000e+000 -2.9049000e+000  8.3940000e-001 -1.4111000e+000  2.7229000e+000  3.9690000e+000  9.8108000e+000 -2.2525000e+000 -3.8300000e-001 -6.5338000e+000 -1.0335000e+000 -2.9049000e+000  1.5090000e+000  2.3881000e+000  3.9270000e-001 -3.1952500e+000  1.0000000e+000  0.0000000e+000
  4.1467000e+000  1.3645000e+000  1.3940000e-001 -1.9840000e+000  1.4451000e+000 -1.3402000e+000 -1.4906000e+000  1.1159100e+001  5.8300000e+000  4.1467000e+000  1.6063000e+000  3.9314000e+000 -9.8520000e-001  4.5564000e+000 -7.1300000e-001  5.5780000e-001  7.3688000e+000  7.9103000e+000  1.6063000e+000  1.4792000e+000 -9.8520000e-001  2.9583000e+000  4.0618000e+000  9.9687000e+000  1.5588000e+000  5.8800000e-001 -3.4127000e+000  3.4666000e+000  1.6063000e+000  5.1310000e-001  1.7388000e+000  2.7582667e+000  1.0335000e-001  1.0000000e+000  0.0000000e+000
 -5.3060000e-001  3.2299000e+000  8.7700000e-002 -3.4173000e+000 -1.3517000e+000 -1.6427000e+000  6.1600000e-002  8.1702000e+000  3.7892000e+000 -5.3060000e-001 -4.6040000e-001 -7.6620000e-001 -7.7420000e-001  1.4308000e+000 -3.1267000e+000  5.9640000e-001  9.1262000e+000  7.1905000e+000 -4.6040000e-001  1.5914000e+000 -7.7420000e-001  6.4911000e+000  2.4463000e+000  1.9599000e+000  2.1221000e+000 -1.4783000e+000 -6.8272000e+000 -1.0591000e+000 -4.6040000e-001  6.5470000e-001  5.0420000e+000  1.7805333e+000 -9.5420000e-001  1.0000000e+000  1.0000000e+000
  6.1610000e-001 -1.0740000e+000 -1.2413000e+000 -2.5123000e+000 -3.0887000e+000 -1.5757000e+000 -3.6749000e+000  1.2663300e+001  6.9800000e-002  6.1610000e-001  1.2089000e+000 -2.2088000e+000  1.9582000e+000  1.2881000e+000 -1.6412000e+000 -6.3070000e-001  1.1045800e+001  3.7348000e+000  1.2089000e+000 -4.6650000e-001  1.9582000e+000 -1.4653000e+000  1.3895000e+000  1.0284100e+001  1.3449000e+000 -2.3383000e+000 -6.0377000e+000  2.8673000e+000  1.2089000e+000 -1.5770000e-001 -2.3075000e+000 -2.2417000e+000 -3.9496500e+000  1.0000000e+000  0.0000000e+000
 -7.0850000e-001 -7.0496000e+000 -1.8426000e+000  3.8601000e+000 -3.1938000e+000  2.9325000e+000 -1.0833000e+000 -4.3442000e+000 -5.7089000e+000 -7.0850000e-001 -4.1110000e-001 -8.7670000e-001  1.8165000e+000  2.2505000e+000  5.1975000e+000 -2.3129000e+000  4.0126000e+000  6.0847000e+000 -4.1110000e-001  1.0345000e+000  1.8165000e+000  3.8283000e+000 -2.1222000e+000 -3.3190000e+000 -3.2930000e+000 -3.3171000e+000 -2.4583000e+000  2.7976000e+000 -4.1110000e-001 -2.1294000e+000  4.0723000e+000 -2.1933333e-001 -4.4540500e+000  1.0000000e+000  0.0000000e+000
 -6.9900000e-001 -3.5871000e+000  1.3138000e+000  9.0006000e+000  2.9691000e+000  4.0760000e-001  1.6200000e-002  2.4262000e+000  3.7870000e-001 -6.9900000e-001  7.0945000e+000  1.8122000e+000  3.4162000e+000  4.2815000e+000  9.9673000e+000  2.6930000e+000  9.5089000e+000  3.8717000e+000  7.0945000e+000  3.5074000e+000  3.4162000e+000  3.4653000e+000  1.2972000e+000  9.6725000e+000  3.5456000e+000  4.1757000e+000  1.6387000e+000  8.0568000e+000  7.0945000e+000  7.5620000e-001  9.2250000e+000  4.2776000e+000  1.8935000e-001  1.0000000e+000  0.0000000e+000
  1.1599000e+000  6.3661000e+000  4.8576000e+000  7.0014000e+000  9.2552000e+000  3.7633000e+000 -1.1369000e+000  1.1025800e+001  4.3904000e+000  1.1599000e+000  1.1891000e+001  8.3333000e+000  1.3012600e+001  5.4855000e+000  1.6287100e+001  7.9781000e+000  7.1178000e+000  7.3806000e+000  1.1891000e+001  3.8115000e+000  1.3012600e+001 -4.5470000e-001  2.4769000e+000  4.5434000e+000  3.8064000e+000  5.5348000e+000  1.2517200e+001  6.7021000e+000  1.1891000e+001  6.8892000e+000  3.9709000e+000  6.4776000e+000  5.9431500e+000  1.0000000e+000  0.0000000e+000
  3.0440000e-001  9.1184000e+000 -1.1334000e+000  4.7865000e+000  2.7393000e+000  4.7926000e+000 -9.0960000e-001  2.5472000e+000 -2.1072000e+000  3.0440000e-001  6.5790000e+000  1.3431000e+000  6.8084000e+000  5.4204000e+000  8.2804000e+000  5.5553000e+000 -3.8379000e+000 -9.5250000e-001  6.5790000e+000  1.4495000e+000  6.8084000e+000 -5.4980000e-001 -5.4574000e+000  2.1726000e+000  5.4411000e+000  2.2063000e+000  7.5848000e+000  3.9981000e+000  6.5790000e+000  7.4551000e+000  5.1220000e+000  2.3114333e+000  3.3712500e+000  1.0000000e+000  0.0000000e+000
  1.6930000e-001  3.0030000e+000 -2.0454000e+000  5.2496000e+000 -3.3240000e-001  2.0138000e+000  5.1370000e-001  2.0281000e+000 -4.2000000e+000  1.6930000e-001 -2.3137000e+000 -3.4487000e+000  3.4462000e+000  2.5615000e+000 -1.7092000e+000  1.1668000e+000 -6.3253000e+000 -8.6727000e+000 -2.3137000e+000  1.1978000e+000  3.4462000e+000 -3.4429000e+000 -3.8762000e+000  2.4173000e+000  5.8969000e+000  1.0182000e+000  2.2834000e+000  6.8915000e+000 -2.3137000e+000  2.4371000e+000 -1.6999000e+000 -6.8873333e-001  4.2578000e+000  1.0000000e+000  0.0000000e+000
 -1.3665000e+000  3.4745000e+000 -1.4982000e+000  1.1504000e+000 -1.0257000e+000  3.8183000e+000 -4.2378000e+000 -9.2610000e-001 -4.5809000e+000 -1.3665000e+000 -2.6164000e+000 -3.0860000e-001 -1.7358000e+000  4.4703000e+000 -1.4966000e+000  3.0254000e+000 -7.6107000e+000 -7.7161000e+000 -2.6164000e+000  8.5250000e-001 -1.7358000e+000 -4.9256000e+000 -3.8552000e+000  2.0532000e+000  4.7854000e+000  2.1013000e+000  5.8478000e+000  3.4405000e+000 -2.6164000e+000  3.0718000e+000  1.6930000e-001 -2.1502000e+000  2.2445000e-001  1.0000000e+000  0.0000000e+000
  2.5179000e+000 -7.2540000e-001 -3.0592000e+000 -5.1082000e+000 -3.3009000e+000 -9.4310000e-001 -2.0280000e+000 -5.6701000e+000 -4.6849000e+000  2.5179000e+000 -3.7090000e+000 -2.5525000e+000 -2.1420000e+000  9.4070000e-001 -5.8961000e+000  9.5230000e-001 -1.2879100e+001 -1.0730100e+001 -3.7090000e+000 -9.4710000e-001 -2.1420000e+000 -1.9326000e+000 -4.0298000e+000 -4.6136000e+000  4.9470000e-001  1.0076000e+000  2.2060000e+000  2.9832000e+000 -3.7090000e+000  5.6570000e-001 -1.4727000e+000 -3.0906333e+000  7.0565000e-001  1.0000000e+000  0.0000000e+000
 -4.2560000e-001 -2.7555000e+000  1.6020000e-001 -5.4593000e+000 -3.8555000e+000 -1.3772000e+000 -1.4781000e+000 -3.9936000e+000  1.3805000e+000 -4.2560000e-001 -2.0886000e+000 -2.2301000e+000 -3.4230000e+000  3.0511000e+000 -5.8194000e+000 -1.3024000e+000 -6.9417000e+000 -3.4079000e+000 -2.0886000e+000 -8.7180000e-001 -3.4230000e+000 -3.4350000e+000  1.6926000e+000 -7.3872000e+000 -2.0270000e-001 -7.3460000e-001 -3.0355000e+000  1.5212000e+000 -2.0886000e+000 -1.6808000e+000 -6.6482000e+000 -1.1590333e+000 -1.2535500e+000  1.0000000e+000  0.0000000e+000
  6.6980000e-001 -7.9950000e-001  3.7384000e+000 -6.0080000e-001 -2.4296000e+000 -2.3992000e+000 -1.7720000e-001  1.3108000e+000  3.3450000e-001  6.6980000e-001 -9.2380000e-001 -2.9273000e+000  1.7329000e+000  6.9160000e-001  1.5340000e+000  1.2132000e+000 -4.2577000e+000  1.6998000e+000 -9.2380000e-001  1.0290000e+000  1.7329000e+000  1.1977000e+000  4.3014000e+000  4.4368000e+000  2.7976000e+000  1.9492000e+000 -6.8140000e-001  3.9676000e+000 -9.2380000e-001 -2.1566000e+000 -3.5890000e+000  7.6440000e-001  3.5220000e-001  1.0000000e+000  0.0000000e+000
 -2.3862000e+000  2.2680000e-001  2.3290000e-001 -2.4563000e+000 -3.1280000e-001 -1.3762000e+000  4.0150000e-001  4.2861000e+000  4.2634000e+000 -2.3862000e+000  2.9565000e+000 -2.2062000e+000  2.4340000e-001 -2.2830000e-001  2.1191000e+000  3.2482000e+000  1.7748000e+000  2.9700000e-002  2.9565000e+000  5.2800000e-002  2.4340000e-001 -2.1800000e-002  4.5771000e+000  8.2157000e+000 -7.4940000e-001  2.6263000e+000  5.6710000e-001  2.9254000e+000  2.9565000e+000  2.5010000e-001 -4.3340000e-001  1.0677333e+000 -2.7876000e+000  1.0000000e+000  1.0000000e+000
 -1.6860000e+000  3.5510000e-001 -3.7340000e-001  6.5110000e-001 -3.0141000e+000 -1.8027000e+000 -2.1072000e+000  4.4430000e+000  5.1566000e+000 -1.6860000e+000  7.1930000e-001 -3.8248000e+000  3.2974000e+000 -3.0263000e+000  1.6032000e+000  2.5036000e+000  2.6708000e+000  1.9057000e+000  7.1930000e-001 -7.5320000e-001  3.2974000e+000  4.9500000e-001  1.3823000e+000  6.9208000e+000 -2.4944000e+000 -4.4600000e-001  6.2960000e-001 -8.0440000e-001  7.1930000e-001  8.0710000e-001 -9.7620000e-001 -5.6543333e-001 -3.0584000e+000  1.0000000e+000  0.0000000e+000
 -5.8530000e-001 -1.9360000e+000 -2.3644000e+000 -2.4925000e+000 -5.2833000e+000 -2.9318000e+000 -2.1878000e+000 -4.4772000e+000  3.2501000e+000 -5.8530000e-001  5.2190000e-001 -3.6803000e+000 -1.4216000e+000 -2.5259000e+000  2.3040000e-001 -2.8559000e+000  1.1000000e-003  1.8841000e+000  5.2190000e-001 -2.9005000e+000 -1.4216000e+000  2.1009000e+000 -3.8980000e+000 -4.9250000e+000 -5.0391000e+000 -2.3719000e+000 -1.5893000e+000 -1.0049000e+000  5.2190000e-001 -1.7594000e+000 -3.8560000e-001 -2.9589333e+000 -2.9477000e+000  1.0000000e+000  0.0000000e+000
  5.0230000e-001 -1.5639000e+000 -4.1377000e+000 -3.7628000e+000 -4.8677000e+000 -1.3904000e+000 -2.2981000e+000 -5.6706000e+000 -6.7061000e+000  5.0230000e-001 -1.7015000e+000 -5.1056000e+000 -3.7405000e+000 -6.5020000e-001 -3.8900000e+000 -5.9731000e+000 -4.5896000e+000 -4.1908000e+000 -1.7015000e+000 -3.8583000e+000 -3.7405000e+000 -3.2368000e+000 -7.7736000e+000 -4.4163000e+000 -6.3977000e+000 -6.3792000e+000 -2.0532000e+000 -2.6441000e+000 -1.7015000e+000 -7.4486000e+000 -6.1644000e+000 -5.4591333e+000 -2.4993000e+000  1.0000000e+000  0.0000000e+000
  6.3870000e-001 -2.0811000e+000 -3.3074000e+000 -2.0804000e+000  1.8657000e+000  5.2995000e+000 -1.5422000e+000 -3.8315000e+000 -3.0790000e+000  6.3870000e-001  8.8700000e-002  2.0761000e+000  3.2060000e+000  4.7974000e+000  1.6990000e-001 -3.1995000e+000 -4.9132000e+000 -2.9181000e+000  8.8700000e-002  5.5910000e-001  3.2060000e+000 -9.1320000e-001 -5.1232000e+000 -3.5412000e+000 -4.2490000e-001 -3.1919000e+000  8.5820000e-001  1.7049000e+000  8.8700000e-002 -3.5222000e+000 -1.1088000e+000 -2.1702667e+000 -3.0412000e+000  1.0000000e+000  0.0000000e+000
  2.1437000e+000  8.3302000e+000 -7.6430000e-001  3.4331000e+000  5.6347000e+000  3.5313000e+000 -5.6020000e-001  6.0406000e+000  3.0522000e+000  2.1437000e+000  3.8233000e+000  6.6506000e+000  7.2823000e+000  6.0591000e+000  3.6267000e+000  4.9881000e+000  4.4710000e-001 -1.0927000e+000  3.8233000e+000  4.7857000e+000  7.2823000e+000 -2.3856000e+000  2.8450000e+000  4.8100000e-001  7.2546000e+000  5.4613000e+000  6.8438000e+000  6.2213000e+000  3.8233000e+000  3.9768000e+000  5.1164000e+000  3.5758000e+000  6.9260000e+000  1.0000000e+000  0.0000000e+000
  4.4310000e-001  5.5904000e+000  3.2942000e+000  2.0313000e+000  3.1125000e+000  3.6432000e+000  9.4670000e-001  5.9495000e+000  1.3635000e+000  4.4310000e-001  2.1166000e+000  3.1894000e+000  5.9218000e+000  1.7477000e+000  4.0751000e+000  7.3934000e+000  1.8187000e+000  2.6769000e+000  2.1166000e+000  2.3299000e+000  5.9218000e+000 -2.9670000e-001  2.6102000e+000  1.3662000e+000  2.4250000e+000  4.0994000e+000  3.6432000e+000  2.8895000e+000  2.1166000e+000  6.5650000e+000  2.2365000e+000  1.3069667e+000  1.9360500e+000  1.0000000e+000  0.0000000e+000
  3.0706000e+000  2.7216000e+000  1.1960000e-001  1.3089000e+000  2.8550000e-001 -3.4667000e+000 -1.2014000e+000  7.3406000e+000 -8.5310000e-001  3.0706000e+000 -2.9745000e+000  8.4400000e-002 -1.1385000e+000  5.7800000e-002 -2.5858000e+000  3.2956000e+000  2.8115000e+000  1.8975000e+000 -2.9745000e+000  2.6883000e+000 -1.1385000e+000  1.1562000e+000  3.0511000e+000  2.3822000e+000  6.4530000e-001  2.4621000e+000 -9.8170000e-001 -2.2240000e-001 -2.9745000e+000  3.8595000e+000 -5.9080000e-001 -4.1326667e-001  4.2545000e-001  1.0000000e+000  0.0000000e+000
  1.8476000e+000  2.0970000e-001  3.0064000e+000 -6.5290000e-001  9.6480000e-001 -2.1823000e+000 -2.3930000e+000  6.2275000e+000  9.5840000e-001  1.8476000e+000 -3.5455000e+000 -2.1290000e-001  7.0000000e-003 -4.0774000e+000 -1.9044000e+000  3.1582000e+000  5.8604000e+000  7.4882000e+000 -3.5455000e+000  1.7683000e+000  7.0000000e-003 -2.0750000e-001  4.1073000e+000  1.0459800e+001  1.7800000e-002  1.3648000e+000 -3.1276000e+000 -2.2803000e+000 -3.5455000e+000  2.5151000e+000 -4.3100000e-001  3.1573333e-001  9.5570000e-001  1.0000000e+000  0.0000000e+000
 -1.5262000e+000 -1.7140000e-001 -2.9080000e+000 -6.8960000e-001 -9.3950000e-001 -2.4440000e-001  1.7055000e+000  2.7725000e+000  1.2643000e+000 -1.5262000e+000 -7.1750000e-001 -2.9090000e-001 -2.9284000e+000  5.0950000e-001 -2.1205000e+000  2.2243000e+000  5.3115000e+000  5.0360000e-001 -7.1750000e-001 -4.6630000e-001 -2.9284000e+000  9.6380000e-001  1.6267000e+000  1.2812000e+000  5.0750000e-001  1.3751000e+000 -2.2761000e+000 -2.0475000e+000 -7.1750000e-001  2.2047000e+000  3.6590000e-001  8.2076667e-001 -8.0355000e-001  1.0000000e+000  1.0000000e+000
 -6.1260000e-001 -1.0445000e+000 -2.2138000e+000 -2.5795000e+000 -6.6370000e-001 -1.5700000e+000 -3.8750000e-001 -5.2890000e-001  1.9746000e+000 -6.1260000e-001  1.9806000e+000 -2.6062000e+000  2.0570000e-001 -4.8690000e-001 -1.9119000e+000 -2.3620000e-001 -7.7380000e-001 -3.3135000e+000  1.9806000e+000  4.8200000e-001  2.0570000e-001 -2.8319000e+000 -2.8632000e+000 -3.8887000e+000  4.5110000e-001 -4.8700000e-001 -6.0668000e+000 -4.5756000e+000  1.9806000e+000 -1.0448000e+000 -5.6234000e+000 -2.6434667e+000 -1.7710000e-001  1.0000000e+000  0.0000000e+000
 -1.4733000e+000  7.3110000e-001 -2.6796000e+000 -1.6574000e+000  6.2150000e-001  3.1130000e-001  3.7123000e+000 -3.6681000e+000 -3.2284000e+000 -1.4733000e+000  9.0830000e-001 -5.2150000e-001  4.4574000e+000 -2.3535000e+000 -2.5303000e+000  1.6237000e+000 -1.9507000e+000 -4.3230000e-001  9.0830000e-001 -7.5050000e-001  4.4574000e+000 -1.2571000e+000 -9.1317000e+000 -4.6074000e+000  2.1610000e-001  8.0890000e-001 -1.0642000e+000 -1.5876000e+000  9.0830000e-001  2.4507000e+000 -4.2392000e+000 -2.7370333e+000  4.1965000e-001  1.0000000e+000  0.0000000e+000
 -3.5564000e+000 -4.5474000e+000 -2.4218000e+000 -6.6059000e+000 -4.3957000e+000 -5.2833000e+000 -9.3300000e-002 -2.7509000e+000 -2.4539000e+000 -3.5564000e+000  1.2479000e+000 -9.7800000e-002 -4.4551000e+000 -4.3634000e+000 -2.0779000e+000 -4.6087000e+000 -1.0642100e+001 -6.8174000e+000  1.2479000e+000 -3.2312000e+000 -4.4551000e+000 -3.7420000e-001 -3.5022000e+000 -1.6470000e+000 -2.3957000e+000 -2.4172000e+000 -4.7180000e+000 -3.4773000e+000  1.2479000e+000 -5.2813000e+000 -7.0366000e+000 -3.4419333e+000  5.4105000e-001  1.0000000e+000  0.0000000e+000
 -3.2660000e-001 -6.1292000e+000 -1.8437000e+000 -3.8778000e+000 -1.9268000e+000 -1.9521000e+000 -3.2975000e+000 -1.7179800e+001 -4.4134000e+000 -3.2660000e-001 -4.9366000e+000 -1.7438000e+000 -8.0140000e+000  5.5170000e-001 -4.4329000e+000 -9.2752000e+000 -1.4649300e+001 -1.2795300e+001 -4.9366000e+000 -2.1749000e+000 -8.0140000e+000 -6.3840000e+000 -4.1227000e+000 -1.0259300e+001 -1.8486000e+000 -4.1458000e+000 -9.0386000e+000  1.9267000e+000 -4.9366000e+000 -8.8489000e+000 -8.1038000e+000 -6.1248333e+000 -3.6093500e+000  1.0000000e+000  0.0000000e+000
 -2.0131000e+000  4.4344000e+000  1.7590000e-001  3.6336000e+000  3.4406000e+000  9.6710000e-001  1.4721000e+000 -1.8165000e+000 -8.3830000e-001 -2.0131000e+000 -1.2834000e+000  6.6140000e-001 -3.7899000e+000  5.7709000e+000 -1.1195000e+000  1.4669000e+000 -9.0288000e+000 -2.6034000e+000 -1.2834000e+000  1.2960000e-001 -3.7899000e+000 -2.5085000e+000 -1.2364000e+000 -4.3775000e+000  2.9899000e+000  2.9490000e+000  6.5851000e+000  5.9602000e+000 -1.2834000e+000 -4.0160000e-001 -5.9620000e-001  1.2139667e+000  3.3917000e+000  1.0000000e+000  0.0000000e+000
  2.2591000e+000  6.6985000e+000  2.4213000e+000  2.7185000e+000  2.0992000e+000  1.3754000e+000  2.7255000e+000  1.8947000e+000  3.0396000e+000  2.2591000e+000 -2.8541000e+000  2.2277000e+000 -5.5720000e-001  4.8023000e+000  1.6209000e+000  2.8756000e+000 -4.1357000e+000 -8.9480000e-001 -2.8541000e+000  1.8297000e+000 -5.5720000e-001 -3.9505000e+000 -9.0380000e-001 -5.2700000e-002  1.4395000e+000  4.3447000e+000  2.8967000e+000  4.6496000e+000 -2.8541000e+000  2.6421000e+000  3.4611000e+000  1.5722667e+000  4.8495500e+000  1.0000000e+000  0.0000000e+000
 -2.3553000e+000 -5.9946000e+000 -7.7700000e-002  4.0956000e+000  3.7740000e-001  3.1969000e+000  3.1506000e+000 -2.2206000e+000  4.7090000e-001 -2.3553000e+000 -8.6060000e-001 -5.9120000e-001 -1.8111000e+000 -1.5883000e+000  3.1087000e+000  4.8100000e-001 -5.2468000e+000  1.8220000e-001 -8.6060000e-001  1.0049000e+000 -1.8111000e+000  1.4792000e+000 -3.5627000e+000 -1.1063300e+001 -2.0924000e+000  1.0787000e+000  4.9967000e+000 -2.9842000e+000 -8.6060000e-001  2.7210000e+000  3.5786000e+000 -3.5683000e+000 -2.5818500e+000  1.0000000e+000  0.0000000e+000
 -3.0497000e+000  7.9340000e-001 -1.8521000e+000  2.5154000e+000  1.4900000e-001 -3.4070000e-001  2.1180000e+000 -7.3980000e-001  1.7681000e+000 -3.0497000e+000 -1.3739000e+000 -9.1770000e-001 -3.7690000e-001 -4.2160000e-001  2.6922000e+000 -5.2920000e-001 -3.1808000e+000  1.8387000e+000 -1.3739000e+000  8.7400000e-002 -3.7690000e-001 -1.3309000e+000 -2.6854000e+000 -5.1548000e+000 -1.5447000e+000  3.3028000e+000  4.2798000e+000 -1.9561000e+000 -1.3739000e+000 -1.4190000e-001  3.4227000e+000 -1.3299333e+000  1.0841500e+000  1.0000000e+000  0.0000000e+000
  2.8810000e-001 -1.2707000e+000 -1.0532000e+000  3.1199000e+000 -2.1416000e+000  3.7625000e+000  5.2160000e-001 -5.1812000e+000 -1.2892000e+000  2.8810000e-001 -3.7847000e+000  8.2350000e-001 -2.2115000e+000 -4.6489000e+000  3.4051000e+000 -1.2536000e+000 -7.1442000e+000 -3.7644000e+000 -3.7847000e+000 -1.2694000e+000 -2.2115000e+000 -8.7130000e-001 -2.6560000e+000  1.8614000e+000 -2.8484000e+000 -5.1270000e-001  7.2175000e+000 -5.9894000e+000 -3.7847000e+000 -1.1297000e+000  1.1937000e+000 -1.5903667e+000 -1.5901500e+000  1.0000000e+000  0.0000000e+000
 -1.2404000e+000  6.5980000e-001  1.7666000e+000 -3.4161000e+000  1.8170000e-001  2.1300000e-002  7.7740000e-001 -3.7594000e+000 -1.3877000e+000 -1.2404000e+000 -3.0014000e+000  1.3335000e+000 -3.1567000e+000 -3.1626000e+000  2.3000000e-002 -1.9237000e+000 -5.5010000e+000 -5.1356000e+000 -3.0014000e+000  2.7060000e-001 -3.1567000e+000 -3.0021000e+000  3.0900000e+000  9.4100000e-001 -8.5470000e-001 -3.0790000e+000  2.7216000e+000 -2.4702000e+000 -3.0014000e+000 -2.3991000e+000 -5.0675000e+000 -8.4566667e-001 -2.8745000e+000  1.0000000e+000  1.0000000e+000
  2.0837000e+000 -2.6648000e+000  9.7990000e-001 -1.3534000e+000 -5.5940000e-001 -2.1110000e+000  2.3582000e+000  7.2170000e-001  3.8884000e+000  2.0837000e+000 -3.3064000e+000  1.2727000e+000 -3.2747000e+000  1.5555000e+000 -1.4210000e+000 -1.7197000e+000 -1.2676000e+000 -1.0853000e+000 -3.3064000e+000  1.0471000e+000 -3.2747000e+000 -1.1196000e+000  1.6667000e+000 -3.0130000e-001 -7.3200000e-001 -1.9696000e+000  2.2975000e+000  8.4890000e-001 -3.3064000e+000 -1.1651000e+000 -4.7969000e+000 -4.8193333e-001 -2.0290000e+000  1.0000000e+000  0.0000000e+000
 -4.9712000e+000 -1.0320700e+001  1.4802000e+000 -3.0110000e-001 -2.9667000e+000  9.9750000e-001  3.5012000e+000 -3.9678000e+000  3.1596000e+000 -4.9712000e+000 -2.6053000e+000 -1.2012000e+000  9.6450000e-001 -2.1401000e+000 -7.3860000e-001 -1.7733000e+000 -2.1386000e+000  8.8670000e-001 -2.6053000e+000 -2.0085000e+000  9.6450000e-001 -1.2596000e+000  2.2900000e-002 -7.2029000e+000 -2.0945000e+000 -2.7284000e+000 -2.2597000e+000 -1.7686000e+000 -2.6053000e+000 -6.5700000e-001 -1.3403000e+000 -3.0260333e+000 -3.3671000e+000  1.0000000e+000  0.0000000e+000
 -2.6858000e+000 -4.1080000e-001 -5.8340000e-001  1.4739000e+000  9.2720000e-001  1.1804000e+000  3.0903000e+000 -5.3120000e+000 -1.1200000e-002 -2.6858000e+000  2.7420000e-001  1.9168000e+000  3.1300000e-002  1.6899000e+000  9.7560000e-001  6.1540000e-001 -1.5540000e+000  2.1637000e+000  2.7420000e-001 -8.7050000e-001  3.1300000e-002 -1.4410000e-001 -5.5160000e-001 -5.9059000e+000 -6.9360000e-001  4.5800000e-001  2.9607000e+000  3.6558000e+000  2.7420000e-001  9.5300000e-001  1.1180000e-001 -9.4933333e-001 -1.7645500e+000  1.0000000e+000  0.0000000e+000
 -1.5170000e-001  4.5655000e+000  7.6320000e-001  8.2940000e-001  8.8360000e-001  1.6791000e+000 -1.2299000e+000 -6.5244000e+000 -1.9754000e+000 -1.5170000e-001  1.3970000e-001  3.6822000e+000  3.8307000e+000  2.6866000e+000  1.5140000e-001  1.3557000e+000 -6.1535000e+000 -1.7319000e+000  1.3970000e-001 -1.1949000e+000  3.8307000e+000 -2.5363000e+000 -2.8608000e+000 -1.1030000e+000  1.5242000e+000  1.8120000e+000  6.0310000e-001  1.9055000e+000  1.3970000e-001 -2.0110000e-001  2.0620000e+000  5.9900000e-002  4.6805500e+000  1.0000000e+000  0.0000000e+000
  2.0100000e+000  2.7789000e+000 -2.8845000e+000 -6.2680000e-001 -1.1500000e-002 -6.2560000e-001 -7.0780000e-001 -5.9748000e+000 -4.4880000e-001  2.0100000e+000 -1.3445000e+000  1.3000000e-002 -4.0318000e+000 -8.2290000e-001  1.0525000e+000  4.6990000e-001 -2.4824000e+000 -4.7876000e+000 -1.3445000e+000  8.9330000e-001 -4.0318000e+000 -1.0916000e+000  5.0100000e-002 -7.9379000e+000 -1.5051000e+000  2.3059000e+000  4.1571000e+000 -1.4237000e+000 -1.3445000e+000  1.2198000e+000  6.6040000e+000  1.0988667e+000  2.5352000e+000  1.0000000e+000  0.0000000e+000
  2.1432000e+000  2.7928000e+000 -2.6099000e+000  1.2782000e+000 -1.0636000e+000 -1.9420000e+000  8.2590000e-001  3.1974000e+000 -3.3312000e+000  2.1432000e+000 -1.1852000e+000 -2.3460000e-001 -2.3233000e+000 -2.0700000e+000  2.7361000e+000  7.7320000e-001 -8.8880000e-001 -5.0303000e+000 -1.1852000e+000  8.2500000e-002 -2.3233000e+000  2.8840000e-001 -9.9670000e-001 -2.9493000e+000 -9.5330000e-001  6.0870000e-001 -1.1315000e+000 -2.9568000e+000 -1.1852000e+000  1.3168000e+000  5.2378000e+000  1.6743667e+000  2.3580000e-001  1.0000000e+000  0.0000000e+000
  2.9678000e+000  1.2204000e+000 -2.4502000e+000  3.9842000e+000  4.3110000e-001  1.9303000e+000  3.4163000e+000 -1.1622000e+000 -6.0180000e-001  2.9678000e+000  1.2010000e+000 -4.7530000e-001 -2.4520000e-001 -4.6754000e+000  1.7546000e+000  1.4737000e+000  1.1807000e+000 -4.6108000e+000  1.2010000e+000 -3.2300000e-002 -2.4520000e-001  9.4800000e-001 -1.6135000e+000  6.7220000e-001  4.7700000e-002  4.5172000e+000  3.6307000e+000 -8.7920000e-001  1.2010000e+000  1.4077000e+000  7.4015000e+000  2.1696333e+000  3.2078500e+000  1.0000000e+000  0.0000000e+000
  9.6280000e-001 -3.0320000e+000 -1.8452000e+000  5.3876000e+000 -2.1974000e+000  4.2820000e+000 -6.5640000e-001 -3.6040000e+000 -9.3750000e-001  9.6280000e-001  1.0974000e+000 -1.7519000e+000 -3.7952000e+000 -4.5389000e+000 -2.5000000e-003  1.0104000e+000  7.8830000e-001 -3.3647000e+000  1.0974000e+000 -1.6116000e+000 -3.7952000e+000 -1.0117000e+000 -4.4701000e+000 -3.1837000e+000 -2.8410000e-001  1.2035000e+000  5.5678000e+000 -3.2953000e+000  1.0974000e+000 -8.9000000e-001  5.4123000e+000  2.2822000e+000 -2.2085000e+000  1.0000000e+000  0.0000000e+000
 -4.3700000e-002 -6.9409000e+000 -1.6280000e-001  4.8828000e+000 -3.6386000e+000  1.9625000e+000 -1.6291000e+000 -8.5603000e+000  2.9077000e+000 -4.3700000e-002  1.4869000e+000 -2.9468000e+000 -4.8961000e+000 -6.0203000e+000 -1.6263000e+000 -1.3634000e+000 -9.6381000e+000 -6.9784000e+000  1.4869000e+000 -1.6371000e+000 -4.8961000e+000  2.7460000e-001  2.5920000e-001 -6.8675000e+000 -7.2220000e+000  7.3660000e-001  2.0884000e+000 -5.3890000e+000  1.4869000e+000 -2.2216000e+000  2.5380000e+000  1.2730667e+000 -1.0573000e+000  1.0000000e+000  1.0000000e+000
 -3.3180000e-001 -1.7742000e+000  1.4726000e+000 -2.0205000e+000 -2.0605000e+000  3.3886000e+000 -4.4346000e+000  1.2880000e+000  9.4340000e-001 -3.3180000e-001  7.1240000e-001 -1.2141000e+000 -1.2712000e+000  1.4550000e-001 -2.6307000e+000 -1.4210000e+000  8.5860000e-001 -4.9906000e+000  7.1240000e-001 -3.0105000e+000 -1.2712000e+000 -3.9760000e-001  4.2417000e+000  1.1945000e+000 -1.1552000e+000  2.3720000e-001  4.4690000e-001 -4.0932000e+000  7.1240000e-001 -2.6896000e+000  3.6272000e+000  3.6968333e+000  1.0940000e-001  1.0000000e+000  0.0000000e+000
 -5.2260000e-001 -3.0560000e-001 -7.9990000e-001  7.2190000e-001  1.8005000e+000  4.1492000e+000  7.0820000e-001 -2.6842000e+000  2.8902000e+000 -5.2260000e-001 -1.6776000e+000  1.6236000e+000  8.0600000e-002 -1.0223000e+000  4.5000000e-002 -1.1568000e+000  4.6621000e+000  1.4890000e-001 -1.6776000e+000  1.0030000e-001  8.0600000e-002  3.8250000e+000  1.6454000e+000 -1.5665000e+000  5.4710000e-001  3.7030000e-001  3.3970000e-001 -3.0033000e+000 -1.6776000e+000 -2.3421000e+000  3.4600000e+000  6.1072333e+000  3.5012500e+000  1.0000000e+000  0.0000000e+000
 -1.6699000e+000 -1.0713000e+000 -7.3450000e-001 -1.8007000e+000  1.0951000e+000  3.7831000e+000 -1.0528000e+000  5.7380000e-001  1.0133000e+000 -1.6699000e+000 -2.3130000e-001 -2.6720000e-001  4.2780000e-001 -2.9571000e+000 -2.0320000e-001 -1.8144000e+000  2.6645000e+000  2.9400000e-001 -2.3130000e-001 -2.8245000e+000  4.2780000e-001 -3.1380000e-001  8.5010000e-001 -1.9776000e+000  8.9560000e-001 -2.3392000e+000 -5.5559000e+000 -1.8238000e+000 -2.3130000e-001 -9.2100000e-001 -5.7608000e+000  2.2153000e+000  1.9191500e+000  1.0000000e+000  0.0000000e+000
 -2.0253000e+000 -5.1920000e+000  5.3900000e-002  2.9670000e-001 -1.7303000e+000  1.5668000e+000 -8.5720000e-001 -1.0227000e+000  7.3620000e-001 -2.0253000e+000 -4.6250000e-001 -3.1174000e+000 -1.1118000e+000  2.8456000e+000 -9.3510000e-001 -1.2384000e+000  1.0886000e+000  1.0102000e+000 -4.6250000e-001 -2.6015000e+000 -1.1118000e+000  1.1119000e+000  6.6360000e-001 -1.8872000e+000  1.7380000e+000 -2.6832000e+000  1.5109000e+000 -2.6210000e-001 -4.6250000e-001 -7.7830000e-001 -2.2424000e+000  2.3369333e+000 -1.9419500e+000  1.0000000e+000  0.0000000e+000
 -5.0850000e-001 -3.0107000e+000 -8.4610000e-001 -2.3566000e+000 -2.6689000e+000  2.2832000e+000  1.0482000e+000 -7.2359000e+000  2.0092000e+000 -5.0850000e-001 -9.7410000e-001 -4.6940000e-001 -3.8287000e+000 -4.4265000e+000  2.0678000e+000 -3.0505000e+000  1.9147000e+000 -5.6750000e-001 -9.7410000e-001 -1.8479000e+000 -3.8287000e+000 -9.1300000e-002 -3.9160000e-001  1.9261000e+000 -2.3868000e+000 -2.6015000e+000 -5.4110000e-001 -2.6581000e+000 -9.7410000e-001 -2.1752000e+000 -7.8300000e-001  4.0269333e+000  1.1532500e+000  1.0000000e+000  0.0000000e+000
  6.5240000e-001 -4.9692000e+000 -3.9260000e-001 -1.8660000e-001 -1.5974000e+000  3.8439000e+000 -1.8690000e-001 -8.7990000e-001 -1.4509000e+000  6.5240000e-001 -1.5079000e+000  2.8230000e-001 -2.3045000e+000 -4.5766000e+000 -5.6973000e+000 -3.5157000e+000  2.0356000e+000 -1.7876000e+000 -1.5079000e+000 -5.8560000e-001 -2.3045000e+000 -1.3827000e+000 -1.5491000e+000  6.4984000e+000 -6.9840000e-001 -3.0967000e+000  2.4400000e+000 -2.0823000e+000 -1.5079000e+000 -3.9493000e+000 -2.4118000e+000  2.7421333e+000 -1.5565500e+000  1.0000000e+000  0.0000000e+000
 -2.0670000e-001 -1.5306000e+000  2.5573000e+000 -2.7429000e+000 -2.7080000e-001 -3.1120000e+000 -1.1003000e+000 -5.3520000e-001  2.2413000e+000 -2.0670000e-001 -1.2458000e+000 -1.0435000e+000 -1.2314000e+000  1.0510000e-001 -3.0129000e+000 -1.2375000e+000  4.6338000e+000  3.4591000e+000 -1.2458000e+000  2.4790000e-001 -1.2314000e+000 -7.1680000e-001  2.7206000e+000  8.4370000e-001 -6.2040000e-001 -2.3591000e+000  8.2000000e-003 -2.5671000e+000 -1.2458000e+000 -2.3740000e+000 -7.1931000e+000  3.1318667e+000  1.2815000e+000  1.0000000e+000  0.0000000e+000
  1.0624000e+000 -2.9929000e+000  3.9025000e+000 -1.4153000e+000 -5.8830000e-001  7.9200000e-002  1.9158000e+000 -2.3086000e+000 -1.5600000e-002  1.0624000e+000  1.4579000e+000 -5.4850000e-001 -2.8247000e+000 -2.2704000e+000 -4.4180000e+000 -1.6998000e+000  5.1231000e+000  5.8393000e+000  1.4579000e+000  4.3500000e-001 -2.8247000e+000  7.8010000e-001  1.6153000e+000 -6.3633000e+000 -2.3930000e+000 -1.6227000e+000  6.0780000e-001 -1.1303000e+000  1.4579000e+000 -1.9929000e+000 -2.2121000e+000  3.1572000e+000 -1.8307000e+000  1.0000000e+000  0.0000000e+000
  1.4992000e+000 -5.7639000e+000  5.8320000e-001 -3.7242000e+000 -5.3210000e+000 -4.5708000e+000 -3.6067000e+000  1.9830000e-001  1.8716000e+000  1.4992000e+000 -2.9096000e+000 -2.7856000e+000 -3.3530000e+000 -3.5604000e+000 -6.3886000e+000 -3.9421000e+000  2.1025000e+000  2.2023000e+000 -2.9096000e+000 -3.3406000e+000 -3.3530000e+000 -3.7095000e+000 -1.6518000e+000 -8.0519000e+000 -8.1917000e+000 -3.3275000e+000 -5.6367000e+000 -2.5701000e+000 -2.9096000e+000 -3.7825000e+000 -7.9212000e+000 -2.6068333e+000 -2.8323500e+000  1.0000000e+000  1.0000000e+000
 -7.7500000e-002 -2.1857000e+000  5.4584000e+000 -1.4151000e+000 -3.5230000e-001 -1.2470000e-001  7.6670000e-001 -1.3500000e-002  2.2042000e+000 -7.7500000e-002  3.3340000e-001  1.9344000e+000  5.9210000e-001 -3.6712000e+000  6.7800000e-002 -2.7024000e+000  4.7678000e+000  4.8148000e+000  3.3340000e-001 -1.3885000e+000  5.9210000e-001  1.0670000e+000  3.8832000e+000 -1.6221000e+000 -5.0022000e+000 -3.3507000e+000 -1.1773000e+000 -5.8575000e+000  3.3340000e-001 -3.7208000e+000 -1.1414000e+000 -6.9380000e-001 -6.9410000e-001  1.0000000e+000  0.0000000e+000
  1.4420000e+000 -3.3670000e-001 -4.9390000e-001  3.6550000e+000 -7.6880000e-001  3.1244000e+000 -7.8730000e-001 -1.3678000e+000 -2.7291000e+000  1.4420000e+000 -3.7427000e+000 -1.2106000e+000 -6.1620000e-001 -3.2378000e+000 -1.3430000e-001 -3.1586000e+000  5.3646000e+000 -2.2141000e+000 -3.7427000e+000 -1.0320000e-001 -6.1620000e-001  8.2070000e-001 -4.7090000e-001 -1.5705000e+000 -3.0164000e+000 -2.9221000e+000 -3.8893000e+000 -3.7411000e+000 -3.7427000e+000 -3.9636000e+000 -1.1171000e+000 -3.4920000e-001 -8.0875000e-001  1.0000000e+000  0.0000000e+000
  7.8390000e-001  9.2160000e-001 -2.6768000e+000  2.5508000e+000  8.4550000e-001 -1.2923000e+000 -2.2167000e+000  2.8656000e+000 -1.7827000e+000  7.8390000e-001  4.4620000e-001 -2.2174000e+000  7.9670000e-001  3.0770000e-001 -7.2930000e-001 -4.0930000e-001  8.4322000e+000 -1.2783000e+000  4.4620000e-001  2.2200000e-002  7.9670000e-001 -2.8082000e+000  3.3080000e-001  4.6552000e+000 -1.6241000e+000 -1.7088000e+000 -1.0650000e+000 -4.3000000e-003  4.4620000e-001 -3.8290000e-001 -2.6550000e-001  7.2813333e-001 -3.1265000e-001  1.0000000e+000  0.0000000e+000
  2.0831000e+000  6.4187000e+000  1.6503000e+000  4.6888000e+000  7.6075000e+000  4.0463000e+000 -1.0563000e+000  2.5384000e+000  3.0191000e+000  2.0831000e+000  4.5671000e+000  4.2479000e+000  5.8404000e+000  5.4152000e+000  1.6129000e+000  3.9321000e+000  1.8457000e+000 -6.1650000e-001  4.5671000e+000  1.8057000e+000  5.8404000e+000 -1.6154000e+000 -8.4350000e-001  3.4141000e+000  2.7943000e+000  4.3494000e+000  2.4210000e+000  4.2551000e+000  4.5671000e+000  4.0447000e+000  4.6072000e+000  4.4994667e+000  5.5519000e+000  1.0000000e+000  0.0000000e+000
  8.5690000e-001  6.2271000e+000 -9.8730000e-001 -2.2479000e+000  8.1960000e-001  3.3583000e+000 -1.8943000e+000 -6.1490000e-001 -3.0470000e+000  8.5690000e-001  4.5830000e+000 -1.0946000e+000  1.5173000e+000 -8.2550000e-001 -5.9240000e-001  3.3825000e+000 -3.1303000e+000  8.5830000e-001  4.5830000e+000  3.0350000e-001  1.5173000e+000 -9.8950000e-001 -5.8219000e+000  9.0390000e-001  2.9478000e+000  3.1116000e+000 -8.9920000e-001  2.3061000e+000  4.5830000e+000  5.2089000e+000  7.9813000e+000  2.8693000e+000  3.7500500e+000  1.0000000e+000  0.0000000e+000
 -1.1064000e+000 -2.6662000e+000  8.2370000e-001 -1.2300000e-001 -2.6760000e-001 -2.6632000e+000  2.7394000e+000 -4.8099000e+000 -7.9850000e-001 -1.1064000e+000  2.0917000e+000 -1.2197000e+000 -6.1320000e-001 -3.2441000e+000 -6.2091000e+000 -1.3545000e+000 -8.4810000e-001 -4.1308000e+000  2.0917000e+000 -2.9130000e-001 -6.1320000e-001 -5.2320000e-001 -2.2060000e-001 -3.1916000e+000 -1.7154000e+000 -5.4060000e-001 -2.5389000e+000 -2.3328000e+000  2.0917000e+000 -1.0967000e+000  1.1369000e+000  2.3462667e+000  1.5020500e+000  1.0000000e+000  0.0000000e+000
 -5.0090000e-001 -9.5820000e-001  1.9617000e+000  4.4996000e+000 -2.0923000e+000 -1.5128000e+000 -6.3340000e-001  1.6319000e+000 -1.1579000e+000 -5.0090000e-001 -1.2972000e+000 -4.8539000e+000  6.7140000e-001 -2.4239000e+000 -4.6131000e+000  8.2190000e-001 -2.0424000e+000 -1.6028000e+000 -1.2972000e+000 -1.7158000e+000  6.7140000e-001 -1.4657000e+000 -2.6852000e+000 -1.0109000e+000 -1.1080000e-001 -6.5340000e-001  2.5680000e-001 -3.1993000e+000 -1.2972000e+000  2.4836000e+000 -2.8073000e+000 -3.8713333e-001 -1.3824000e+000  1.0000000e+000  0.0000000e+000
  7.8420000e-001  6.6200000e-002  2.2041000e+000 -1.2771000e+000 -1.8481000e+000 -3.9102000e+000  2.7723000e+000  2.7576000e+000 -2.0749000e+000  7.8420000e-001 -1.0886000e+000 -2.5311000e+000  9.8350000e-001 -2.7051000e+000 -3.0430000e+000 -1.3391000e+000 -3.2533000e+000  2.8833000e+000 -1.0886000e+000 -2.1113000e+000  9.8350000e-001  9.8080000e-001 -1.1766000e+000  5.9507000e+000 -2.0924000e+000 -1.8195000e+000 -2.4948000e+000 -1.3287000e+000 -1.0886000e+000  1.3478000e+000 -4.2967000e+000 -3.1318333e+000  1.0510000e+000  1.0000000e+000  0.0000000e+000
  5.4670000e-001 -3.5260000e-001  2.4480000e-001 -2.6091000e+000 -4.5675000e+000 -8.7209000e+000  1.6700000e-001 -3.8290000e-001 -5.1878000e+000  5.4670000e-001 -7.1846000e+000 -3.9307000e+000 -2.9583000e+000  2.1770000e-001 -6.3578000e+000 -2.8000000e+000 -7.4601000e+000 -5.3246000e+000 -7.1846000e+000 -5.0868000e+000 -2.9583000e+000 -4.4576000e+000 -3.8356000e+000  1.4485000e+000  1.0173000e+000 -2.7866000e+000 -6.3337000e+000 -1.6236000e+000 -7.1846000e+000 -2.2798000e+000 -8.8857000e+000 -8.7436333e+000 -1.7671000e+000  1.0000000e+000  0.0000000e+000
 -1.9110000e+000 -6.7492000e+000 -2.6755000e+000 -2.2790000e-001 -3.8398000e+000 -5.0395000e+000 -6.4420000e-001 -1.0185200e+001 -1.0114900e+001 -1.9110000e+000 -6.2661000e+000 -2.4151000e+000 -8.4668000e+000 -1.1596000e+000 -4.6205000e+000 -5.3713000e+000 -1.1801900e+001 -5.7999000e+000 -6.2661000e+000 -4.7878000e+000 -8.4668000e+000 -3.4349000e+000 -3.7017000e+000 -6.6728000e+000 -1.5529000e+000 -4.8910000e+000 -1.1506000e+000 -1.0308000e+000 -6.2661000e+000 -5.4188000e+000 -1.1073600e+001 -9.6726000e+000 -7.0422500e+000  1.0000000e+000  1.0000000e+000
  2.4610000e-001 -3.0479000e+000 -6.2540000e-001 -2.1346000e+000 -2.2673000e+000 -3.8143000e+000  1.4306000e+000 -6.7718000e+000 -2.7678000e+000  2.4610000e-001 -7.4971000e+000 -2.5396000e+000 -3.7265000e+000 -2.0578000e+000 -4.3225000e+000 -6.1233000e+000 -8.9229000e+000 -5.5353000e+000 -7.4971000e+000 -3.8745000e+000 -3.7265000e+000 -4.2570000e+000 -2.6319000e+000 -1.6462400e+001 -4.4517000e+000 -3.1613000e+000  3.4740000e-001 -1.5960000e+000 -7.4971000e+000 -5.3128000e+000 -1.0176200e+001 -8.9019333e+000 -3.7418000e+000  1.0000000e+000  0.0000000e+000
  1.8602000e+000 -1.5565000e+000  1.4945000e+000 -4.3245000e+000  2.7730000e+000 -7.5310000e-001  9.6920000e-001  1.0798000e+000 -4.3016000e+000  1.8602000e+000 -9.1150000e-001  1.4396000e+000 -2.6456000e+000  1.1418000e+000 -5.4880000e-001 -3.6864000e+000  7.8180000e-001 -6.4210000e-001 -9.1150000e-001  1.0051000e+000 -2.6456000e+000  2.3720000e-001  3.5662000e+000  2.0676000e+000  1.4975000e+000 -4.0606000e+000 -6.7610000e-001  2.3789000e+000 -9.1150000e-001 -5.2170000e+000 -4.4433000e+000 -5.0075000e+000 -4.0698500e+000  1.0000000e+000  0.0000000e+000
  2.6565000e+000  8.0078000e+000  1.3071000e+000  2.5470000e-001  7.7656000e+000  1.5621000e+000  8.5400000e-001  8.9967000e+000  1.5774000e+000  2.6565000e+000  3.3230000e+000  3.7750000e+000  4.7890000e-001  2.7232000e+000  3.8826000e+000  2.2949000e+000  4.4012000e+000  6.3252000e+000  3.3230000e+000  3.4131000e+000  4.7890000e-001  1.0190000e+000  5.2540000e+000  1.0268700e+001  3.0018000e+000  3.0381000e+000  8.1800000e-002  5.7908000e+000  3.3230000e+000  1.1993000e+000  4.2753000e+000  1.1028333e+000  2.5430500e+000  1.0000000e+000  0.0000000e+000
 -1.0716000e+000  7.5755000e+000 -1.7908000e+000  2.8534000e+000  6.7443000e+000  1.8079000e+000 -8.4400000e-002  1.1075900e+001 -1.2874000e+000 -1.0716000e+000  4.2091000e+000  2.1182000e+000  4.0624000e+000  6.3450000e-001  7.7089000e+000  6.3710000e+000  1.1055900e+001  6.4731000e+000  4.2091000e+000  2.2888000e+000  4.0624000e+000  7.1430000e-001  4.6397000e+000  1.1458900e+001  6.3840000e+000  4.0353000e+000  7.9378000e+000  4.4085000e+000  4.2091000e+000  8.2560000e+000  7.9273000e+000  2.9642667e+000  7.8414000e+000  1.0000000e+000  0.0000000e+000
 -2.8593000e+000  5.0431000e+000 -1.4769000e+000  3.8693000e+000  4.7146000e+000  1.6159000e+000  2.9832000e+000 -7.0530000e-001  2.1270000e-001 -2.8593000e+000  4.0426000e+000  6.6240000e-001  8.3918000e+000 -1.1920000e+000  5.9113000e+000  6.4453000e+000  6.1529000e+000  3.0339000e+000  4.0426000e+000  3.1049000e+000  8.3918000e+000 -2.3460000e-001 -2.3970000e+000 -2.5530000e+000  9.2320000e-001  4.6326000e+000  6.5738000e+000 -1.6455000e+000  4.0426000e+000  8.8045000e+000  7.5347000e+000  3.1031667e+000  5.4980500e+000  1.0000000e+000  0.0000000e+000
  1.9481000e+000  7.5004000e+000 -3.3351000e+000  8.1050000e-001  2.3698000e+000 -7.9690000e-001  1.6996000e+000  6.2335000e+000 -5.6349000e+000  1.9481000e+000  3.4379000e+000 -3.0800000e-002  2.4713000e+000 -2.6938000e+000 -5.6050000e-001  7.8703000e+000  2.8011000e+000 -3.7801000e+000  3.4379000e+000 -1.6841000e+000  2.4713000e+000  2.2498000e+000 -1.3070000e+000  4.1966000e+000  4.3766000e+000  4.0924000e+000 -1.3997000e+000 -5.3210000e+000  3.4379000e+000  7.8461000e+000  4.7461000e+000 -2.2779667e+000  4.7289000e+000  1.0000000e+000  0.0000000e+000
 -2.3497000e+000 -4.0781000e+000 -3.6430000e+000 -5.3860000e-001  4.5970000e-001 -2.9119000e+000 -2.3875000e+000 -5.5350000e-001 -1.3664000e+000 -2.3497000e+000 -6.9360000e-001  1.9603000e+000 -3.6771000e+000 -7.0277000e+000 -2.1407000e+000 -2.6031000e+000 -1.3693000e+000 -7.2056000e+000 -6.9360000e-001 -9.9270000e-001 -3.6771000e+000 -1.7180000e+000 -2.3344000e+000 -1.6597000e+000 -4.6436000e+000 -2.8405000e+000 -5.0548000e+000 -6.9564000e+000 -6.9360000e-001 -2.1140000e+000 -1.6354000e+000 -6.5855000e+000 -3.9606500e+000  1.0000000e+000  0.0000000e+000
 -1.7647000e+000 -7.5040000e-001 -3.1235000e+000 -7.2267000e+000 -2.1966000e+000 -6.9305000e+000  2.1310000e+000 -1.2354800e+001 -4.5983000e+000 -1.7647000e+000 -4.3400000e+000 -2.2432000e+000 -3.3005000e+000 -8.8010000e-001 -4.0032000e+000 -8.5404000e+000 -2.6097000e+000 -8.2601000e+000 -4.3400000e+000 -1.4646000e+000 -3.3005000e+000 -4.6810000e+000 -1.0990000e+000 -1.1848200e+001 -3.8541000e+000 -5.1652000e+000 -4.1445000e+000 -6.2370000e+000 -4.3400000e+000 -8.1642000e+000 -1.1404200e+001 -1.0202767e+001 -5.4609500e+000  1.0000000e+000  0.0000000e+000
  8.9860000e-001 -4.6616000e+000 -9.0900000e-001 -8.0144000e+000 -3.7846000e+000 -7.2281000e+000  4.4395000e+000 -8.5507000e+000 -1.8640000e+000  8.9860000e-001 -3.3603000e+000 -1.8316000e+000 -1.4492000e+000 -5.6704000e+000 -3.8957000e+000 -6.0339000e+000 -6.9358000e+000 -5.2895000e+000 -3.3603000e+000 -4.3383000e+000 -1.4492000e+000 -1.1460000e-001 -2.4620000e+000 -1.1717100e+001 -4.0727000e+000 -5.1923000e+000 -1.1672600e+001 -5.2328000e+000 -3.3603000e+000 -6.0140000e+000 -1.0515600e+001 -6.8464667e+000 -7.8591000e+000  1.0000000e+000  1.0000000e+000
 -1.0584000e+000 -3.2907000e+000 -2.3318000e+000 -1.2219000e+001 -5.1461000e+000 -1.1324400e+001 -1.3247000e+000 -9.9331000e+000  1.5883000e+000 -1.0584000e+000 -6.1331000e+000 -5.2979000e+000 -1.3393000e+000 -7.6080000e+000 -4.7975000e+000 -8.3754000e+000 -7.7753000e+000 -8.0627000e+000 -6.1331000e+000 -7.3849000e+000 -1.3393000e+000 -1.4307000e+000  3.8240000e-001 -8.2419000e+000 -5.0581000e+000 -5.9172000e+000 -1.4025400e+001 -9.5206000e+000 -6.1331000e+000 -7.8289000e+000 -1.3018500e+001 -9.5833667e+000 -4.1978000e+000  1.0000000e+000  0.0000000e+000
 -4.1990000e-001 -9.5783000e+000 -1.5930000e-001 -9.0351000e+000 -2.6844000e+000 -9.9310000e-001  1.9891000e+000 -1.7754300e+001 -2.5650000e-001 -4.1990000e-001 -7.8026000e+000 -1.9441000e+000 -7.0209000e+000 -6.5842000e+000 -8.7431000e+000 -7.1378000e+000 -2.4918000e+000 -5.2180000e-001 -7.8026000e+000 -4.2190000e+000 -7.0209000e+000  3.2839000e+000 -1.1411000e+000 -1.1402700e+001 -4.3410000e+000 -7.3559000e+000 -1.1340100e+001 -8.2181000e+000 -7.8026000e+000 -7.4275000e+000 -1.0664600e+001 -5.9246667e+000 -8.8896000e+000  1.0000000e+000  0.0000000e+000
  2.7450000e+000 -5.7890000e-001 -1.3592000e+000 -4.6109000e+000  1.6567000e+000 -2.9810000e-001 -5.6701000e+000 -5.6812000e+000  4.5399000e+000  2.7450000e+000 -2.3857000e+000  1.6515000e+000 -4.2560000e+000 -2.1220000e-001 -4.0449000e+000 -3.2132000e+000  2.5444000e+000  3.5541000e+000 -2.3857000e+000 -1.9185000e+000 -4.2560000e+000 -3.4160000e-001  4.6280000e+000 -7.3170000e-001 -3.8496000e+000  1.5322000e+000 -5.7011000e+000 -5.9281000e+000 -2.3857000e+000 -3.2398000e+000 -4.0020000e+000 -8.3393333e-001 -1.6195000e-001  1.0000000e+000  0.0000000e+000
  1.4113000e+000  1.2984000e+000  3.1887000e+000  8.9500000e-002  1.6839000e+000  3.0618000e+000  2.0103000e+000 -5.3455000e+000  1.6147000e+000  1.4113000e+000  3.0047000e+000  1.3333000e+000 -3.1503000e+000 -1.4479000e+000  1.5545000e+000 -5.3450000e-001  4.2130000e+000  4.6223000e+000  3.0047000e+000  1.9244000e+000 -3.1503000e+000  1.0953000e+000  2.5167000e+000 -2.4201000e+000 -4.4450000e-001  1.9576000e+000  3.3690000e+000 -1.6666000e+000  3.0047000e+000 -2.6542000e+000 -3.2239000e+000  1.8980000e+000  2.0217000e+000  1.0000000e+000  0.0000000e+000
 -2.7694000e+000 -4.8414000e+000  2.5006000e+000 -7.8099000e+000 -1.8396000e+000 -1.9556000e+000 -3.0940000e-001 -9.9999000e+000 -2.4243000e+000 -2.7694000e+000 -2.5949000e+000 -1.4812000e+000 -4.2020000e+000 -2.0694000e+000 -2.3808000e+000 -1.8489000e+000 -1.0364000e+000  4.1884000e+000 -2.5949000e+000 -1.6453000e+000 -4.2020000e+000  2.4285000e+000  1.9063000e+000 -1.0542300e+001 -2.0807000e+000 -2.1057000e+000 -4.4825000e+000 -3.4501000e+000 -2.5949000e+000 -8.0730000e-001 -6.5278000e+000 -8.5710000e-001 -5.0353000e+000  1.0000000e+000  0.0000000e+000
 -9.7080000e-001 -3.3492000e+000  1.6040000e+000 -3.8713000e+000 -7.6870000e-001 -3.5572000e+000  1.7641000e+000 -2.4306000e+000  2.4184000e+000 -9.7080000e-001  2.2670000e-001  2.2178000e+000 -4.3180000e-001 -2.6752000e+000 -3.2412000e+000 -2.8984000e+000  4.2359000e+000  4.9817000e+000  2.2670000e-001 -6.2160000e-001 -4.3180000e-001  2.3640000e-001  3.1603000e+000 -5.5072000e+000  5.0620000e-001 -9.9420000e-001 -8.4711000e+000 -3.8132000e+000  2.2670000e-001 -3.0094000e+000 -1.2087600e+001  8.2353333e-001 -1.2292000e+000  1.0000000e+000  0.0000000e+000
 -2.4156000e+000 -6.5034000e+000  2.4137000e+000 -8.3816000e+000 -2.2817000e+000 -4.2439000e+000 -1.9413000e+000 -4.6308000e+000  2.1489000e+000 -2.4156000e+000 -2.4010000e-001 -3.2513000e+000 -1.3121000e+000 -6.2131000e+000 -4.6038000e+000 -2.6395000e+000  5.7038000e+000  4.7397000e+000 -2.4010000e-001 -2.2906000e+000 -1.3121000e+000  7.3030000e-001  3.9350000e+000 -1.3411000e+000 -4.7936000e+000 -5.3381000e+000 -8.9817000e+000 -7.3052000e+000 -2.4010000e-001 -2.7124000e+000 -1.1796200e+001 -2.9275333e+000 -6.3163000e+000  1.0000000e+000  0.0000000e+000
  1.9771000e+000 -2.9751000e+000 -3.9555000e+000 -6.2251000e+000 -4.2661000e+000 -5.3920000e+000 -5.2039000e+000 -4.5274000e+000 -2.1751000e+000  1.9771000e+000 -3.9027000e+000 -1.9748000e+000 -2.1555000e+000 -5.2241000e+000 -7.1996000e+000 -9.0902000e+000  6.9893000e+000 -2.8800000e+000 -3.9027000e+000 -4.2106000e+000 -2.1555000e+000  1.2040000e-001  1.0789000e+000 -3.1583000e+000 -6.2142000e+000 -5.8528000e+000 -5.1439000e+000 -5.2707000e+000 -3.9027000e+000 -8.2748000e+000 -1.1521600e+001 -3.2662333e+000 -3.4828500e+000  1.0000000e+000  1.0000000e+000
 -2.1514000e+000 -5.9962000e+000  8.0710000e-001 -3.8963000e+000 -2.2050000e+000 -7.2470000e-001  7.0000000e-004 -6.9183000e+000 -2.3122000e+000 -2.1514000e+000 -2.9177000e+000 -3.1540000e-001 -2.1841000e+000 -3.0016000e+000 -6.6707000e+000 -5.8853000e+000 -1.2101000e+000 -3.0840000e+000 -2.9177000e+000 -1.0060000e+000 -2.1841000e+000 -8.7340000e-001 -1.3261000e+000 -4.6746000e+000 -4.3301000e+000 -6.6024000e+000 -7.5727000e+000 -4.7980000e-001 -2.9177000e+000 -7.0538000e+000 -3.8418000e+000 -1.9616000e+000  9.7125000e-001  1.0000000e+000  0.0000000e+000
 -5.1580000e-001  7.0140000e-001  1.7312000e+000  5.8280000e-001  2.0225000e+000 -3.4360000e-001  3.3739000e+000 -7.5584000e+000 -1.1887000e+000 -5.1580000e-001  2.8714000e+000  1.8291000e+000 -1.3384000e+000 -1.3368000e+000  3.2327000e+000 -2.2749000e+000  3.3350000e-001 -3.3200000e-002  2.8714000e+000  2.2107000e+000 -1.3384000e+000 -2.7760000e-001 -2.6862000e+000 -2.3887000e+000 -4.3108000e+000 -7.0830000e-001 -3.2043000e+000  7.4590000e-001  2.8714000e+000 -2.9059000e+000  9.0170000e-001  4.2643333e-001  1.1703000e+000  1.0000000e+000  0.0000000e+000
  3.8050000e+000  5.4771000e+000  1.2441000e+000 -1.0806000e+000  4.3611000e+000 -1.9447000e+000  4.4350000e-001  2.7350000e-001  4.1599000e+000  3.8050000e+000  4.4252000e+000  4.6118000e+000 -3.7800000e-002 -1.9200000e-002  2.6543000e+000  2.4993000e+000 -3.7810000e-001  2.2485000e+000  4.4252000e+000  7.8090000e-001 -3.7800000e-002  1.9491000e+000  4.7090000e-001  4.6425000e+000  3.3267000e+000  2.3174000e+000  1.0922000e+000  7.9990000e-001  4.4252000e+000  7.0490000e-001 -1.5090000e-001  1.8886667e+000  8.2035000e-001  1.0000000e+000  0.0000000e+000
 -9.9840000e-001  3.2297000e+000 -6.2510000e-001  1.1997000e+000  3.1954000e+000  4.3846000e+000  4.0813000e+000  7.2850000e-001  4.3301000e+000 -9.9840000e-001  3.1883000e+000  1.8530000e-001  1.1785000e+000 -1.4513000e+000  4.4030000e-001 -3.7860000e-001  1.6091000e+000  1.8697000e+000  3.1883000e+000  4.6950000e-001  1.1785000e+000  3.0890000e+000  3.9529000e+000  3.6136000e+000 -3.1699000e+000  2.1304000e+000  5.9958000e+000  2.8400000e-001  3.1883000e+000  3.8290000e-001  3.5450000e+000  3.2229667e+000  4.8980000e-001  1.0000000e+000  0.0000000e+000
  1.9939000e+000  1.9600000e-001  9.4990000e-001  3.1070000e-001  9.9000000e-003 -7.7130000e-001  3.1489000e+000  1.6544000e+000  5.1017000e+000  1.9939000e+000 -2.6344000e+000 -2.0616000e+000  9.4630000e-001 -1.4871000e+000 -5.0510000e+000 -1.3234000e+000  4.9234000e+000  9.3660000e-001 -2.6344000e+000 -1.1424000e+000  9.4630000e-001  1.3814000e+000  2.8900000e-001  1.0510000e-001 -3.3138000e+000 -1.1425000e+000  1.9589000e+000 -2.1984000e+000 -2.6344000e+000  1.5867000e+000 -2.8226000e+000  8.8276667e-001 -1.2150000e+000  1.0000000e+000  0.0000000e+000
  9.2470000e-001 -7.1430000e-001  3.9450000e-001 -2.3480000e-001 -2.7938000e+000  1.3680000e-001  3.3700000e+000 -6.9477000e+000  6.9940000e-001  9.2470000e-001 -6.2658000e+000 -3.3707000e+000 -4.5571000e+000 -2.2825000e+000 -4.4020000e+000 -4.6439000e+000 -4.4771000e+000 -1.2832000e+000 -6.2658000e+000 -1.7524000e+000 -4.5571000e+000  1.9282000e+000 -2.9016000e+000 -6.4005000e+000 -4.1012000e+000 -3.8583000e+000 -7.9280000e-001 -4.5135000e+000 -6.2658000e+000 -1.3053000e+000  1.1148000e+000  6.8603333e-001 -5.4035000e-001  1.0000000e+000  0.0000000e+000
  1.3649000e+000  8.2630000e-001  1.8834000e+000  1.6463000e+000 -2.5950000e-001  3.3289000e+000  3.8320000e-001  1.2470000e+000  1.3713000e+000  1.3649000e+000 -2.3202000e+000  9.7160000e-001 -2.3827000e+000 -2.3763000e+000 -3.2636000e+000 -2.0231000e+000 -6.3061000e+000 -3.3128000e+000 -2.3202000e+000 -6.1700000e-002 -2.3827000e+000  1.7331000e+000  1.8242000e+000  4.3589000e+000 -3.0595000e+000  2.0285000e+000  4.4041000e+000  4.9830000e-001 -2.3202000e+000 -1.3839000e+000  2.6268000e+000  2.5297000e+000  1.1081000e+000  1.0000000e+000  0.0000000e+000
 -1.0242000e+000 -2.3288000e+000  2.2727000e+000  1.7755000e+000 -8.6500000e-002  6.1804000e+000  1.7527000e+000 -2.1257000e+000 -3.9900000e-002 -1.0242000e+000 -1.5249000e+000  3.2561000e+000 -2.1696000e+000 -2.1570000e-001 -1.0008000e+000 -3.0181000e+000 -5.7622000e+000 -1.8228000e+000 -1.5249000e+000  2.2272000e+000 -2.1696000e+000  2.9220000e-001  2.4108000e+000  1.1894000e+000 -5.3688000e+000  5.8300000e-002  4.4860000e+000  1.1674000e+000 -1.5249000e+000 -2.7061000e+000  6.9276000e+000  2.2672000e+000 -2.0335000e-001  1.0000000e+000  0.0000000e+000
  3.2020000e-001  2.1468000e+000  3.4021000e+000  1.0353000e+000  4.2830000e-001 -6.4760000e-001 -6.3520000e-001  5.8839000e+000  7.1992000e+000  3.2020000e-001  4.9500000e-001  1.5535000e+000  1.1253000e+000  3.1540000e-001 -7.1720000e-001  1.3531000e+000  1.7589000e+000  2.8683000e+000  4.9500000e-001  7.6810000e-001  1.1253000e+000  1.0454000e+000  4.7038000e+000  6.8795000e+000  3.9210000e-001  3.9705000e+000  2.6893000e+000  2.2193000e+000  4.9500000e-001  9.1450000e-001 -1.2921000e+000  3.1928667e+000  1.5580000e+000  1.0000000e+000  1.0000000e+000
 -2.9665000e+000 -4.2453000e+000  3.4051000e+000 -5.2600000e-002  1.3580000e+000 -7.1080000e-001  1.5841000e+000  3.5000000e-002 -6.2880000e-001 -2.9665000e+000 -2.0064000e+000  1.4227000e+000  5.0630000e-001 -2.9640000e-001 -2.6820000e+000 -3.2510000e+000 -8.1190000e-001  1.6705000e+000 -2.0064000e+000  1.8966000e+000  5.0630000e-001  2.5647000e+000  1.4940000e-001 -6.8858000e+000 -5.9128000e+000 -3.8982000e+000  1.7827000e+000 -4.2143000e+000 -2.0064000e+000 -1.7784000e+000 -5.9960000e-001 -8.4480000e-001 -4.5780500e+000  1.0000000e+000  0.0000000e+000
 -2.1118000e+000  1.6572000e+000  4.3700000e+000  1.5071000e+000  3.8519000e+000  1.2950000e+000  4.5374000e+000  5.4759000e+000 -2.0120000e+000 -2.1118000e+000  2.1472000e+000  6.3030000e-001 -4.0040000e-001 -1.8477000e+000  1.8479000e+000  2.9931000e+000  1.2898000e+000  5.7140000e+000  2.1472000e+000  4.4723000e+000 -4.0040000e-001  4.1123000e+000  6.4670000e-001  6.6378000e+000  1.4220000e+000  2.6882000e+000  5.4000000e-001 -3.1175000e+000  2.1472000e+000  3.8365000e+000 -1.0688000e+000 -3.8796667e-001  1.0260500e+000  1.0000000e+000  0.0000000e+000
 -3.7337000e+000  6.2320000e+000  2.4430000e+000  6.7430000e-001  5.4365000e+000  1.7576000e+000  8.3000000e-002  1.6387300e+001  1.4713000e+000 -3.7337000e+000  4.9418000e+000  2.4551000e+000  4.1010000e+000  1.6941000e+000  1.0541800e+001  8.0757000e+000  7.0854000e+000  6.0173000e+000  4.9418000e+000  3.8189000e+000  4.1010000e+000  1.3829000e+000  6.6018000e+000  1.4086500e+001  7.4541000e+000  4.9232000e+000  1.8135000e+000  4.6931000e+000  4.9418000e+000  1.0214100e+001  1.6344000e+000  1.7859667e+000  3.5093500e+000  1.0000000e+000  0.0000000e+000
 -4.5130000e-001  5.1691000e+000  5.0403000e+000  8.3789000e+000  6.8777000e+000  5.2097000e+000  2.3423000e+000  1.3473100e+001  1.4919000e+000 -4.5130000e-001  7.8079000e+000  5.5281000e+000  7.1812000e+000  3.6504000e+000  4.0515000e+000  7.9816000e+000  1.0327500e+001  7.8381000e+000  7.8079000e+000  5.1398000e+000  7.1812000e+000  6.1830000e+000  5.1156000e+000  1.0323200e+001  6.8836000e+000  7.3791000e+000  6.5900000e+000  4.5824000e+000  7.8079000e+000  9.1216000e+000  9.9296000e+000  5.3837000e+000  3.7231500e+000  1.0000000e+000  0.0000000e+000
 -1.2973000e+000 -3.2719000e+000 -7.9260000e-001  1.2267800e+001 -7.4500000e-002  6.7266000e+000  3.4837000e+000  5.7486000e+000 -3.9921000e+000 -1.2973000e+000  5.2730000e-001 -4.7970000e-001  1.4900000e-002 -7.3590000e-001  3.7678000e+000  4.8265000e+000  1.5649500e+001  8.9633000e+000  5.2730000e-001  2.5150000e-001  1.4900000e-002  1.7520000e+000 -7.1820000e-001 -8.1650000e-001  4.4155000e+000  4.5837000e+000  1.1834300e+001  5.7170000e-001  5.2730000e-001  8.1299000e+000  9.3515000e+000  2.6786667e-001  5.8525000e-001  1.0000000e+000  0.0000000e+000
  2.5700000e-002  5.7720000e-001 -1.3274000e+000  1.1094300e+001  1.4239000e+000  3.3279000e+000  4.4959000e+000  6.0275000e+000 -2.4903000e+000  2.5700000e-002  4.1950000e-001  3.3712000e+000 -9.3800000e-002  3.9037000e+000  1.2230000e-001  1.8317000e+000  3.5679000e+000 -9.3110000e-001  4.1950000e-001  1.2202000e+000 -9.3800000e-002  3.9573000e+000 -1.7003000e+000  3.0747000e+000  3.5454000e+000  2.7532000e+000  8.6062000e+000  4.3238000e+000  4.1950000e-001  1.9600000e+000  6.0855000e+000 -2.0040000e-001  2.1610000e+000  1.0000000e+000  0.0000000e+000
 -1.6240000e-001  8.2830000e-001  5.2930000e-001  4.4333000e+000 -1.0858000e+000 -2.4500000e-001  1.2274000e+000  2.7529000e+000  8.0800000e-002 -1.6240000e-001  8.3620000e-001 -1.2397000e+000 -1.9293000e+000  1.6069000e+000  6.9060000e-001  1.9760000e+000  1.5804000e+000 -3.0874000e+000  8.3620000e-001  3.2460000e-001 -1.9293000e+000  2.6589000e+000  1.4893000e+000  1.9640000e-001 -6.7300000e-002  5.6280000e-001  4.4181000e+000  1.4185000e+000  8.3620000e-001  2.4803000e+000  6.1387000e+000  7.2596667e-001  4.3985000e-001  1.0000000e+000  0.0000000e+000
  1.1971000e+000  3.8003000e+000 -7.8980000e-001  4.4785000e+000 -1.2620000e+000  2.1000000e-001  2.8660000e-001  1.1206900e+001 -2.7317000e+000  1.1971000e+000 -1.3701000e+000  7.8000000e-003  2.2810000e-001  3.4017000e+000 -2.2543000e+000  1.9266000e+000  7.3477000e+000 -5.0987000e+000 -1.3701000e+000 -7.0140000e-001  2.2810000e-001  9.6890000e-001 -2.2583000e+000  5.8464000e+000  1.2306000e+000  1.1503000e+000 -1.2287000e+000  1.1462000e+000 -1.3701000e+000  1.1500000e+000  7.5910000e-001 -2.7674333e+000 -1.1370000e+000  1.0000000e+000  0.0000000e+000
  2.5670000e-001 -5.8204000e+000 -1.4607000e+000  1.9836000e+000 -1.8642000e+000  7.5400000e-002  1.6377000e+000 -2.5540000e+000 -2.3268000e+000  2.5670000e-001 -7.7030000e-001 -1.1299000e+000 -8.2840000e-001  1.6127000e+000  5.4430000e-001 -6.8200000e-001  2.6207000e+000  2.4915000e+000 -7.7030000e-001  6.6400000e-001 -8.2840000e-001 -1.0404000e+000 -4.7630000e-001 -6.0359000e+000 -2.7901000e+000 -3.4610000e-001 -1.2845000e+000  2.4814000e+000 -7.7030000e-001 -6.4860000e-001  8.1000000e-001 -2.5891667e+000 -1.2851500e+000  1.0000000e+000  0.0000000e+000
 -1.0714000e+000  1.7577000e+000  1.2325000e+000  1.4928000e+000  1.0000000e-001  1.0822000e+000 -1.4735000e+000 -1.0537000e+000 -5.0489000e+000 -1.0714000e+000  8.4010000e-001  1.4195000e+000 -9.1690000e-001  3.9223000e+000  5.8600000e-002  2.7687000e+000  3.4123000e+000  1.2000000e-001  8.4010000e-001  9.5660000e-001 -9.1690000e-001 -2.8000000e-002  1.4071000e+000 -6.3000000e-003  3.7650000e+000  2.9677000e+000  3.8902000e+000  3.7433000e+000  8.4010000e-001  9.5230000e-001  1.9864000e+000 -8.9070000e-001  6.6165000e-001  1.0000000e+000  1.0000000e+000
 -4.3090000e-001  3.8263000e+000  6.9700000e-001 -1.5961000e+000  1.3373000e+000  5.9570000e-001  1.2087000e+000  3.4931000e+000 -1.1330000e-001 -4.3090000e-001  2.8494000e+000  3.1261000e+000  2.4962000e+000  1.1871000e+000  3.5998000e+000  3.0192000e+000  4.9050000e-001  1.0210000e+000  2.8494000e+000  2.5321000e+000  2.4962000e+000  9.3390000e-001 -2.1500000e-002  3.2478000e+000  1.5347000e+000  2.6910000e+000  1.0680000e+000  2.3553000e+000  2.8494000e+000  9.2230000e-001 -2.0460000e-001  1.2625000e+000  1.4270000e+000  1.0000000e+000  0.0000000e+000
  1.4208000e+000  1.5771000e+000  9.9290000e-001 -2.3090000e+000  1.5209000e+000  5.6250000e-001 -1.3865000e+000  4.2787000e+000 -4.9400000e-001  1.4208000e+000  1.3582000e+000  1.0854000e+000  3.0065000e+000  9.2820000e-001  2.9271000e+000  2.1973000e+000 -2.2592000e+000  6.4560000e-001  1.3582000e+000  2.0085000e+000  3.0065000e+000  1.4930000e-001 -2.9616000e+000  1.3714000e+000 -1.9902000e+000  2.9970000e-001  2.0260000e-001  1.0920000e-001  1.3582000e+000  1.9012000e+000  3.8473000e+000  2.1687000e+000 -1.1600000e-002  1.0000000e+000  0.0000000e+000
  3.2395000e+000  5.0148000e+000  1.8991000e+000 -4.3443000e+000  3.6118000e+000  1.2018000e+000 -3.6937000e+000  1.2666000e+000  4.1250000e-001  3.2395000e+000  3.4399000e+000  3.3325000e+000  4.8544000e+000  5.1547000e+000  2.2053000e+000  1.3435000e+000  7.1280000e-001  2.9013000e+000  3.4399000e+000  2.6764000e+000  4.8544000e+000 -1.0326000e+000  9.5200000e-002  4.2949000e+000 -6.5910000e-001  2.0630000e+000 -1.5935000e+000  2.6056000e+000  3.4399000e+000  3.1265000e+000  2.5900000e-002  2.2145333e+000  1.0126500e+000  1.0000000e+000  0.0000000e+000
 -8.1930000e-001  5.2687000e+000  3.4692000e+000  1.2542000e+000  4.5626000e+000  3.7017000e+000 -2.1283000e+000  8.4826000e+000  2.9515000e+000 -8.1930000e-001  4.9326000e+000  1.7819000e+000  5.6321000e+000  4.6464000e+000  6.6784000e+000  4.6961000e+000  1.0530000e+001  7.3435000e+000  4.9326000e+000  3.1104000e+000  5.6321000e+000  3.5877000e+000  5.6571000e+000  7.6866000e+000  3.8034000e+000  5.7900000e+000  1.7361000e+000  5.2869000e+000  4.9326000e+000  6.1979000e+000  4.8412000e+000  4.4077000e+000 -1.7861000e+000  1.0000000e+000  0.0000000e+000
  8.4240000e-001  2.7782000e+000  3.7611000e+000  1.8300000e+000  9.5940000e-001  3.9068000e+000  2.4234000e+000  8.5109000e+000  1.8620000e+000  8.4240000e-001  1.5281000e+000  2.3447000e+000  1.9361000e+000  2.0866000e+000  1.4627000e+000  4.8108000e+000  1.2574500e+001  4.1622000e+000  1.5281000e+000  1.1548000e+000  1.9361000e+000  3.4702000e+000  3.7110000e+000  6.9967000e+000  5.6186000e+000  6.5798000e+000  2.0102000e+000  4.1992000e+000  1.5281000e+000  7.5094000e+000  7.8305000e+000  4.9311000e+000  2.0661500e+000  1.0000000e+000  0.0000000e+000
  2.6420000e-001 -2.7481000e+000  2.4219000e+000 -1.5663000e+000 -1.8356000e+000 -2.0316000e+000 -1.0074000e+000  4.1281000e+000  2.5218000e+000  2.6420000e-001 -1.2059000e+000  3.5630000e-001  2.9900000e+000 -3.1890000e-001 -2.2023000e+000  2.6032000e+000  1.4533900e+001  6.0028000e+000 -1.2059000e+000  4.0160000e-001  2.9900000e+000  8.5240000e-001  3.4121000e+000  3.5946000e+000  1.2634000e+000 -1.6380000e-001  1.2631000e+000 -1.9410000e-001 -1.2059000e+000  4.4280000e+000 -8.6830000e-001  2.9059667e+000 -2.0765500e+000  1.0000000e+000  0.0000000e+000
 -6.3310000e-001 -1.0891000e+000  2.5185000e+000  3.3119000e+000 -2.7640000e-001 -2.8440000e-001  2.3377000e+000  7.5882000e+000  2.5922000e+000 -6.3310000e-001  3.1824000e+000 -8.2680000e-001  6.6470000e-001  1.8130000e-001  8.3340000e-001  3.2430000e-001  6.0953000e+000  4.0028000e+000  3.1824000e+000  1.6413000e+000  6.6470000e-001  3.9292000e+000  2.1233000e+000  4.6250000e+000  1.6240000e-001  1.0268000e+000 -3.0086000e+000  1.8850000e+000  3.1824000e+000  1.4884000e+000 -1.3000000e-002  2.4373333e+000 -1.3485000e-001  1.0000000e+000  0.0000000e+000
  2.1829000e+000  7.5181000e+000  4.8899000e+000 -2.9740000e-001 -6.9800000e-001 -5.4406000e+000 -1.7788000e+000  1.0223700e+001  7.1269000e+000  2.1829000e+000  7.1080000e-001 -1.6408000e+000  5.2247000e+000  2.5650000e+000  4.4018000e+000  2.5331000e+000  1.2381000e+000  2.9001000e+000  7.1080000e-001 -3.9770000e-001  5.2247000e+000  4.8660000e-001  3.7769000e+000  1.2465100e+001  4.3013000e+000  1.4721000e+000 -1.1139000e+000 -1.0607000e+000  7.1080000e-001  1.1691000e+000 -4.8531000e+000  9.5256667e-001  3.9973500e+000  1.0000000e+000  0.0000000e+000
 -3.1830000e-001  5.6070000e-001 -1.7212000e+000 -2.0096000e+000 -1.4181000e+000 -2.3499000e+000 -1.9223000e+000 -1.5470000e-001 -2.1507000e+000 -3.1830000e-001 -2.3076000e+000 -3.2850000e+000  6.3630000e-001 -4.8296000e+000  1.5212000e+000 -5.0300000e-002 -1.0014000e+000 -1.0952000e+000 -2.3076000e+000 -5.0420000e-001  6.3630000e-001 -1.7440000e+000 -1.5945000e+000  6.3468000e+000 -1.8681000e+000 -2.0164000e+000 -1.4730000e+000 -5.6887000e+000 -2.3076000e+000 -1.8782000e+000 -7.4619000e+000 -4.3575667e+000 -1.8396000e+000  1.0000000e+000  1.0000000e+000
  1.4380000e+000  3.4554000e+000 -1.9321000e+000  5.6689000e+000  3.6890000e+000  3.1290000e+000 -1.4064000e+000  3.9391000e+000  3.0878000e+000  1.4380000e+000  5.7994000e+000  2.3915000e+000  5.9424000e+000  4.2076000e+000  2.8714000e+000  3.2049000e+000  8.5908000e+000  5.5327000e+000  5.7994000e+000  5.2092000e+000  5.9424000e+000  1.2431000e+000  1.8824000e+000  1.6838000e+000  3.2204000e+000  4.3699000e+000  1.7156000e+000  6.4286000e+000  5.7994000e+000  3.9676000e+000  4.8310000e+000 -4.7066667e-002 -2.1500000e-001  1.0000000e+000  0.0000000e+000
 -2.2049000e+000  1.9509000e+000  1.5019000e+000  4.6002000e+000  4.7858000e+000  3.8181000e+000 -1.3759000e+000  1.4399100e+001  2.7492000e+000 -2.2049000e+000  6.4981000e+000  4.8272000e+000  7.6006000e+000  3.9950000e+000  8.9407000e+000  7.2376000e+000  1.6026600e+001  1.0302400e+001  6.4981000e+000  3.9418000e+000  7.6006000e+000  2.3980000e+000  4.4046000e+000  9.9078000e+000  6.5843000e+000  4.7615000e+000  7.4040000e+000  4.5816000e+000  6.4981000e+000  6.5829000e+000  5.1432000e+000  4.4488667e+000  2.1732500e+000  1.0000000e+000  0.0000000e+000
 -3.9000000e-001 -5.3900000e-001  3.9039000e+000  5.9875000e+000  5.1307000e+000 -1.7878000e+000 -6.5440000e-001  9.9585000e+000  4.4373000e+000 -3.9000000e-001  6.8053000e+000  3.5736000e+000  7.4139000e+000  7.3420000e-001  1.1803200e+001  7.7421000e+000  1.2594500e+001  9.3973000e+000  6.8053000e+000  3.9013000e+000  7.4139000e+000  5.1978000e+000  5.3739000e+000  5.8131000e+000  5.2469000e+000  3.8864000e+000  1.2205000e+000  1.3133000e+000  6.8053000e+000  5.9266000e+000  9.1011000e+000  4.2253000e+000  3.1239000e+000  1.0000000e+000  0.0000000e+000
  1.6446000e+000  4.4391000e+000  9.1850000e-001  3.3524000e+000  4.1201000e+000  1.3713000e+000  2.9878000e+000  1.0042100e+001  7.0650000e-001  1.6446000e+000  4.7563000e+000  2.9373000e+000  3.6525000e+000  3.8269000e+000  7.6806000e+000  3.9124000e+000  9.1737000e+000  1.1901300e+001  4.7563000e+000  7.2370000e-001  3.6525000e+000  2.4198000e+000  7.0930000e+000  1.1357700e+001  3.8025000e+000  8.3390000e-001  1.3640000e+000 -2.1142000e+000  4.7563000e+000  6.6360000e+000  4.9324000e+000  2.1795000e+000  1.3685000e+000  1.0000000e+000  0.0000000e+000
  6.0070000e-001  3.2997000e+000  2.6303000e+000 -4.6840000e-001  6.9510000e-001  1.2567000e+000  7.4760000e-001  8.9184000e+000  3.9394000e+000  6.0070000e-001  1.1468000e+000 -9.6900000e-002  2.6551000e+000 -1.3780000e-001  2.5217000e+000  4.3781000e+000  9.5482000e+000  6.5415000e+000  1.1468000e+000  3.9380000e-001  2.6551000e+000  1.2326000e+000  7.8144000e+000  7.8135000e+000  5.1406000e+000  2.1950000e+000  1.1266000e+000 -2.2461000e+000  1.1468000e+000  4.4666000e+000  8.2610000e-001  9.8066667e-001 -1.5552000e+000  1.0000000e+000  0.0000000e+000
 -4.6980000e-001 -1.0540000e-001 -1.0207000e+000  6.7850000e-001 -1.6834000e+000 -3.7467000e+000 -2.4761000e+000  2.1098000e+000 -1.2571000e+000 -4.6980000e-001 -6.8880000e-001 -8.2860000e-001 -1.0391000e+000 -8.1750000e-001 -5.6446000e+000  1.0941000e+000  4.2996000e+000  3.3978000e+000 -6.8880000e-001 -1.5340000e+000 -1.0391000e+000  8.7940000e-001 -8.1700000e-001 -2.4513000e+000  2.4378000e+000 -1.0440000e+000  2.1711000e+000 -3.4345000e+000 -6.8880000e-001  1.0219000e+000 -2.4420000e+000 -1.2065333e+000 -3.6462000e+000  1.0000000e+000  0.0000000e+000
 -7.4520000e-001 -2.8909000e+000  8.5050000e-001  5.8515000e+000  6.4650000e-001  3.4077000e+000  2.2668000e+000 -4.2166000e+000  3.2401000e+000 -7.4520000e-001  7.8500000e-001  3.1441000e+000 -2.8473000e+000  1.9130000e-001 -3.0537000e+000  1.2848000e+000  7.1356000e+000  2.8974000e+000  7.8500000e-001  2.3609000e+000 -2.8473000e+000  3.5570000e-001  3.0537000e+000 -8.5541000e+000  4.2848000e+000  2.8062000e+000  7.3053000e+000 -5.4230000e-001  7.8500000e-001  2.9735000e+000  8.3513000e+000  9.2970000e-001 -3.6712000e+000  1.0000000e+000  0.0000000e+000
  2.1052000e+000  3.8978000e+000  1.2464000e+000  4.8957000e+000  5.4020000e-001 -1.1509000e+000  2.7755000e+000  5.3722000e+000  3.5622000e+000  2.1052000e+000 -3.4000000e-003  3.5430000e-001  4.3111000e+000  2.3628000e+000 -3.2680000e-001  4.8916000e+000  1.1268400e+001  9.9979000e+000 -3.4000000e-003  1.4583000e+000  4.3111000e+000  4.5918000e+000  4.8917000e+000  2.5625000e+000  8.8688000e+000  6.7897000e+000  6.0326000e+000  3.9067000e+000 -3.4000000e-003  4.0138000e+000  6.6420000e-001  3.3277333e+000  1.2196000e+000  1.0000000e+000  0.0000000e+000
  4.3750000e-001  3.3445000e+000  2.8255000e+000  1.6763000e+000 -8.8180000e-001 -3.0130000e+000  2.6460000e-001  9.5434000e+000  1.9648000e+000  4.3750000e-001  1.7245000e+000 -1.5960000e+000  4.7885000e+000 -7.0700000e-001  2.5590000e+000  2.5975000e+000  5.8487000e+000  9.4677000e+000  1.7245000e+000  1.7471000e+000  4.7885000e+000  4.5247000e+000  7.2992000e+000  3.9964000e+000  1.6862000e+000  3.1403000e+000 -1.7010000e-001 -1.1873000e+000  1.7245000e+000  2.9840000e+000  4.0210000e-001  1.3005000e+000  1.1021000e+000  1.0000000e+000  0.0000000e+000
  9.7730000e-001 -1.5899000e+000  1.0635000e+000 -4.0790000e+000  2.1115000e+000 -3.8439000e+000 -6.6450000e-001  4.8310000e+000 -1.3376000e+000  9.7730000e-001  4.3898000e+000  4.2450000e-001  8.1100000e-002  3.9200000e-001  1.5113000e+000  9.4600000e-001  8.4525000e+000  7.1600000e+000  4.3898000e+000  1.8420000e+000  8.1100000e-002  4.1111000e+000  4.0633000e+000  5.6812000e+000 -1.6262000e+000  7.6200000e-002 -4.5165000e+000 -1.8870000e-001  4.3898000e+000  1.0868000e+000  7.7430000e-001  9.9583333e-001 -1.9536500e+000  1.0000000e+000  0.0000000e+000
  1.8937000e+000  3.3771000e+000  9.4400000e-001 -8.6100000e-002  2.3164000e+000  2.2913000e+000 -7.0640000e-001  8.5572000e+000  4.1538000e+000  1.8937000e+000  5.0183000e+000  1.3857000e+000  4.5962000e+000  2.8801000e+000  3.7097000e+000  1.1364000e+000  8.9876000e+000  9.6344000e+000  5.0183000e+000  2.1818000e+000  4.5962000e+000  6.0280000e+000  5.4803000e+000  2.2725000e+000  2.3408000e+000  2.4648000e+000 -8.1800000e-001  6.3390000e-001  5.0183000e+000  1.5201000e+000  4.2976000e+000  3.1471000e+000  2.5606500e+000  1.0000000e+000  1.0000000e+000
 -1.7933000e+000 -1.0112000e+000  2.1384000e+000 -2.5050000e-001  5.7500000e-002  2.7920000e+000  2.7522000e+000  9.8089000e+000  5.3233000e+000 -1.7933000e+000  2.8884000e+000  2.9606000e+000  4.6038000e+000  5.9820000e-001  6.6968000e+000  1.7757000e+000  1.2357500e+001  8.6278000e+000  2.8884000e+000 -3.0400000e-002  4.6038000e+000  4.3793000e+000  4.4398000e+000  2.9830000e+000  1.1389000e+000 -8.8930000e-001  1.9060000e-001  2.3716000e+000  2.8884000e+000  2.4074000e+000 -2.0580000e+000  3.9130000e-001 -1.7099000e+000  1.0000000e+000  0.0000000e+000
  3.1446000e+000  2.1717000e+000  2.5540000e-001  3.5780000e-001  3.0100000e-001  9.1230000e-001  2.3139000e+000  7.4431000e+000  5.6733000e+000  3.1446000e+000  2.3083000e+000  1.3134000e+000  2.7847000e+000  4.0745000e+000  3.0541000e+000  8.4210000e-001  1.0087000e+001  9.9514000e+000  2.3083000e+000 -1.3900000e-001  2.7847000e+000  5.1589000e+000  6.9229000e+000  6.3357000e+000  3.3326000e+000  1.8702000e+000  2.8480000e+000  2.7281000e+000  2.3083000e+000 -3.4580000e-001  4.9382000e+000 -4.7666667e-003 -5.1775000e-001  1.0000000e+000  0.0000000e+000
  7.6700000e-001  1.3205000e+000  2.9405000e+000  3.0110000e-001  2.9927000e+000  2.0165000e+000  2.6627000e+000  1.0099700e+001  6.5326000e+000  7.6700000e-001  8.1270000e-001  2.7923000e+000  1.8878000e+000  4.3836000e+000  2.3333000e+000  2.7175000e+000  1.0006400e+001  6.5668000e+000  8.1270000e-001  8.1870000e-001  1.8878000e+000  3.7025000e+000  4.0644000e+000  6.6782000e+000  5.1680000e-001  1.3133000e+000  1.3548000e+000  5.7053000e+000  8.1270000e-001  1.7757000e+000  5.1649000e+000 -2.9452333e+000 -2.9146500e+000  1.0000000e+000  0.0000000e+000
  3.8841000e+000  4.8117000e+000 -2.6733000e+000  9.3900000e-001  3.8190000e-001  1.6184000e+000 -1.9545000e+000  4.2821000e+000 -4.8640000e-001  3.8841000e+000  3.0969000e+000  1.0740000e-001 -6.6550000e-001  2.7865000e+000  2.0402000e+000  9.4640000e-001  9.5600000e-001 -2.6024000e+000  3.0969000e+000 -1.1360000e+000 -6.6550000e-001 -4.6680000e-001 -2.0908000e+000  1.1347000e+000  2.5920000e+000  2.2195000e+000  2.2370000e+000  1.7276000e+000  3.0969000e+000  9.3430000e-001  1.6073000e+000 -1.9728333e+000  3.0069000e+000  1.0000000e+000  0.0000000e+000
[truncated: 7,000,720 more chars]
