# Supplementary material for: Task-Driven Activity Reduces the Cortical Activity Space of the Brain: Experiment and Whole-Brain Modeling
Source: PLoS Comput Biol. 2015 Aug 28;11(8):e1004445. doi: 10.1371/journal.pcbi.1004445 (PMC4552873; doi:10.1371/journal.pcbi.1004445)
Supplement: S2 Dataset — The labels of the brain regions are contained in file 66ROIs_labels.txt. (ZIP) [file pcbi.1004445.s009.zip]

Archive with 3 entries (2 files):
- S2 Dataset/
- S2 Dataset/66ROI_labels.txt
- S2 Dataset/Struct_Conn
