# Supplementary material for: Task-Driven Activity Reduces the Cortical Activity Space of the Brain: Experiment and Whole-Brain Modeling
Source: PLoS Comput Biol. 2015 Aug 28;11(8):e1004445. doi: 10.1371/journal.pcbi.1004445 (PMC4552873; doi:10.1371/journal.pcbi.1004445)
Supplement: S2 Dataset — The labels of the brain regions are contained in file 66ROIs_labels.txt. (ZIP) [file pcbi.1004445.s009.zip › S2 Dataset/66ROI_labels.txt]

rBSTS
 rCAC
 rCMF
 rCUN
 rENT
  rFP
 rFUS
  rIP
  rIT
rISTC
rLOCC
 rLOF
rLING
 rMOF
  rMT
rPARC
rPARH
rPOPE
rPORB
rPTRI
rPCAL
rPSTC
  rPC
rPREC
rPCUN
 rRAC
 rRMF
  rSF
  rSP
  rST
rSMAR
  rTP
  rTT
lBSTS
 lCAC
 lCMF
 lCUN
 lENT
  lFP
 lFUS
  lIP
  lIT
lISTC
lLOCC
 lLOF
lLING
 lMOF
  lMT
lPARC
lPARH
lPOPE
lPORB
lPTRI
lPCAL
lPSTC
  lPC
lPREC
lPCUN
 lRAC
 lRMF
  lSF
  lSP
  lST
lSMAR
  lTP
  lTT
