# Supplementary material for: Task-Driven Activity Reduces the Cortical Activity Space of the Brain: Experiment and Whole-Brain Modeling
Source: PLoS Comput Biol. 2015 Aug 28;11(8):e1004445. doi: 10.1371/journal.pcbi.1004445 (PMC4552873; doi:10.1371/journal.pcbi.1004445)
Supplement: S2 Dataset — The labels of the brain regions are contained in file 66ROIs_labels.txt. (ZIP) [file pcbi.1004445.s009.zip › S2 Dataset/Struct_Conn]

  0.0000000e+000  0.0000000e+000  0.0000000e+000  0.0000000e+000  0.0000000e+000  0.0000000e+000  7.6108344e-003  3.7164731e-002  6.0428273e-002  0.0000000e+000  1.6270523e-005  0.0000000e+000  0.0000000e+000  0.0000000e+000  1.5616168e-001  0.0000000e+000  0.0000000e+000  1.8731838e-003  0.0000000e+000  1.5231319e-004  0.0000000e+000  0.0000000e+000  0.0000000e+000  2.2839779e-004  0.0000000e+000  0.0000000e+000  0.0000000e+000  0.0000000e+000  0.0000000e+000  1.5595634e-001  2.2694195e-002  0.0000000e+000  4.7185077e-004  0.0000000e+000  0.0000000e+000  0.0000000e+000  0.0000000e+000  0.0000000e+000  0.0000000e+000  0.0000000e+000  0.0000000e+000  0.0000000e+000  0.0000000e+000  0.0000000e+000  0.0000000e+000  0.0000000e+000  0.0000000e+000  0.0000000e+000  0.0000000e+000  0.0000000e+000  0.0000000e+000  0.0000000e+000  0.0000000e+000  0.0000000e+000  0.0000000e+000  0.0000000e+000  0.0000000e+000  0.0000000e+000  0.0000000e+000  0.0000000e+000  0.0000000e+000  0.0000000e+000  0.0000000e+000  0.0000000e+000  0.0000000e+000  0.0000000e+000
  0.0000000e+000  0.0000000e+000  0.0000000e+000  0.0000000e+000  0.0000000e+000  0.0000000e+000  0.0000000e+000  0.0000000e+000  0.0000000e+000  6.9286181e-003  0.0000000e+000  5.9731809e-004  0.0000000e+000  2.3555390e-003  0.0000000e+000  3.3668557e-003  0.0000000e+000  0.0000000e+000  0.0000000e+000  0.0000000e+000  5.9616043e-005  0.0000000e+000  4.7385043e-002  0.0000000e+000  7.2856550e-003  2.3893615e-002  0.0000000e+000  1.7636838e-001  0.0000000e+000  0.0000000e+000  0.0000000e+000  0.0000000e+000  0.0000000e+000  0.0000000e+000  3.5311886e-002  0.0000000e+000  0.0000000e+000  0.0000000e+000  0.0000000e+000  0.0000000e+000  0.0000000e+000  0.0000000e+000  1.6462108e-004  0.0000000e+000  0.0000000e+000  0.0000000e+000  0.0000000e+000  0.0000000e+000  0.0000000e+000  0.0000000e+000  0.0000000e+000  0.0000000e+000  0.0000000e+000  0.0000000e+000  0.0000000e+000  5.7041145e-003  0.0000000e+000  3.3822600e-004  1.3376793e-002  0.0000000e+000  2.5102753e-003  0.0000000e+000  0.0000000e+000  0.0000000e+000  0.0000000e+000  0.0000000e+000
  0.0000000e+000  0.0000000e+000  0.0000000e+000  0.0000000e+000  0.0000000e+000  0.0000000e+000  0.0000000e+000  9.4689537e-003  9.1994436e-004  0.0000000e+000  0.0000000e+000  0.0000000e+000  0.0000000e+000  0.0000000e+000  1.6160426e-003  0.0000000e+000  0.0000000e+000  5.6881886e-002  0.0000000e+000  0.0000000e+000  0.0000000e+000  2.4205794e-003  1.4039093e-004  9.4931168e-002  0.0000000e+000  0.0000000e+000  4.7310777e-002  8.0767850e-002  1.4276995e-003  3.2958044e-005  0.0000000e+000  0.0000000e+000  0.0000000e+000  0.0000000e+000  0.0000000e+000  0.0000000e+000  0.0000000e+000  0.0000000e+000  0.0000000e+000  0.0000000e+000  0.0000000e+000  0.0000000e+000  0.0000000e+000  0.0000000e+000  0.0000000e+000  0.0000000e+000  0.0000000e+000  0.0000000e+000  0.0000000e+000  0.0000000e+000  0.0000000e+000  0.0000000e+000  0.0000000e+000  0.0000000e+000  0.0000000e+000  0.0000000e+000  0.0000000e+000  0.0000000e+000  0.0000000e+000  0.0000000e+000  7.4617000e-005  0.0000000e+000  0.0000000e+000  0.0000000e+000  0.0000000e+000  0.0000000e+000
  0.0000000e+000  0.0000000e+000  0.0000000e+000  0.0000000e+000  0.0000000e+000  0.0000000e+000  3.7876553e-005  6.6837507e-004  0.0000000e+000  2.0356595e-003  3.4933548e-002  0.0000000e+000  2.2710794e-002  0.0000000e+000  2.7454491e-005  0.0000000e+000  0.0000000e+000  0.0000000e+000  0.0000000e+000  0.0000000e+000  1.4528982e-001  0.0000000e+000  0.0000000e+000  0.0000000e+000  1.4353537e-001  0.0000000e+000  0.0000000e+000  0.0000000e+000  2.9151246e-002  6.3022328e-004  0.0000000e+000  0.0000000e+000  0.0000000e+000  0.0000000e+000  0.0000000e+000  0.0000000e+000  3.4336061e-002  0.0000000e+000  0.0000000e+000  0.0000000e+000  0.0000000e+000  0.0000000e+000  5.6033285e-005  1.8970844e-003  0.0000000e+000  1.4088458e-002  0.0000000e+000  0.0000000e+000  0.0000000e+000  0.0000000e+000  0.0000000e+000  0.0000000e+000  0.0000000e+000  2.4091224e-002  0.0000000e+000  0.0000000e+000  0.0000000e+000  9.2129689e-004  0.0000000e+000  0.0000000e+000  0.0000000e+000  1.0791819e-003  0.0000000e+000  0.0000000e+000  0.0000000e+000  0.0000000e+000
  0.0000000e+000  0.0000000e+000  0.0000000e+000  0.0000000e+000  0.0000000e+000  0.0000000e+000  0.0000000e+000  0.0000000e+000  0.0000000e+000  0.0000000e+000  0.0000000e+000  8.5965791e-004  0.0000000e+000  0.0000000e+000  0.0000000e+000  0.0000000e+000  0.0000000e+000  0.0000000e+000  0.0000000e+000  0.0000000e+000  0.0000000e+000  0.0000000e+000  0.0000000e+000  0.0000000e+000  0.0000000e+000  0.0000000e+000  0.0000000e+000  0.0000000e+000  0.0000000e+000  0.0000000e+000  0.0000000e+000  0.0000000e+000  0.0000000e+000  0.0000000e+000  0.0000000e+000  0.0000000e+000  0.0000000e+000  0.0000000e+000  0.0000000e+000  0.0000000e+000  0.0000000e+000  0.0000000e+000  0.0000000e+000  0.0000000e+000  0.0000000e+000  0.0000000e+000  0.0000000e+000  0.0000000e+000  0.0000000e+000  0.0000000e+000  0.0000000e+000  0.0000000e+000  0.0000000e+000  0.0000000e+000  0.0000000e+000  0.0000000e+000  0.0000000e+000  0.0000000e+000  0.0000000e+000  0.0000000e+000  0.0000000e+000  0.0000000e+000  0.0000000e+000  0.0000000e+000  0.0000000e+000  0.0000000e+000
  0.0000000e+000  0.0000000e+000  0.0000000e+000  0.0000000e+000  0.0000000e+000  0.0000000e+000  0.0000000e+000  0.0000000e+000  0.0000000e+000  0.0000000e+000  0.0000000e+000  6.4533800e-002  0.0000000e+000  7.8927928e-002  0.0000000e+000  0.0000000e+000  0.0000000e+000  0.0000000e+000  0.0000000e+000  0.0000000e+000  0.0000000e+000  0.0000000e+000  0.0000000e+000  0.0000000e+000  0.0000000e+000  3.5026347e-004  5.5071802e-002  1.4950958e-002  0.0000000e+000  2.5810731e-003  0.0000000e+000  5.9992030e-004  0.0000000e+000  0.0000000e+000  0.0000000e+000  0.0000000e+000  0.0000000e+000  0.0000000e+000  2.6910807e-003  0.0000000e+000  0.0000000e+000  0.0000000e+000  0.0000000e+000  0.0000000e+000  3.7409022e-003  0.0000000e+000  2.1383415e-002  0.0000000e+000  0.0000000e+000  0.0000000e+000  0.0000000e+000  0.0000000e+000  0.0000000e+000  0.0000000e+000  0.0000000e+000  0.0000000e+000  0.0000000e+000  0.0000000e+000  0.0000000e+000  0.0000000e+000  9.4002183e-003  0.0000000e+000  0.0000000e+000  0.0000000e+000  0.0000000e+000  0.0000000e+000
  2.4216291e-003  0.0000000e+000  0.0000000e+000  1.7216615e-005  0.0000000e+000  0.0000000e+000  0.0000000e+000  3.0635096e-003  1.5465380e-002  7.5694578e-003  1.4307787e-002  1.0941632e-004  8.2599962e-003  0.0000000e+000  1.9919237e-003  6.9853192e-004  2.3019089e-003  1.1450261e-005  0.0000000e+000  3.5509740e-006  3.9723958e-004  0.0000000e+000  3.3745670e-003  0.0000000e+000  7.0125504e-005  0.0000000e+000  1.0665807e-005  1.5036366e-004  2.3591497e-004  1.8238765e-003  1.2503100e-004  0.0000000e+000  0.0000000e+000  0.0000000e+000  0.0000000e+000  0.0000000e+000  0.0000000e+000  0.0000000e+000  0.0000000e+000  0.0000000e+000  0.0000000e+000  0.0000000e+000  3.4755630e-003  0.0000000e+000  0.0000000e+000  0.0000000e+000  0.0000000e+000  0.0000000e+000  0.0000000e+000  0.0000000e+000  0.0000000e+000  0.0000000e+000  0.0000000e+000  0.0000000e+000  0.0000000e+000  5.8352692e-003  0.0000000e+000  1.0796960e-004  0.0000000e+000  0.0000000e+000  7.8658999e-004  0.0000000e+000  0.0000000e+000  0.0000000e+000  0.0000000e+000  0.0000000e+000
  9.2911828e-003  0.0000000e+000  4.3962999e-003  2.3870538e-004  0.0000000e+000  0.0000000e+000  2.4070432e-003  0.0000000e+000  1.0778288e-002  0.0000000e+000  2.2129307e-002  0.0000000e+000  0.0000000e+000  0.0000000e+000  4.4751934e-002  0.0000000e+000  0.0000000e+000  1.9313034e-005  0.0000000e+000  0.0000000e+000  0.0000000e+000  6.0299073e-003  1.3569150e-005  3.3992816e-003  1.5179394e-003  0.0000000e+000  1.0197036e-004  2.3919489e-005  9.9594685e-002  5.8470287e-003  2.8143740e-002  0.0000000e+000  6.4398617e-005  0.0000000e+000  0.0000000e+000  0.0000000e+000  2.8439053e-005  0.0000000e+000  0.0000000e+000  0.0000000e+000  0.0000000e+000  0.0000000e+000  0.0000000e+000  0.0000000e+000  0.0000000e+000  0.0000000e+000  0.0000000e+000  0.0000000e+000  2.0955742e-005  0.0000000e+000  0.0000000e+000  0.0000000e+000  0.0000000e+000  0.0000000e+000  0.0000000e+000  0.0000000e+000  0.0000000e+000  5.4899836e-006  0.0000000e+000  0.0000000e+000  0.0000000e+000  8.1759282e-006  0.0000000e+000  0.0000000e+000  0.0000000e+000  0.0000000e+000
  2.2263048e-002  0.0000000e+000  6.2943562e-004  0.0000000e+000  0.0000000e+000  0.0000000e+000  1.7907282e-002  1.5883793e-002  0.0000000e+000  0.0000000e+000  1.2682394e-002  0.0000000e+000  5.9490246e-005  0.0000000e+000  6.5505224e-002  0.0000000e+000  0.0000000e+000  4.3643427e-005  4.6805227e-005  1.5683878e-004  0.0000000e+000  0.0000000e+000  0.0000000e+000  5.2220137e-005  0.0000000e+000  2.6753085e-005  4.8711563e-004  6.5087521e-005  2.5954628e-004  1.7550683e-003  1.7641586e-004  1.0689471e-003  0.0000000e+000  0.0000000e+000  0.0000000e+000  0.0000000e+000  0.0000000e+000  0.0000000e+000  0.0000000e+000  0.0000000e+000  0.0000000e+000  0.0000000e+000  0.0000000e+000  0.0000000e+000  0.0000000e+000  0.0000000e+000  0.0000000e+000  0.0000000e+000  0.0000000e+000  0.0000000e+000  0.0000000e+000  0.0000000e+000  0.0000000e+000  0.0000000e+000  0.0000000e+000  0.0000000e+000  0.0000000e+000  0.0000000e+000  0.0000000e+000  0.0000000e+000  0.0000000e+000  0.0000000e+000  0.0000000e+000  0.0000000e+000  0.0000000e+000  0.0000000e+000
  0.0000000e+000  3.4643090e-003  0.0000000e+000  2.5445744e-003  0.0000000e+000  0.0000000e+000  2.0816009e-002  0.0000000e+000  0.0000000e+000  0.0000000e+000  0.0000000e+000  0.0000000e+000  3.7279226e-002  3.2139787e-005  0.0000000e+000  1.8778537e-002  3.7074095e-003  0.0000000e+000  0.0000000e+000  0.0000000e+000  1.0130685e-002  0.0000000e+000  5.3951387e-002  0.0000000e+000  1.1818159e-001  4.5442402e-004  0.0000000e+000  1.7744358e-003  9.2417984e-005  4.0176122e-005  0.0000000e+000  0.0000000e+000  0.0000000e+000  0.0000000e+000  3.5489357e-004  0.0000000e+000  5.1588659e-004  0.0000000e+000  0.0000000e+000  0.0000000e+000  0.0000000e+000  0.0000000e+000  4.9229980e-002  0.0000000e+000  0.0000000e+000  0.0000000e+000  0.0000000e+000  0.0000000e+000  3.8945301e-004  0.0000000e+000  0.0000000e+000  0.0000000e+000  0.0000000e+000  3.6009365e-005  0.0000000e+000  1.6636649e-002  0.0000000e+000  3.8769401e-002  3.1884490e-005  0.0000000e+000  0.0000000e+000  0.0000000e+000  0.0000000e+000  0.0000000e+000  0.0000000e+000  0.0000000e+000
  5.9944033e-006  0.0000000e+000  0.0000000e+000  1.8386078e-002  0.0000000e+000  0.0000000e+000  1.6566911e-002  3.2611611e-002  1.2682394e-002  0.0000000e+000  0.0000000e+000  0.0000000e+000  2.5777460e-003  0.0000000e+000  6.0486226e-003  9.7203377e-004  0.0000000e+000  0.0000000e+000  0.0000000e+000  0.0000000e+000  1.1436816e-002  0.0000000e+000  0.0000000e+000  0.0000000e+000  8.2693084e-004  0.0000000e+000  1.4466345e-005  0.0000000e+000  2.5954592e-002  2.7869905e-003  0.0000000e+000  2.4570817e-005  0.0000000e+000  0.0000000e+000  0.0000000e+000  0.0000000e+000  0.0000000e+000  0.0000000e+000  0.0000000e+000  0.0000000e+000  0.0000000e+000  0.0000000e+000  0.0000000e+000  5.4346322e-005  0.0000000e+000  0.0000000e+000  0.0000000e+000  0.0000000e+000  6.1709334e-004  0.0000000e+000  0.0000000e+000  0.0000000e+000  0.0000000e+000  7.6582388e-004  0.0000000e+000  0.0000000e+000  0.0000000e+000  0.0000000e+000  0.0000000e+000  0.0000000e+000  0.0000000e+000  1.9023362e-006  0.0000000e+000  0.0000000e+000  0.0000000e+000  0.0000000e+000
  0.0000000e+000  1.2575118e-004  0.0000000e+000  0.0000000e+000  9.0490306e-005  6.7930316e-003  1.2669258e-004  0.0000000e+000  0.0000000e+000  0.0000000e+000  0.0000000e+000  0.0000000e+000  0.0000000e+000  2.9135115e-002  0.0000000e+000  0.0000000e+000  0.0000000e+000  2.2687976e-005  1.3559363e-002  1.1201505e-002  0.0000000e+000  0.0000000e+000  0.0000000e+000  0.0000000e+000  0.0000000e+000  1.7936832e-003  6.9302032e-003  6.3736185e-005  0.0000000e+000  2.6868785e-003  0.0000000e+000  2.5264888e-004  0.0000000e+000  0.0000000e+000  0.0000000e+000  0.0000000e+000  0.0000000e+000  0.0000000e+000  0.0000000e+000  0.0000000e+000  0.0000000e+000  0.0000000e+000  0.0000000e+000  0.0000000e+000  2.7901080e-004  0.0000000e+000  4.0488343e-003  0.0000000e+000  0.0000000e+000  0.0000000e+000  0.0000000e+000  0.0000000e+000  0.0000000e+000  0.0000000e+000  0.0000000e+000  0.0000000e+000  0.0000000e+000  0.0000000e+000  9.1569513e-005  0.0000000e+000  1.2371950e-004  0.0000000e+000  0.0000000e+000  0.0000000e+000  0.0000000e+000  0.0000000e+000
  0.0000000e+000  0.0000000e+000  0.0000000e+000  1.3359290e-002  0.0000000e+000  0.0000000e+000  1.0689407e-002  0.0000000e+000  6.6489098e-005  1.7543165e-002  2.8810103e-003  0.0000000e+000  0.0000000e+000  0.0000000e+000  0.0000000e+000  0.0000000e+000  4.3426682e-003  0.0000000e+000  0.0000000e+000  0.0000000e+000  6.4089686e-002  0.0000000e+000  7.6890396e-005  0.0000000e+000  2.7058695e-002  0.0000000e+000  1.0555626e-004  4.3490413e-005  2.2600034e-005  8.3949934e-004  0.0000000e+000  0.0000000e+000  0.0000000e+000  0.0000000e+000  0.0000000e+000  0.0000000e+000  7.5836052e-004  0.0000000e+000  0.0000000e+000  0.0000000e+000  0.0000000e+000  0.0000000e+000  0.0000000e+000  0.0000000e+000  0.0000000e+000  5.0692119e-003  0.0000000e+000  0.0000000e+000  0.0000000e+000  0.0000000e+000  0.0000000e+000  0.0000000e+000  0.0000000e+000  6.0040154e-003  0.0000000e+000  6.2445917e-005  0.0000000e+000  9.5612718e-005  0.0000000e+000  0.0000000e+000  0.0000000e+000  0.0000000e+000  0.0000000e+000  0.0000000e+000  0.0000000e+000  0.0000000e+000
  0.0000000e+000  7.8517966e-004  0.0000000e+000  0.0000000e+000  0.0000000e+000  1.3154655e-002  0.0000000e+000  0.0000000e+000  0.0000000e+000  2.1426524e-005  0.0000000e+000  4.6130599e-002  0.0000000e+000  0.0000000e+000  0.0000000e+000  0.0000000e+000  0.0000000e+000  0.0000000e+000  0.0000000e+000  0.0000000e+000  0.0000000e+000  0.0000000e+000  0.0000000e+000  0.0000000e+000  5.0862886e-004  4.2303730e-002  4.6071422e-003  2.2793506e-002  0.0000000e+000  3.3536474e-004  0.0000000e+000  0.0000000e+000  0.0000000e+000  0.0000000e+000  0.0000000e+000  0.0000000e+000  0.0000000e+000  0.0000000e+000  5.4689272e-004  0.0000000e+000  0.0000000e+000  0.0000000e+000  0.0000000e+000  0.0000000e+000  1.2449102e-003  0.0000000e+000  1.8175985e-002  0.0000000e+000  0.0000000e+000  0.0000000e+000  0.0000000e+000  0.0000000e+000  0.0000000e+000  0.0000000e+000  0.0000000e+000  0.0000000e+000  0.0000000e+000  0.0000000e+000  9.0851442e-003  0.0000000e+000  1.5104477e-003  0.0000000e+000  0.0000000e+000  0.0000000e+000  0.0000000e+000  0.0000000e+000
  5.4656589e-002  0.0000000e+000  1.0504277e-003  1.3727246e-005  0.0000000e+000  0.0000000e+000  2.1911160e-003  6.2652708e-002  6.2229963e-002  0.0000000e+000  5.7461914e-003  0.0000000e+000  0.0000000e+000  0.0000000e+000  0.0000000e+000  0.0000000e+000  0.0000000e+000  1.3620768e-003  2.2473792e-005  7.2294621e-004  0.0000000e+000  0.0000000e+000  0.0000000e+000  1.2009403e-003  1.3475084e-005  6.2476555e-005  1.3695716e-003  2.2136243e-005  1.7438573e-004  5.0549081e-002  4.9421572e-003  3.9171794e-004  0.0000000e+000  0.0000000e+000  0.0000000e+000  0.0000000e+000  0.0000000e+000  0.0000000e+000  0.0000000e+000  0.0000000e+000  0.0000000e+000  0.0000000e+000  0.0000000e+000  0.0000000e+000  0.0000000e+000  0.0000000e+000  0.0000000e+000  0.0000000e+000  0.0000000e+000  0.0000000e+000  0.0000000e+000  0.0000000e+000  0.0000000e+000  0.0000000e+000  0.0000000e+000  0.0000000e+000  0.0000000e+000  0.0000000e+000  0.0000000e+000  0.0000000e+000  0.0000000e+000  0.0000000e+000  0.0000000e+000  0.0000000e+000  0.0000000e+000  0.0000000e+000
  0.0000000e+000  1.1222852e-003  0.0000000e+000  0.0000000e+000  0.0000000e+000  0.0000000e+000  1.2806419e-003  0.0000000e+000  0.0000000e+000  1.2519025e-002  1.5390535e-003  0.0000000e+000  0.0000000e+000  0.0000000e+000  0.0000000e+000  0.0000000e+000  0.0000000e+000  0.0000000e+000  0.0000000e+000  0.0000000e+000  0.0000000e+000  3.8265031e-002  9.0477158e-002  3.4587206e-002  8.9275368e-002  0.0000000e+000  0.0000000e+000  2.3683160e-002  1.6409572e-002  0.0000000e+000  0.0000000e+000  0.0000000e+000  0.0000000e+000  0.0000000e+000  3.2229269e-005  0.0000000e+000  0.0000000e+000  0.0000000e+000  0.0000000e+000  0.0000000e+000  0.0000000e+000  0.0000000e+000  3.4924653e-004  0.0000000e+000  0.0000000e+000  0.0000000e+000  0.0000000e+000  0.0000000e+000  4.2634219e-002  0.0000000e+000  0.0000000e+000  0.0000000e+000  0.0000000e+000  0.0000000e+000  1.0920979e-003  8.6024235e-003  4.3183350e-003  1.4618053e-002  0.0000000e+000  0.0000000e+000  5.0157979e-003  2.0841234e-004  0.0000000e+000  0.0000000e+000  0.0000000e+000  0.0000000e+000
  0.0000000e+000  0.0000000e+000  0.0000000e+000  0.0000000e+000  0.0000000e+000  0.0000000e+000  8.4403325e-003  0.0000000e+000  0.0000000e+000  4.9432127e-003  0.0000000e+000  0.0000000e+000  1.2304226e-002  0.0000000e+000  0.0000000e+000  0.0000000e+000  0.0000000e+000  0.0000000e+000  0.0000000e+000  0.0000000e+000  0.0000000e+000  0.0000000e+000  0.0000000e+000  0.0000000e+000  1.6785836e-003  0.0000000e+000  0.0000000e+000  1.7690563e-005  0.0000000e+000  0.0000000e+000  0.0000000e+000  0.0000000e+000  0.0000000e+000  0.0000000e+000  0.0000000e+000  0.0000000e+000  0.0000000e+000  0.0000000e+000  0.0000000e+000  0.0000000e+000  0.0000000e+000  0.0000000e+000  7.3489730e-003  0.0000000e+000  0.0000000e+000  0.0000000e+000  0.0000000e+000  0.0000000e+000  0.0000000e+000  0.0000000e+000  0.0000000e+000  0.0000000e+000  0.0000000e+000  0.0000000e+000  0.0000000e+000  0.0000000e+000  0.0000000e+000  8.0034145e-004  0.0000000e+000  0.0000000e+000  0.0000000e+000  0.0000000e+000  0.0000000e+000  0.0000000e+000  0.0000000e+000  0.0000000e+000
  1.3112286e-003  0.0000000e+000  7.3946452e-002  0.0000000e+000  0.0000000e+000  0.0000000e+000  2.5190575e-005  5.4076496e-005  8.2922510e-005  0.0000000e+000  0.0000000e+000  4.3107155e-005  0.0000000e+000  0.0000000e+000  2.7241536e-003  0.0000000e+000  0.0000000e+000  0.0000000e+000  0.0000000e+000  3.1497801e-002  0.0000000e+000  1.4967699e-004  0.0000000e+000  5.7013603e-002  0.0000000e+000  0.0000000e+000  2.9154689e-002  2.0588572e-002  0.0000000e+000  5.7497215e-003  9.7746675e-004  0.0000000e+000  0.0000000e+000  0.0000000e+000  0.0000000e+000  0.0000000e+000  0.0000000e+000  0.0000000e+000  0.0000000e+000  0.0000000e+000  0.0000000e+000  0.0000000e+000  0.0000000e+000  0.0000000e+000  0.0000000e+000  0.0000000e+000  0.0000000e+000  0.0000000e+000  0.0000000e+000  0.0000000e+000  0.0000000e+000  0.0000000e+000  0.0000000e+000  0.0000000e+000  0.0000000e+000  0.0000000e+000  0.0000000e+000  0.0000000e+000  0.0000000e+000  0.0000000e+000  0.0000000e+000  0.0000000e+000  0.0000000e+000  0.0000000e+000  0.0000000e+000  0.0000000e+000
  0.0000000e+000  0.0000000e+000  0.0000000e+000  0.0000000e+000  0.0000000e+000  0.0000000e+000  0.0000000e+000  0.0000000e+000  1.4821655e-004  0.0000000e+000  0.0000000e+000  4.2937983e-002  0.0000000e+000  0.0000000e+000  7.4912640e-005  0.0000000e+000  0.0000000e+000  0.0000000e+000  0.0000000e+000  5.0124062e-002  0.0000000e+000  0.0000000e+000  0.0000000e+000  0.0000000e+000  0.0000000e+000  0.0000000e+000  3.4303414e-002  1.1619860e-003  0.0000000e+000  1.6889454e-003  1.9503356e-005  0.0000000e+000  0.0000000e+000  0.0000000e+000  0.0000000e+000  0.0000000e+000  0.0000000e+000  0.0000000e+000  0.0000000e+000  0.0000000e+000  0.0000000e+000  0.0000000e+000  0.0000000e+000  0.0000000e+000  0.0000000e+000  0.0000000e+000  0.0000000e+000  0.0000000e+000  0.0000000e+000  0.0000000e+000  0.0000000e+000  0.0000000e+000  0.0000000e+000  0.0000000e+000  0.0000000e+000  0.0000000e+000  0.0000000e+000  0.0000000e+000  0.0000000e+000  0.0000000e+000  2.2893653e-004  0.0000000e+000  0.0000000e+000  0.0000000e+000  0.0000000e+000  0.0000000e+000
  1.3327404e-004  0.0000000e+000  0.0000000e+000  0.0000000e+000  0.0000000e+000  0.0000000e+000  9.7651785e-006  0.0000000e+000  3.7249211e-004  0.0000000e+000  0.0000000e+000  2.6603575e-002  0.0000000e+000  0.0000000e+000  1.8073655e-003  0.0000000e+000  0.0000000e+000  3.9372251e-002  3.7593046e-002  0.0000000e+000  0.0000000e+000  1.4041939e-005  0.0000000e+000  1.6026331e-003  0.0000000e+000  0.0000000e+000  8.0577236e-002  4.8398290e-003  0.0000000e+000  2.1574337e-003  2.6942681e-005  0.0000000e+000  1.6526584e-005  0.0000000e+000  0.0000000e+000  0.0000000e+000  0.0000000e+000  0.0000000e+000  0.0000000e+000  0.0000000e+000  0.0000000e+000  0.0000000e+000  0.0000000e+000  0.0000000e+000  0.0000000e+000  0.0000000e+000  0.0000000e+000  0.0000000e+000  0.0000000e+000  0.0000000e+000  0.0000000e+000  0.0000000e+000  0.0000000e+000  0.0000000e+000  0.0000000e+000  0.0000000e+000  0.0000000e+000  0.0000000e+000  0.0000000e+000  0.0000000e+000  0.0000000e+000  0.0000000e+000  0.0000000e+000  0.0000000e+000  0.0000000e+000  0.0000000e+000
  0.0000000e+000  2.3846417e-005  0.0000000e+000  1.4528982e-001  0.0000000e+000  0.0000000e+000  8.7392707e-004  0.0000000e+000  0.0000000e+000  8.1045477e-003  2.1729951e-002  0.0000000e+000  1.0895247e-001  0.0000000e+000  0.0000000e+000  0.0000000e+000  0.0000000e+000  0.0000000e+000  0.0000000e+000  0.0000000e+000  0.0000000e+000  0.0000000e+000  0.0000000e+000  0.0000000e+000  6.6502191e-002  0.0000000e+000  1.1658299e-004  0.0000000e+000  1.5527847e-004  4.9836693e-005  0.0000000e+000  0.0000000e+000  0.0000000e+000  0.0000000e+000  0.0000000e+000  0.0000000e+000  1.3833700e-002  0.0000000e+000  0.0000000e+000  0.0000000e+000  0.0000000e+000  0.0000000e+000  0.0000000e+000  2.2402531e-005  0.0000000e+000  1.2914528e-002  0.0000000e+000  0.0000000e+000  0.0000000e+000  0.0000000e+000  0.0000000e+000  0.0000000e+000  0.0000000e+000  3.0791412e-002  0.0000000e+000  0.0000000e+000  0.0000000e+000  1.2722633e-004  0.0000000e+000  0.0000000e+000  0.0000000e+000  0.0000000e+000  0.0000000e+000  0.0000000e+000  0.0000000e+000  0.0000000e+000
  0.0000000e+000  0.0000000e+000  1.0150817e-003  0.0000000e+000  0.0000000e+000  0.0000000e+000  0.0000000e+000  5.4463679e-003  0.0000000e+000  0.0000000e+000  0.0000000e+000  0.0000000e+000  0.0000000e+000  0.0000000e+000  0.0000000e+000  1.4812270e-002  0.0000000e+000  4.8282899e-005  0.0000000e+000  3.6237261e-006  0.0000000e+000  0.0000000e+000  1.2544202e-005  1.2373293e-001  2.7263819e-003  0.0000000e+000  1.9901364e-005  1.4949888e-004  4.2487675e-002  7.7063294e-003  5.4579962e-002  0.0000000e+000  4.1849010e-003  0.0000000e+000  0.0000000e+000  0.0000000e+000  0.0000000e+000  0.0000000e+000  0.0000000e+000  0.0000000e+000  0.0000000e+000  0.0000000e+000  0.0000000e+000  0.0000000e+000  0.0000000e+000  0.0000000e+000  0.0000000e+000  0.0000000e+000  1.5805271e-003  0.0000000e+000  0.0000000e+000  0.0000000e+000  0.0000000e+000  0.0000000e+000  5.8534980e-004  0.0000000e+000  2.2344806e-004  1.7018332e-004  0.0000000e+000  0.0000000e+000  0.0000000e+000  5.6621509e-005  0.0000000e+000  0.0000000e+000  0.0000000e+000  0.0000000e+000
  0.0000000e+000  2.7077168e-002  2.6072602e-004  0.0000000e+000  0.0000000e+000  0.0000000e+000  1.0605782e-002  5.4276599e-005  0.0000000e+000  6.1658729e-002  0.0000000e+000  0.0000000e+000  1.8673382e-004  0.0000000e+000  0.0000000e+000  1.5510370e-001  0.0000000e+000  0.0000000e+000  0.0000000e+000  0.0000000e+000  0.0000000e+000  5.5552893e-005  0.0000000e+000  1.2259525e-002  2.0821151e-002  1.5335680e-003  0.0000000e+000  5.5485521e-002  0.0000000e+000  0.0000000e+000  0.0000000e+000  0.0000000e+000  0.0000000e+000  0.0000000e+000  3.4250347e-003  0.0000000e+000  0.0000000e+000  0.0000000e+000  0.0000000e+000  0.0000000e+000  0.0000000e+000  0.0000000e+000  1.8333180e-002  0.0000000e+000  0.0000000e+000  0.0000000e+000  0.0000000e+000  0.0000000e+000  8.2536557e-003  0.0000000e+000  0.0000000e+000  0.0000000e+000  0.0000000e+000  0.0000000e+000  0.0000000e+000  8.3704245e-002  0.0000000e+000  2.2443384e-003  0.0000000e+000  0.0000000e+000  7.6055351e-003  0.0000000e+000  0.0000000e+000  0.0000000e+000  0.0000000e+000  0.0000000e+000
  4.4410682e-005  0.0000000e+000  3.4280699e-002  0.0000000e+000  0.0000000e+000  0.0000000e+000  0.0000000e+000  2.6438857e-003  2.7560628e-005  0.0000000e+000  0.0000000e+000  0.0000000e+000  0.0000000e+000  0.0000000e+000  6.6718907e-004  1.1529069e-002  0.0000000e+000  1.5837112e-002  0.0000000e+000  3.5614069e-004  0.0000000e+000  1.0654780e-001  2.3837965e-003  0.0000000e+000  4.1659748e-004  0.0000000e+000  1.4206955e-003  1.8242728e-002  1.8666609e-003  6.8099886e-003  3.8660498e-003  0.0000000e+000  9.5884044e-004  0.0000000e+000  0.0000000e+000  0.0000000e+000  0.0000000e+000  0.0000000e+000  0.0000000e+000  0.0000000e+000  0.0000000e+000  0.0000000e+000  0.0000000e+000  0.0000000e+000  0.0000000e+000  0.0000000e+000  0.0000000e+000  0.0000000e+000  2.5227457e-004  0.0000000e+000  0.0000000e+000  0.0000000e+000  0.0000000e+000  0.0000000e+000  0.0000000e+000  0.0000000e+000  3.1266761e-005  0.0000000e+000  0.0000000e+000  0.0000000e+000  6.3442502e-004  0.0000000e+000  0.0000000e+000  0.0000000e+000  0.0000000e+000  0.0000000e+000
  0.0000000e+000  1.2670704e-003  0.0000000e+000  6.2406682e-002  0.0000000e+000  0.0000000e+000  6.7076569e-005  1.8479262e-003  0.0000000e+000  4.1106640e-002  6.8311678e-004  0.0000000e+000  1.9999905e-002  2.6537158e-004  1.1717464e-005  4.6578453e-002  4.3789138e-004  0.0000000e+000  0.0000000e+000  0.0000000e+000  2.8913996e-002  3.6746886e-003  6.3368720e-003  6.5206562e-004  0.0000000e+000  1.3859678e-004  0.0000000e+000  4.8771530e-003  7.0656731e-002  6.8637375e-005  0.0000000e+000  0.0000000e+000  0.0000000e+000  0.0000000e+000  3.9890109e-004  0.0000000e+000  8.0592457e-003  0.0000000e+000  0.0000000e+000  0.0000000e+000  0.0000000e+000  0.0000000e+000  2.2833006e-003  3.0020148e-004  0.0000000e+000  2.4125630e-004  0.0000000e+000  0.0000000e+000  1.0812657e-003  0.0000000e+000  0.0000000e+000  0.0000000e+000  0.0000000e+000  3.5518157e-003  8.8233907e-004  5.1646281e-004  5.0678791e-005  4.5877962e-002  5.4488876e-005  0.0000000e+000  2.3247872e-004  4.2742158e-003  0.0000000e+000  0.0000000e+000  0.0000000e+000  0.0000000e+000
  0.0000000e+000  2.3893615e-002  0.0000000e+000  0.0000000e+000  0.0000000e+000  1.7513173e-004  0.0000000e+000  0.0000000e+000  1.2707716e-004  9.0884805e-004  0.0000000e+000  8.5199950e-003  0.0000000e+000  1.2691119e-001  3.1238278e-004  0.0000000e+000  0.0000000e+000  0.0000000e+000  0.0000000e+000  0.0000000e+000  0.0000000e+000  0.0000000e+000  2.6837440e-003  0.0000000e+000  7.9693147e-004  0.0000000e+000  2.7779104e-004  6.4391878e-002  0.0000000e+000  3.8885039e-004  0.0000000e+000  0.0000000e+000  0.0000000e+000  0.0000000e+000  3.0507067e-004  0.0000000e+000  0.0000000e+000  0.0000000e+000  0.0000000e+000  0.0000000e+000  0.0000000e+000  0.0000000e+000  1.4730850e-004  0.0000000e+000  0.0000000e+000  0.0000000e+000  8.9382862e-003  0.0000000e+000  0.0000000e+000  0.0000000e+000  0.0000000e+000  0.0000000e+000  0.0000000e+000  0.0000000e+000  0.0000000e+000  0.0000000e+000  0.0000000e+000  0.0000000e+000  1.0821020e-002  0.0000000e+000  3.9696932e-004  0.0000000e+000  0.0000000e+000  0.0000000e+000  0.0000000e+000  0.0000000e+000
  0.0000000e+000  0.0000000e+000  2.7956368e-002  0.0000000e+000  0.0000000e+000  5.0065275e-003  1.0665807e-005  1.2978045e-004  4.2069078e-004  0.0000000e+000  1.2493661e-005  5.9851755e-003  8.1566204e-005  2.5129866e-003  1.2450651e-003  0.0000000e+000  0.0000000e+000  1.3252131e-002  9.3554765e-003  2.9300813e-002  5.2992268e-005  2.8042831e-005  0.0000000e+000  2.3247744e-003  0.0000000e+000  5.0507462e-005  0.0000000e+000  3.5373709e-002  8.6356135e-005  2.9120353e-004  2.5891875e-005  0.0000000e+000  0.0000000e+000  0.0000000e+000  0.0000000e+000  0.0000000e+000  0.0000000e+000  0.0000000e+000  6.7519740e-004  0.0000000e+000  0.0000000e+000  0.0000000e+000  0.0000000e+000  0.0000000e+000  2.5526419e-004  0.0000000e+000  5.3500810e-004  0.0000000e+000  0.0000000e+000  0.0000000e+000  0.0000000e+000  0.0000000e+000  0.0000000e+000  0.0000000e+000  0.0000000e+000  0.0000000e+000  0.0000000e+000  0.0000000e+000  0.0000000e+000  0.0000000e+000  1.0452371e-003  0.0000000e+000  0.0000000e+000  0.0000000e+000  0.0000000e+000  0.0000000e+000
  0.0000000e+000  1.5336381e-002  2.2825697e-002  0.0000000e+000  0.0000000e+000  6.5004163e-004  7.1913057e-005  1.4559689e-005  2.6883976e-005  3.0859753e-004  0.0000000e+000  2.6325816e-005  1.6072544e-005  5.9461319e-003  9.6244534e-006  6.1782156e-003  2.3074647e-006  4.4757764e-003  1.5156339e-004  8.4170940e-004  0.0000000e+000  1.0074925e-004  8.4434489e-003  1.4276918e-002  2.4385765e-003  5.5992937e-003  1.6917861e-002  0.0000000e+000  1.4112527e-005  7.0751433e-005  0.0000000e+000  0.0000000e+000  0.0000000e+000  0.0000000e+000  1.8292159e-003  7.3908625e-005  0.0000000e+000  0.0000000e+000  8.9243673e-005  0.0000000e+000  0.0000000e+000  0.0000000e+000  0.0000000e+000  0.0000000e+000  8.7434095e-005  0.0000000e+000  3.2511380e-004  0.0000000e+000  7.6108080e-004  0.0000000e+000  0.0000000e+000  0.0000000e+000  0.0000000e+000  0.0000000e+000  0.0000000e+000  5.2670553e-004  0.0000000e+000  5.8731798e-005  3.8123689e-004  2.5138891e-006  2.1565601e-002  0.0000000e+000  0.0000000e+000  0.0000000e+000  0.0000000e+000  0.0000000e+000
  0.0000000e+000  0.0000000e+000  6.8741089e-004  1.0796758e-002  0.0000000e+000  0.0000000e+000  1.9222701e-004  1.0328338e-001  1.8264368e-004  2.7383106e-005  1.8264342e-002  0.0000000e+000  1.4229651e-005  0.0000000e+000  1.2917462e-004  7.2931432e-003  0.0000000e+000  0.0000000e+000  0.0000000e+000  0.0000000e+000  5.7510545e-005  4.8782145e-002  0.0000000e+000  2.4888812e-003  6.0189068e-002  0.0000000e+000  7.0364258e-005  2.4043564e-005  0.0000000e+000  1.2920986e-003  7.5107480e-003  0.0000000e+000  8.1659105e-005  0.0000000e+000  0.0000000e+000  0.0000000e+000  2.3151769e-003  0.0000000e+000  0.0000000e+000  0.0000000e+000  0.0000000e+000  0.0000000e+000  4.8534471e-006  4.5605141e-004  0.0000000e+000  0.0000000e+000  0.0000000e+000  0.0000000e+000  7.0539670e-004  0.0000000e+000  0.0000000e+000  0.0000000e+000  0.0000000e+000  1.4105207e-004  1.0761673e-003  5.9464765e-006  6.5606897e-006  4.8062604e-003  0.0000000e+000  0.0000000e+000  0.0000000e+000  2.5795817e-003  0.0000000e+000  0.0000000e+000  0.0000000e+000  0.0000000e+000
  3.8989084e-002  0.0000000e+000  1.5301949e-005  2.2507974e-004  0.0000000e+000  1.8436236e-004  1.4330458e-003  5.8470287e-003  1.1909392e-003  1.1478892e-005  1.8911722e-003  1.8232390e-003  5.0969603e-004  1.4372775e-004  3.6106487e-002  0.0000000e+000  0.0000000e+000  2.0534720e-003  3.6191687e-004  6.1640964e-004  1.7798819e-005  8.5320076e-003  0.0000000e+000  8.7556996e-003  5.6380701e-005  5.5550056e-005  2.2880277e-004  1.1623450e-004  1.2459522e-003  0.0000000e+000  3.7739871e-002  1.5232095e-003  1.9420036e-002  0.0000000e+000  0.0000000e+000  0.0000000e+000  3.6855953e-006  0.0000000e+000  0.0000000e+000  0.0000000e+000  0.0000000e+000  0.0000000e+000  0.0000000e+000  0.0000000e+000  0.0000000e+000  0.0000000e+000  0.0000000e+000  0.0000000e+000  0.0000000e+000  0.0000000e+000  0.0000000e+000  0.0000000e+000  0.0000000e+000  0.0000000e+000  0.0000000e+000  0.0000000e+000  0.0000000e+000  0.0000000e+000  0.0000000e+000  0.0000000e+000  0.0000000e+000  0.0000000e+000  0.0000000e+000  0.0000000e+000  0.0000000e+000  0.0000000e+000
  9.9287105e-003  0.0000000e+000  0.0000000e+000  0.0000000e+000  0.0000000e+000  0.0000000e+000  1.7191762e-004  4.9251545e-002  2.0949384e-004  0.0000000e+000  0.0000000e+000  0.0000000e+000  0.0000000e+000  0.0000000e+000  6.1776965e-003  0.0000000e+000  0.0000000e+000  6.1091672e-004  7.3137584e-006  1.3471341e-005  0.0000000e+000  1.0574868e-001  0.0000000e+000  8.6986121e-003  0.0000000e+000  0.0000000e+000  3.5601328e-005  0.0000000e+000  1.2674387e-002  6.6044774e-002  0.0000000e+000  0.0000000e+000  3.2615494e-002  0.0000000e+000  0.0000000e+000  0.0000000e+000  0.0000000e+000  0.0000000e+000  0.0000000e+000  0.0000000e+000  0.0000000e+000  0.0000000e+000  0.0000000e+000  0.0000000e+000  0.0000000e+000  0.0000000e+000  0.0000000e+000  0.0000000e+000  0.0000000e+000  0.0000000e+000  0.0000000e+000  0.0000000e+000  0.0000000e+000  0.0000000e+000  0.0000000e+000  0.0000000e+000  0.0000000e+000  0.0000000e+000  0.0000000e+000  0.0000000e+000  0.0000000e+000  0.0000000e+000  0.0000000e+000  0.0000000e+000  0.0000000e+000  0.0000000e+000
  0.0000000e+000  0.0000000e+000  0.0000000e+000  0.0000000e+000  0.0000000e+000  3.9994687e-004  0.0000000e+000  0.0000000e+000  6.7699980e-003  0.0000000e+000  1.5561518e-004  1.6001096e-003  0.0000000e+000  0.0000000e+000  2.6114530e-003  0.0000000e+000  0.0000000e+000  0.0000000e+000  0.0000000e+000  0.0000000e+000  0.0000000e+000  0.0000000e+000  0.0000000e+000  0.0000000e+000  0.0000000e+000  0.0000000e+000  0.0000000e+000  0.0000000e+000  0.0000000e+000  1.4216622e-002  0.0000000e+000  0.0000000e+000  0.0000000e+000  0.0000000e+000  0.0000000e+000  0.0000000e+000  0.0000000e+000  0.0000000e+000  0.0000000e+000  0.0000000e+000  0.0000000e+000  0.0000000e+000  0.0000000e+000  0.0000000e+000  0.0000000e+000  0.0000000e+000  0.0000000e+000  0.0000000e+000  0.0000000e+000  0.0000000e+000  0.0000000e+000  0.0000000e+000  0.0000000e+000  0.0000000e+000  0.0000000e+000  0.0000000e+000  0.0000000e+000  0.0000000e+000  0.0000000e+000  0.0000000e+000  0.0000000e+000  0.0000000e+000  0.0000000e+000  0.0000000e+000  0.0000000e+000  0.0000000e+000
  1.1009851e-003  0.0000000e+000  0.0000000e+000  0.0000000e+000  0.0000000e+000  0.0000000e+000  0.0000000e+000  6.0105376e-004  0.0000000e+000  0.0000000e+000  0.0000000e+000  0.0000000e+000  0.0000000e+000  0.0000000e+000  0.0000000e+000  0.0000000e+000  0.0000000e+000  0.0000000e+000  0.0000000e+000  4.4070891e-005  0.0000000e+000  4.3243977e-002  0.0000000e+000  1.1506085e-002  0.0000000e+000  0.0000000e+000  0.0000000e+000  0.0000000e+000  7.3493195e-004  1.8125367e-001  1.7394930e-001  0.0000000e+000  0.0000000e+000  0.0000000e+000  0.0000000e+000  0.0000000e+000  0.0000000e+000  0.0000000e+000  0.0000000e+000  0.0000000e+000  0.0000000e+000  0.0000000e+000  0.0000000e+000  0.0000000e+000  0.0000000e+000  0.0000000e+000  0.0000000e+000  0.0000000e+000  0.0000000e+000  0.0000000e+000  0.0000000e+000  0.0000000e+000  0.0000000e+000  0.0000000e+000  0.0000000e+000  0.0000000e+000  0.0000000e+000  0.0000000e+000  0.0000000e+000  0.0000000e+000  0.0000000e+000  0.0000000e+000  0.0000000e+000  0.0000000e+000  0.0000000e+000  0.0000000e+000
  0.0000000e+000  0.0000000e+000  0.0000000e+000  0.0000000e+000  0.0000000e+000  0.0000000e+000  0.0000000e+000  0.0000000e+000  0.0000000e+000  0.0000000e+000  0.0000000e+000  0.0000000e+000  0.0000000e+000  0.0000000e+000  0.0000000e+000  0.0000000e+000  0.0000000e+000  0.0000000e+000  0.0000000e+000  0.0000000e+000  0.0000000e+000  0.0000000e+000  0.0000000e+000  0.0000000e+000  0.0000000e+000  0.0000000e+000  0.0000000e+000  0.0000000e+000  0.0000000e+000  0.0000000e+000  0.0000000e+000  0.0000000e+000  0.0000000e+000  0.0000000e+000  0.0000000e+000  1.6026161e-005  0.0000000e+000  0.0000000e+000  0.0000000e+000  7.5118215e-004  9.3199330e-002  1.4862584e-002  0.0000000e+000  1.4997008e-003  0.0000000e+000  0.0000000e+000  0.0000000e+000  1.7583520e-001  0.0000000e+000  0.0000000e+000  6.1876665e-005  0.0000000e+000  1.9467907e-005  0.0000000e+000  0.0000000e+000  0.0000000e+000  1.5491690e-005  0.0000000e+000  0.0000000e+000  0.0000000e+000  0.0000000e+000  0.0000000e+000  1.6013598e-001  7.3970628e-003  0.0000000e+000  7.0306132e-004
  0.0000000e+000  3.5311886e-002  0.0000000e+000  0.0000000e+000  0.0000000e+000  0.0000000e+000  0.0000000e+000  0.0000000e+000  0.0000000e+000  7.0978714e-004  0.0000000e+000  0.0000000e+000  0.0000000e+000  0.0000000e+000  0.0000000e+000  9.6687806e-005  0.0000000e+000  0.0000000e+000  0.0000000e+000  0.0000000e+000  0.0000000e+000  0.0000000e+000  5.9938107e-003  0.0000000e+000  2.2936812e-003  3.0507067e-004  0.0000000e+000  2.1035983e-002  0.0000000e+000  0.0000000e+000  0.0000000e+000  0.0000000e+000  0.0000000e+000  0.0000000e+000  0.0000000e+000  0.0000000e+000  1.2887514e-004  0.0000000e+000  0.0000000e+000  0.0000000e+000  0.0000000e+000  0.0000000e+000  2.3794560e-002  0.0000000e+000  0.0000000e+000  5.6663756e-004  5.0069070e-004  0.0000000e+000  6.8890852e-005  9.9479822e-004  0.0000000e+000  0.0000000e+000  0.0000000e+000  4.7930136e-004  0.0000000e+000  4.5283910e-002  0.0000000e+000  2.0689172e-002  2.9525060e-002  0.0000000e+000  1.5546593e-001  0.0000000e+000  0.0000000e+000  0.0000000e+000  0.0000000e+000  0.0000000e+000
  0.0000000e+000  0.0000000e+000  0.0000000e+000  0.0000000e+000  0.0000000e+000  0.0000000e+000  0.0000000e+000  0.0000000e+000  0.0000000e+000  0.0000000e+000  0.0000000e+000  0.0000000e+000  0.0000000e+000  0.0000000e+000  0.0000000e+000  0.0000000e+000  0.0000000e+000  0.0000000e+000  0.0000000e+000  0.0000000e+000  0.0000000e+000  0.0000000e+000  0.0000000e+000  0.0000000e+000  0.0000000e+000  0.0000000e+000  0.0000000e+000  2.6152283e-004  0.0000000e+000  0.0000000e+000  0.0000000e+000  0.0000000e+000  0.0000000e+000  6.1639080e-006  0.0000000e+000  0.0000000e+000  0.0000000e+000  0.0000000e+000  0.0000000e+000  9.7302527e-006  1.0304917e-002  1.3861009e-003  0.0000000e+000  1.5514116e-005  0.0000000e+000  0.0000000e+000  0.0000000e+000  5.1704860e-004  3.8420559e-005  0.0000000e+000  3.1994374e-002  0.0000000e+000  2.2080290e-005  0.0000000e+000  4.4179143e-004  1.7237429e-003  9.9073253e-002  0.0000000e+000  0.0000000e+000  3.0447048e-002  9.2201325e-002  7.0142113e-004  0.0000000e+000  3.0627896e-005  0.0000000e+000  0.0000000e+000
  0.0000000e+000  0.0000000e+000  0.0000000e+000  4.2920076e-002  0.0000000e+000  0.0000000e+000  0.0000000e+000  9.9536684e-005  0.0000000e+000  5.1588659e-004  0.0000000e+000  0.0000000e+000  1.6115161e-003  0.0000000e+000  0.0000000e+000  0.0000000e+000  0.0000000e+000  0.0000000e+000  0.0000000e+000  0.0000000e+000  1.7292125e-002  0.0000000e+000  0.0000000e+000  0.0000000e+000  2.3170331e-002  0.0000000e+000  0.0000000e+000  0.0000000e+000  7.8137220e-003  1.2899584e-005  0.0000000e+000  0.0000000e+000  0.0000000e+000  0.0000000e+000  6.4437569e-005  0.0000000e+000  0.0000000e+000  0.0000000e+000  0.0000000e+000  4.0104588e-004  1.2345082e-003  2.1588168e-005  9.6237290e-003  2.6927327e-002  0.0000000e+000  1.4297429e-002  0.0000000e+000  0.0000000e+000  0.0000000e+000  9.8906801e-005  0.0000000e+000  0.0000000e+000  2.2300187e-005  1.2493612e-001  0.0000000e+000  0.0000000e+000  8.2867418e-006  1.0939106e-001  0.0000000e+000  0.0000000e+000  2.5721525e-005  2.5484035e-002  5.8859800e-004  0.0000000e+000  0.0000000e+000  4.0944754e-005
  0.0000000e+000  0.0000000e+000  0.0000000e+000  0.0000000e+000  0.0000000e+000  0.0000000e+000  0.0000000e+000  0.0000000e+000  0.0000000e+000  0.0000000e+000  0.0000000e+000  0.0000000e+000  0.0000000e+000  0.0000000e+000  0.0000000e+000  0.0000000e+000  0.0000000e+000  0.0000000e+000  0.0000000e+000  0.0000000e+000  0.0000000e+000  0.0000000e+000  0.0000000e+000  0.0000000e+000  0.0000000e+000  0.0000000e+000  0.0000000e+000  0.0000000e+000  0.0000000e+000  0.0000000e+000  0.0000000e+000  0.0000000e+000  0.0000000e+000  0.0000000e+000  0.0000000e+000  0.0000000e+000  0.0000000e+000  0.0000000e+000  0.0000000e+000  0.0000000e+000  0.0000000e+000  0.0000000e+000  0.0000000e+000  0.0000000e+000  0.0000000e+000  0.0000000e+000  0.0000000e+000  0.0000000e+000  0.0000000e+000  0.0000000e+000  0.0000000e+000  0.0000000e+000  0.0000000e+000  0.0000000e+000  0.0000000e+000  0.0000000e+000  0.0000000e+000  0.0000000e+000  0.0000000e+000  0.0000000e+000  0.0000000e+000  0.0000000e+000  0.0000000e+000  0.0000000e+000  0.0000000e+000  0.0000000e+000
  0.0000000e+000  0.0000000e+000  0.0000000e+000  0.0000000e+000  0.0000000e+000  2.6910807e-003  0.0000000e+000  0.0000000e+000  0.0000000e+000  0.0000000e+000  0.0000000e+000  0.0000000e+000  0.0000000e+000  3.2813563e-003  0.0000000e+000  0.0000000e+000  0.0000000e+000  0.0000000e+000  0.0000000e+000  0.0000000e+000  0.0000000e+000  0.0000000e+000  0.0000000e+000  0.0000000e+000  0.0000000e+000  0.0000000e+000  7.4271714e-003  2.0526045e-003  0.0000000e+000  0.0000000e+000  0.0000000e+000  0.0000000e+000  0.0000000e+000  0.0000000e+000  0.0000000e+000  0.0000000e+000  0.0000000e+000  0.0000000e+000  0.0000000e+000  0.0000000e+000  0.0000000e+000  0.0000000e+000  0.0000000e+000  0.0000000e+000  4.6122106e-002  0.0000000e+000  7.3404486e-002  0.0000000e+000  0.0000000e+000  0.0000000e+000  0.0000000e+000  0.0000000e+000  0.0000000e+000  0.0000000e+000  0.0000000e+000  0.0000000e+000  0.0000000e+000  0.0000000e+000  3.6045943e-004  3.7382177e-002  7.1018183e-002  0.0000000e+000  0.0000000e+000  0.0000000e+000  0.0000000e+000  0.0000000e+000
  0.0000000e+000  0.0000000e+000  0.0000000e+000  0.0000000e+000  0.0000000e+000  0.0000000e+000  0.0000000e+000  0.0000000e+000  0.0000000e+000  0.0000000e+000  0.0000000e+000  0.0000000e+000  0.0000000e+000  0.0000000e+000  0.0000000e+000  0.0000000e+000  0.0000000e+000  0.0000000e+000  0.0000000e+000  0.0000000e+000  0.0000000e+000  0.0000000e+000  0.0000000e+000  0.0000000e+000  0.0000000e+000  0.0000000e+000  0.0000000e+000  0.0000000e+000  0.0000000e+000  0.0000000e+000  0.0000000e+000  0.0000000e+000  0.0000000e+000  1.7072322e-004  0.0000000e+000  5.7496948e-006  1.4583487e-004  0.0000000e+000  0.0000000e+000  0.0000000e+000  2.8550118e-004  1.4692455e-002  8.1024145e-005  2.1161249e-002  0.0000000e+000  1.5950095e-002  0.0000000e+000  4.8182238e-004  0.0000000e+000  2.4567015e-003  0.0000000e+000  0.0000000e+000  0.0000000e+000  0.0000000e+000  0.0000000e+000  0.0000000e+000  0.0000000e+000  6.5912301e-005  0.0000000e+000  0.0000000e+000  0.0000000e+000  9.8676040e-004  5.7383923e-004  0.0000000e+000  0.0000000e+000  0.0000000e+000
  0.0000000e+000  0.0000000e+000  0.0000000e+000  0.0000000e+000  0.0000000e+000  0.0000000e+000  0.0000000e+000  0.0000000e+000  0.0000000e+000  0.0000000e+000  0.0000000e+000  0.0000000e+000  0.0000000e+000  0.0000000e+000  0.0000000e+000  0.0000000e+000  0.0000000e+000  0.0000000e+000  0.0000000e+000  0.0000000e+000  0.0000000e+000  0.0000000e+000  0.0000000e+000  0.0000000e+000  0.0000000e+000  0.0000000e+000  0.0000000e+000  0.0000000e+000  0.0000000e+000  0.0000000e+000  0.0000000e+000  0.0000000e+000  0.0000000e+000  1.8639866e-002  0.0000000e+000  5.3585567e-003  3.9504263e-004  0.0000000e+000  0.0000000e+000  2.5124104e-004  0.0000000e+000  5.6952036e-003  0.0000000e+000  4.4991992e-002  0.0000000e+000  0.0000000e+000  0.0000000e+000  2.6355591e-002  0.0000000e+000  0.0000000e+000  3.8964070e-004  0.0000000e+000  6.1212881e-005  0.0000000e+000  9.9077431e-004  0.0000000e+000  8.6894308e-003  9.9935342e-004  0.0000000e+000  3.0249891e-004  0.0000000e+000  1.1814710e-001  5.4262339e-003  2.3915314e-002  0.0000000e+000  3.8683891e-004
  0.0000000e+000  0.0000000e+000  0.0000000e+000  0.0000000e+000  0.0000000e+000  0.0000000e+000  0.0000000e+000  0.0000000e+000  0.0000000e+000  0.0000000e+000  0.0000000e+000  0.0000000e+000  0.0000000e+000  0.0000000e+000  0.0000000e+000  0.0000000e+000  0.0000000e+000  0.0000000e+000  0.0000000e+000  0.0000000e+000  0.0000000e+000  0.0000000e+000  0.0000000e+000  0.0000000e+000  0.0000000e+000  0.0000000e+000  0.0000000e+000  0.0000000e+000  0.0000000e+000  0.0000000e+000  0.0000000e+000  0.0000000e+000  0.0000000e+000  4.3713482e-003  0.0000000e+000  1.0599595e-003  1.0159138e-005  0.0000000e+000  0.0000000e+000  1.9013766e-002  8.3752993e-003  0.0000000e+000  0.0000000e+000  1.4174473e-002  3.1382648e-005  0.0000000e+000  0.0000000e+000  5.9127170e-002  0.0000000e+000  0.0000000e+000  3.1413520e-005  0.0000000e+000  0.0000000e+000  0.0000000e+000  0.0000000e+000  0.0000000e+000  5.2487910e-004  0.0000000e+000  0.0000000e+000  7.9845420e-004  0.0000000e+000  1.4357306e-004  9.9807328e-004  8.2702515e-005  9.7376205e-004  0.0000000e+000
  0.0000000e+000  8.2310540e-005  0.0000000e+000  7.0041606e-005  0.0000000e+000  0.0000000e+000  9.5577983e-003  0.0000000e+000  0.0000000e+000  4.9229980e-002  0.0000000e+000  0.0000000e+000  0.0000000e+000  0.0000000e+000  0.0000000e+000  5.2386980e-004  5.5117297e-003  0.0000000e+000  0.0000000e+000  0.0000000e+000  0.0000000e+000  0.0000000e+000  1.6041533e-002  0.0000000e+000  6.5644891e-003  7.3654252e-005  0.0000000e+000  0.0000000e+000  1.6380384e-005  0.0000000e+000  0.0000000e+000  0.0000000e+000  0.0000000e+000  0.0000000e+000  1.1897280e-002  0.0000000e+000  9.6237290e-003  0.0000000e+000  0.0000000e+000  2.2281640e-004  0.0000000e+000  0.0000000e+000  0.0000000e+000  0.0000000e+000  0.0000000e+000  6.5381667e-002  2.4075111e-004  0.0000000e+000  1.6561197e-002  1.9326878e-003  0.0000000e+000  0.0000000e+000  0.0000000e+000  7.4400621e-003  0.0000000e+000  6.8341078e-002  0.0000000e+000  1.7238893e-001  4.3781785e-003  0.0000000e+000  4.7070961e-003  2.5439996e-004  0.0000000e+000  0.0000000e+000  0.0000000e+000  0.0000000e+000
  0.0000000e+000  0.0000000e+000  0.0000000e+000  8.6231107e-004  0.0000000e+000  0.0000000e+000  0.0000000e+000  0.0000000e+000  0.0000000e+000  0.0000000e+000  4.6935459e-005  0.0000000e+000  0.0000000e+000  0.0000000e+000  0.0000000e+000  0.0000000e+000  0.0000000e+000  0.0000000e+000  0.0000000e+000  0.0000000e+000  1.0182969e-005  0.0000000e+000  0.0000000e+000  0.0000000e+000  3.1384700e-004  0.0000000e+000  0.0000000e+000  0.0000000e+000  5.5969946e-004  0.0000000e+000  0.0000000e+000  0.0000000e+000  0.0000000e+000  3.4084109e-004  0.0000000e+000  9.1674319e-006  9.7917554e-003  0.0000000e+000  0.0000000e+000  2.1161249e-002  5.1127263e-002  1.0953002e-002  0.0000000e+000  0.0000000e+000  0.0000000e+000  2.2601184e-003  0.0000000e+000  1.5214798e-002  0.0000000e+000  0.0000000e+000  0.0000000e+000  8.8389703e-005  9.0361237e-005  1.1137916e-002  0.0000000e+000  0.0000000e+000  0.0000000e+000  2.0472861e-005  0.0000000e+000  5.3686867e-006  1.5104311e-004  1.2289039e-002  2.2493470e-003  0.0000000e+000  0.0000000e+000  0.0000000e+000
  0.0000000e+000  0.0000000e+000  0.0000000e+000  0.0000000e+000  0.0000000e+000  3.7409022e-004  0.0000000e+000  0.0000000e+000  0.0000000e+000  0.0000000e+000  0.0000000e+000  2.6506026e-004  0.0000000e+000  7.4694614e-004  0.0000000e+000  0.0000000e+000  0.0000000e+000  0.0000000e+000  0.0000000e+000  0.0000000e+000  0.0000000e+000  0.0000000e+000  0.0000000e+000  0.0000000e+000  0.0000000e+000  0.0000000e+000  2.8079061e-004  2.0109842e-004  0.0000000e+000  0.0000000e+000  0.0000000e+000  0.0000000e+000  0.0000000e+000  0.0000000e+000  0.0000000e+000  0.0000000e+000  0.0000000e+000  0.0000000e+000  4.6122106e-003  0.0000000e+000  0.0000000e+000  2.6675250e-005  0.0000000e+000  0.0000000e+000  0.0000000e+000  8.5291849e-006  3.4783254e-002  1.1244886e-005  0.0000000e+000  0.0000000e+000  1.5902000e-004  1.5025117e-002  1.1780438e-002  9.9595844e-006  0.0000000e+000  0.0000000e+000  0.0000000e+000  0.0000000e+000  2.6251090e-003  1.9311798e-002  2.3566033e-003  0.0000000e+000  1.9306741e-003  0.0000000e+000  0.0000000e+000  0.0000000e+000
  0.0000000e+000  0.0000000e+000  0.0000000e+000  8.8052860e-003  0.0000000e+000  0.0000000e+000  0.0000000e+000  0.0000000e+000  0.0000000e+000  0.0000000e+000  0.0000000e+000  0.0000000e+000  5.3860376e-003  0.0000000e+000  0.0000000e+000  0.0000000e+000  0.0000000e+000  0.0000000e+000  0.0000000e+000  0.0000000e+000  8.0715797e-003  0.0000000e+000  0.0000000e+000  0.0000000e+000  3.4680594e-004  0.0000000e+000  0.0000000e+000  0.0000000e+000  0.0000000e+000  0.0000000e+000  0.0000000e+000  0.0000000e+000  0.0000000e+000  0.0000000e+000  1.4165939e-004  0.0000000e+000  7.1487145e-003  0.0000000e+000  0.0000000e+000  2.1931381e-002  0.0000000e+000  0.0000000e+000  3.2690833e-002  3.1076627e-003  1.0661481e-005  0.0000000e+000  0.0000000e+000  3.0097214e-004  0.0000000e+000  4.5207997e-003  0.0000000e+000  4.1420144e-005  2.6001527e-005  5.6145109e-002  0.0000000e+000  4.0964323e-004  0.0000000e+000  1.5264280e-002  7.5591394e-004  1.0226752e-005  1.1419208e-003  0.0000000e+000  1.7763313e-003  0.0000000e+000  0.0000000e+000  0.0000000e+000
  0.0000000e+000  0.0000000e+000  0.0000000e+000  0.0000000e+000  0.0000000e+000  3.5639025e-003  0.0000000e+000  0.0000000e+000  0.0000000e+000  0.0000000e+000  0.0000000e+000  6.4106542e-003  0.0000000e+000  1.8175985e-002  0.0000000e+000  0.0000000e+000  0.0000000e+000  0.0000000e+000  0.0000000e+000  0.0000000e+000  0.0000000e+000  0.0000000e+000  0.0000000e+000  0.0000000e+000  0.0000000e+000  2.9794287e-003  9.8084819e-004  1.2462696e-003  0.0000000e+000  0.0000000e+000  0.0000000e+000  0.0000000e+000  0.0000000e+000  0.0000000e+000  1.6689690e-004  0.0000000e+000  0.0000000e+000  0.0000000e+000  1.2234081e-002  0.0000000e+000  0.0000000e+000  0.0000000e+000  1.6050074e-004  0.0000000e+000  5.7972090e-002  0.0000000e+000  0.0000000e+000  0.0000000e+000  0.0000000e+000  0.0000000e+000  0.0000000e+000  0.0000000e+000  0.0000000e+000  0.0000000e+000  0.0000000e+000  0.0000000e+000  0.0000000e+000  7.8812448e-004  5.4685939e-002  2.0702531e-003  2.7271145e-002  0.0000000e+000  1.4348948e-003  0.0000000e+000  0.0000000e+000  0.0000000e+000
  0.0000000e+000  0.0000000e+000  0.0000000e+000  0.0000000e+000  0.0000000e+000  0.0000000e+000  0.0000000e+000  0.0000000e+000  0.0000000e+000  0.0000000e+000  0.0000000e+000  0.0000000e+000  0.0000000e+000  0.0000000e+000  0.0000000e+000  0.0000000e+000  0.0000000e+000  0.0000000e+000  0.0000000e+000  0.0000000e+000  0.0000000e+000  0.0000000e+000  0.0000000e+000  0.0000000e+000  0.0000000e+000  0.0000000e+000  0.0000000e+000  0.0000000e+000  0.0000000e+000  0.0000000e+000  0.0000000e+000  0.0000000e+000  0.0000000e+000  4.6272420e-002  0.0000000e+000  3.5377010e-004  0.0000000e+000  0.0000000e+000  0.0000000e+000  5.5789960e-004  3.4678409e-002  5.2903257e-002  0.0000000e+000  1.7617134e-002  1.1836722e-005  2.5345022e-004  0.0000000e+000  0.0000000e+000  0.0000000e+000  1.8042056e-004  7.1095583e-005  0.0000000e+000  0.0000000e+000  6.6140553e-005  0.0000000e+000  0.0000000e+000  3.2538098e-004  0.0000000e+000  0.0000000e+000  4.7941141e-004  0.0000000e+000  1.5001397e-004  8.5353102e-002  1.8529342e-003  3.5434211e-003  6.6703641e-004
  0.0000000e+000  0.0000000e+000  0.0000000e+000  0.0000000e+000  0.0000000e+000  0.0000000e+000  0.0000000e+000  5.3341888e-005  0.0000000e+000  2.8323855e-004  1.0658885e-003  0.0000000e+000  0.0000000e+000  0.0000000e+000  0.0000000e+000  4.6510057e-002  0.0000000e+000  0.0000000e+000  0.0000000e+000  0.0000000e+000  0.0000000e+000  4.4542127e-003  5.2523264e-003  8.2562585e-004  2.2608284e-003  0.0000000e+000  0.0000000e+000  3.1827015e-003  1.7314283e-003  0.0000000e+000  0.0000000e+000  0.0000000e+000  0.0000000e+000  0.0000000e+000  2.5051219e-005  4.5406115e-005  0.0000000e+000  0.0000000e+000  0.0000000e+000  0.0000000e+000  0.0000000e+000  0.0000000e+000  1.2044507e-002  0.0000000e+000  0.0000000e+000  0.0000000e+000  0.0000000e+000  0.0000000e+000  0.0000000e+000  0.0000000e+000  0.0000000e+000  0.0000000e+000  0.0000000e+000  0.0000000e+000  3.2265519e-002  4.9521854e-002  4.8471296e-002  6.1058983e-002  0.0000000e+000  0.0000000e+000  2.6859902e-002  2.2070522e-002  0.0000000e+000  0.0000000e+000  0.0000000e+000  0.0000000e+000
  0.0000000e+000  0.0000000e+000  0.0000000e+000  0.0000000e+000  0.0000000e+000  0.0000000e+000  0.0000000e+000  0.0000000e+000  0.0000000e+000  0.0000000e+000  0.0000000e+000  0.0000000e+000  0.0000000e+000  0.0000000e+000  0.0000000e+000  0.0000000e+000  0.0000000e+000  0.0000000e+000  0.0000000e+000  0.0000000e+000  0.0000000e+000  0.0000000e+000  0.0000000e+000  0.0000000e+000  0.0000000e+000  0.0000000e+000  0.0000000e+000  0.0000000e+000  0.0000000e+000  0.0000000e+000  0.0000000e+000  0.0000000e+000  0.0000000e+000  0.0000000e+000  6.6319881e-004  0.0000000e+000  1.3187573e-004  0.0000000e+000  0.0000000e+000  9.0079054e-003  0.0000000e+000  0.0000000e+000  2.5769170e-003  0.0000000e+000  0.0000000e+000  1.2055466e-002  0.0000000e+000  5.7133177e-004  0.0000000e+000  0.0000000e+000  0.0000000e+000  0.0000000e+000  0.0000000e+000  0.0000000e+000  0.0000000e+000  0.0000000e+000  0.0000000e+000  4.0239768e-004  0.0000000e+000  0.0000000e+000  1.1294665e-004  4.2139991e-005  1.3856192e-003  0.0000000e+000  0.0000000e+000  0.0000000e+000
  0.0000000e+000  0.0000000e+000  0.0000000e+000  0.0000000e+000  0.0000000e+000  0.0000000e+000  0.0000000e+000  0.0000000e+000  0.0000000e+000  0.0000000e+000  0.0000000e+000  0.0000000e+000  0.0000000e+000  0.0000000e+000  0.0000000e+000  0.0000000e+000  0.0000000e+000  0.0000000e+000  0.0000000e+000  0.0000000e+000  0.0000000e+000  0.0000000e+000  0.0000000e+000  0.0000000e+000  0.0000000e+000  0.0000000e+000  0.0000000e+000  0.0000000e+000  0.0000000e+000  0.0000000e+000  0.0000000e+000  0.0000000e+000  0.0000000e+000  2.8125757e-005  0.0000000e+000  3.7811533e-002  0.0000000e+000  0.0000000e+000  0.0000000e+000  0.0000000e+000  8.8554705e-004  4.8548167e-005  0.0000000e+000  0.0000000e+000  2.8912727e-004  0.0000000e+000  0.0000000e+000  1.2280146e-004  0.0000000e+000  0.0000000e+000  0.0000000e+000  1.4721545e-004  2.9769475e-002  0.0000000e+000  2.8052542e-004  0.0000000e+000  5.7220995e-002  0.0000000e+000  0.0000000e+000  3.4999413e-002  1.6646773e-002  3.8778107e-004  9.9844618e-003  1.4261256e-004  0.0000000e+000  0.0000000e+000
  0.0000000e+000  0.0000000e+000  0.0000000e+000  0.0000000e+000  0.0000000e+000  0.0000000e+000  0.0000000e+000  0.0000000e+000  0.0000000e+000  0.0000000e+000  0.0000000e+000  0.0000000e+000  0.0000000e+000  0.0000000e+000  0.0000000e+000  0.0000000e+000  0.0000000e+000  0.0000000e+000  0.0000000e+000  0.0000000e+000  0.0000000e+000  0.0000000e+000  0.0000000e+000  0.0000000e+000  0.0000000e+000  0.0000000e+000  0.0000000e+000  0.0000000e+000  0.0000000e+000  0.0000000e+000  0.0000000e+000  0.0000000e+000  0.0000000e+000  0.0000000e+000  0.0000000e+000  0.0000000e+000  0.0000000e+000  0.0000000e+000  0.0000000e+000  0.0000000e+000  0.0000000e+000  0.0000000e+000  0.0000000e+000  3.2409558e-004  5.0083723e-002  1.1045372e-004  0.0000000e+000  0.0000000e+000  0.0000000e+000  0.0000000e+000  2.6989499e-004  0.0000000e+000  3.3592589e-002  3.6363645e-005  0.0000000e+000  0.0000000e+000  0.0000000e+000  0.0000000e+000  0.0000000e+000  2.3757801e-002  5.0588747e-003  2.9510915e-005  4.9330841e-004  0.0000000e+000  0.0000000e+000  0.0000000e+000
  0.0000000e+000  0.0000000e+000  0.0000000e+000  0.0000000e+000  0.0000000e+000  0.0000000e+000  0.0000000e+000  0.0000000e+000  0.0000000e+000  0.0000000e+000  0.0000000e+000  0.0000000e+000  0.0000000e+000  0.0000000e+000  0.0000000e+000  0.0000000e+000  0.0000000e+000  0.0000000e+000  0.0000000e+000  0.0000000e+000  0.0000000e+000  0.0000000e+000  0.0000000e+000  0.0000000e+000  0.0000000e+000  0.0000000e+000  0.0000000e+000  0.0000000e+000  0.0000000e+000  0.0000000e+000  0.0000000e+000  0.0000000e+000  0.0000000e+000  1.3905648e-005  0.0000000e+000  4.1006253e-005  2.5485928e-005  0.0000000e+000  0.0000000e+000  0.0000000e+000  2.1861743e-004  0.0000000e+000  0.0000000e+000  2.8399246e-004  3.3658394e-002  5.9432063e-005  0.0000000e+000  0.0000000e+000  0.0000000e+000  0.0000000e+000  4.6780604e-002  2.8793647e-002  0.0000000e+000  0.0000000e+000  3.8903750e-004  0.0000000e+000  6.1433624e-004  3.2404557e-005  0.0000000e+000  5.9703629e-002  2.1089755e-003  5.5929657e-004  5.8100754e-005  1.9900628e-005  0.0000000e+000  2.6469291e-005
  0.0000000e+000  0.0000000e+000  0.0000000e+000  2.6768027e-002  0.0000000e+000  0.0000000e+000  0.0000000e+000  0.0000000e+000  0.0000000e+000  3.2008325e-005  1.6167393e-003  0.0000000e+000  1.1340918e-002  0.0000000e+000  0.0000000e+000  0.0000000e+000  0.0000000e+000  0.0000000e+000  0.0000000e+000  0.0000000e+000  3.4212680e-002  0.0000000e+000  0.0000000e+000  0.0000000e+000  9.0768623e-003  0.0000000e+000  0.0000000e+000  0.0000000e+000  4.2315622e-004  0.0000000e+000  0.0000000e+000  0.0000000e+000  0.0000000e+000  0.0000000e+000  2.1302283e-004  0.0000000e+000  1.1105433e-001  0.0000000e+000  0.0000000e+000  0.0000000e+000  0.0000000e+000  0.0000000e+000  6.6133885e-003  2.7226016e-002  2.2132410e-005  9.9813527e-002  0.0000000e+000  1.3963006e-004  0.0000000e+000  0.0000000e+000  0.0000000e+000  2.4242430e-005  0.0000000e+000  0.0000000e+000  0.0000000e+000  2.6010549e-004  0.0000000e+000  7.4498290e-002  3.2969066e-004  0.0000000e+000  2.5715891e-004  3.2270614e-004  3.8898508e-004  0.0000000e+000  0.0000000e+000  0.0000000e+000
  0.0000000e+000  0.0000000e+000  0.0000000e+000  0.0000000e+000  0.0000000e+000  0.0000000e+000  0.0000000e+000  0.0000000e+000  0.0000000e+000  0.0000000e+000  0.0000000e+000  0.0000000e+000  0.0000000e+000  0.0000000e+000  0.0000000e+000  4.3683915e-004  0.0000000e+000  0.0000000e+000  0.0000000e+000  0.0000000e+000  0.0000000e+000  6.0486146e-004  0.0000000e+000  0.0000000e+000  6.7645996e-004  0.0000000e+000  0.0000000e+000  0.0000000e+000  9.6855057e-004  0.0000000e+000  0.0000000e+000  0.0000000e+000  0.0000000e+000  0.0000000e+000  0.0000000e+000  1.9144295e-004  0.0000000e+000  0.0000000e+000  0.0000000e+000  0.0000000e+000  8.2564526e-004  0.0000000e+000  0.0000000e+000  0.0000000e+000  0.0000000e+000  0.0000000e+000  0.0000000e+000  0.0000000e+000  1.1830690e-002  0.0000000e+000  1.0285932e-004  0.0000000e+000  9.0775417e-005  0.0000000e+000  0.0000000e+000  1.1247486e-004  9.1021329e-002  2.9092130e-003  0.0000000e+000  0.0000000e+000  1.5522028e-004  3.2768182e-002  1.7763082e-002  6.1542649e-002  0.0000000e+000  7.3015318e-003
  0.0000000e+000  3.2594940e-003  0.0000000e+000  0.0000000e+000  0.0000000e+000  0.0000000e+000  1.8339418e-002  0.0000000e+000  0.0000000e+000  1.9013314e-002  0.0000000e+000  0.0000000e+000  1.5165437e-004  0.0000000e+000  0.0000000e+000  1.4747012e-002  0.0000000e+000  0.0000000e+000  0.0000000e+000  0.0000000e+000  0.0000000e+000  0.0000000e+000  8.3704245e-002  0.0000000e+000  1.6969492e-003  0.0000000e+000  0.0000000e+000  3.4612077e-003  2.2936409e-005  0.0000000e+000  0.0000000e+000  0.0000000e+000  0.0000000e+000  0.0000000e+000  2.5876520e-002  3.2012368e-003  0.0000000e+000  0.0000000e+000  0.0000000e+000  0.0000000e+000  0.0000000e+000  0.0000000e+000  7.8104090e-002  0.0000000e+000  0.0000000e+000  9.3632739e-004  0.0000000e+000  0.0000000e+000  7.7820056e-002  0.0000000e+000  0.0000000e+000  0.0000000e+000  0.0000000e+000  3.3442135e-004  4.8203510e-004  0.0000000e+000  1.4961649e-002  4.3656907e-002  2.8539698e-003  0.0000000e+000  1.0854394e-001  1.2176967e-004  0.0000000e+000  0.0000000e+000  0.0000000e+000  0.0000000e+000
  0.0000000e+000  0.0000000e+000  0.0000000e+000  0.0000000e+000  0.0000000e+000  0.0000000e+000  0.0000000e+000  0.0000000e+000  0.0000000e+000  0.0000000e+000  0.0000000e+000  0.0000000e+000  0.0000000e+000  0.0000000e+000  0.0000000e+000  1.4394450e-003  0.0000000e+000  0.0000000e+000  0.0000000e+000  0.0000000e+000  0.0000000e+000  1.9241361e-004  0.0000000e+000  3.1266761e-005  3.2378116e-005  0.0000000e+000  0.0000000e+000  0.0000000e+000  4.9205173e-006  0.0000000e+000  0.0000000e+000  0.0000000e+000  0.0000000e+000  2.1516236e-006  0.0000000e+000  3.5776453e-002  1.8414982e-006  0.0000000e+000  0.0000000e+000  0.0000000e+000  6.0343269e-003  2.4785958e-004  0.0000000e+000  0.0000000e+000  0.0000000e+000  0.0000000e+000  0.0000000e+000  1.7172885e-004  1.4810674e-002  0.0000000e+000  1.7484193e-002  0.0000000e+000  1.1945427e-004  0.0000000e+000  7.5851108e-002  2.9092095e-003  0.0000000e+000  3.7320428e-005  0.0000000e+000  1.5275289e-003  1.3142667e-002  3.6432472e-003  5.7651117e-003  2.4660677e-003  0.0000000e+000  4.1537060e-003
  0.0000000e+000  5.8821913e-005  0.0000000e+000  4.0056387e-004  0.0000000e+000  0.0000000e+000  1.0327527e-004  6.6834583e-006  0.0000000e+000  1.3485009e-002  0.0000000e+000  0.0000000e+000  7.0670270e-005  0.0000000e+000  0.0000000e+000  7.6268105e-003  2.0878473e-004  0.0000000e+000  0.0000000e+000  0.0000000e+000  5.5315795e-005  2.2937751e-004  6.8305951e-004  0.0000000e+000  4.5877962e-002  0.0000000e+000  0.0000000e+000  1.1746360e-004  5.6421318e-003  0.0000000e+000  0.0000000e+000  0.0000000e+000  0.0000000e+000  0.0000000e+000  3.5981168e-003  0.0000000e+000  3.8049066e-002  0.0000000e+000  0.0000000e+000  6.3046548e-005  1.0862537e-003  0.0000000e+000  5.9961368e-002  1.9582737e-005  0.0000000e+000  1.0618630e-002  4.1119538e-004  0.0000000e+000  2.9202122e-002  1.0497331e-004  0.0000000e+000  0.0000000e+000  9.8622564e-006  2.9151505e-002  3.7946256e-003  1.3286885e-002  5.8414583e-005  0.0000000e+000  1.7819898e-003  0.0000000e+000  6.5590956e-003  4.9763769e-002  1.1846231e-005  0.0000000e+000  0.0000000e+000  0.0000000e+000
  0.0000000e+000  1.3376793e-002  0.0000000e+000  0.0000000e+000  0.0000000e+000  0.0000000e+000  0.0000000e+000  0.0000000e+000  0.0000000e+000  6.3768981e-005  0.0000000e+000  4.3495519e-004  0.0000000e+000  2.7255433e-002  0.0000000e+000  0.0000000e+000  0.0000000e+000  0.0000000e+000  0.0000000e+000  0.0000000e+000  0.0000000e+000  0.0000000e+000  0.0000000e+000  0.0000000e+000  3.1331103e-004  1.0821020e-002  0.0000000e+000  4.3842242e-003  0.0000000e+000  0.0000000e+000  0.0000000e+000  0.0000000e+000  0.0000000e+000  0.0000000e+000  2.9525060e-002  0.0000000e+000  0.0000000e+000  0.0000000e+000  1.8022972e-004  0.0000000e+000  0.0000000e+000  0.0000000e+000  8.7563569e-003  0.0000000e+000  1.3125545e-002  3.0236558e-003  1.6405782e-001  0.0000000e+000  0.0000000e+000  0.0000000e+000  0.0000000e+000  0.0000000e+000  0.0000000e+000  7.4180398e-004  0.0000000e+000  4.9944471e-003  0.0000000e+000  1.0246441e-002  0.0000000e+000  0.0000000e+000  6.3651499e-002  0.0000000e+000  0.0000000e+000  0.0000000e+000  0.0000000e+000  0.0000000e+000
  0.0000000e+000  0.0000000e+000  0.0000000e+000  0.0000000e+000  0.0000000e+000  0.0000000e+000  0.0000000e+000  0.0000000e+000  0.0000000e+000  0.0000000e+000  0.0000000e+000  0.0000000e+000  0.0000000e+000  0.0000000e+000  0.0000000e+000  0.0000000e+000  0.0000000e+000  0.0000000e+000  0.0000000e+000  0.0000000e+000  0.0000000e+000  0.0000000e+000  0.0000000e+000  0.0000000e+000  0.0000000e+000  0.0000000e+000  0.0000000e+000  6.0862579e-006  0.0000000e+000  0.0000000e+000  0.0000000e+000  0.0000000e+000  0.0000000e+000  0.0000000e+000  0.0000000e+000  2.0832191e-002  0.0000000e+000  0.0000000e+000  3.9349660e-003  0.0000000e+000  3.9802488e-004  7.1440639e-004  0.0000000e+000  6.2163740e-006  2.0328208e-002  8.6120021e-006  1.3075283e-003  4.7941141e-004  0.0000000e+000  0.0000000e+000  2.0262818e-002  7.5024634e-003  2.1996074e-002  0.0000000e+000  0.0000000e+000  0.0000000e+000  2.8942653e-003  0.0000000e+000  0.0000000e+000  0.0000000e+000  6.4837248e-002  2.0882990e-006  3.6881299e-006  0.0000000e+000  0.0000000e+000  0.0000000e+000
  0.0000000e+000  2.0082202e-004  1.9400420e-005  0.0000000e+000  0.0000000e+000  3.7600873e-004  3.4609960e-004  0.0000000e+000  0.0000000e+000  0.0000000e+000  0.0000000e+000  4.7013411e-005  0.0000000e+000  3.6250744e-004  0.0000000e+000  1.2037915e-003  0.0000000e+000  0.0000000e+000  2.7472383e-005  0.0000000e+000  0.0000000e+000  0.0000000e+000  1.0647749e-003  4.5678601e-004  1.0694021e-004  3.1757546e-005  4.5990431e-004  1.9840353e-002  0.0000000e+000  0.0000000e+000  0.0000000e+000  0.0000000e+000  0.0000000e+000  0.0000000e+000  1.2437274e-002  2.3972345e-002  4.1154439e-006  0.0000000e+000  2.8407273e-003  0.0000000e+000  0.0000000e+000  0.0000000e+000  7.5313537e-004  6.6458970e-005  9.4264133e-004  3.6541466e-004  6.5450748e-003  0.0000000e+000  5.9091785e-003  1.3553598e-005  3.6622901e-003  6.0706497e-004  2.9525657e-004  4.6288605e-005  9.3132169e-005  1.5196151e-002  9.4627203e-003  3.0171840e-003  5.0921199e-003  2.4638154e-002  0.0000000e+000  8.1860063e-005  7.8929211e-006  0.0000000e+000  0.0000000e+000  0.0000000e+000
  0.0000000e+000  0.0000000e+000  0.0000000e+000  3.9969700e-004  0.0000000e+000  0.0000000e+000  0.0000000e+000  8.4787404e-006  0.0000000e+000  0.0000000e+000  1.3386810e-006  0.0000000e+000  0.0000000e+000  0.0000000e+000  0.0000000e+000  9.2627707e-005  0.0000000e+000  0.0000000e+000  0.0000000e+000  0.0000000e+000  0.0000000e+000  6.5009880e-005  0.0000000e+000  0.0000000e+000  3.6409986e-003  0.0000000e+000  0.0000000e+000  0.0000000e+000  2.5795817e-003  0.0000000e+000  0.0000000e+000  0.0000000e+000  0.0000000e+000  0.0000000e+000  0.0000000e+000  3.3772129e-004  7.5508253e-003  0.0000000e+000  0.0000000e+000  8.0402699e-004  1.0939546e-001  9.0397852e-005  7.5377765e-005  1.0013291e-002  0.0000000e+000  0.0000000e+000  0.0000000e+000  1.0556539e-004  8.9916943e-003  9.3644424e-006  1.5798488e-004  6.5579812e-006  1.4500282e-004  1.0756871e-004  3.6409091e-002  3.1569915e-005  4.8576630e-003  4.2391359e-002  0.0000000e+000  1.4695437e-006  1.5159271e-004  0.0000000e+000  2.3129179e-003  1.5491217e-002  0.0000000e+000  7.5681204e-004
  0.0000000e+000  0.0000000e+000  0.0000000e+000  0.0000000e+000  0.0000000e+000  0.0000000e+000  0.0000000e+000  0.0000000e+000  0.0000000e+000  0.0000000e+000  0.0000000e+000  0.0000000e+000  0.0000000e+000  0.0000000e+000  0.0000000e+000  0.0000000e+000  0.0000000e+000  0.0000000e+000  0.0000000e+000  0.0000000e+000  0.0000000e+000  0.0000000e+000  0.0000000e+000  0.0000000e+000  0.0000000e+000  0.0000000e+000  0.0000000e+000  0.0000000e+000  0.0000000e+000  0.0000000e+000  0.0000000e+000  0.0000000e+000  0.0000000e+000  2.7609652e-002  0.0000000e+000  0.0000000e+000  1.6237186e-004  0.0000000e+000  0.0000000e+000  4.3532631e-004  4.6777878e-003  5.8507744e-004  0.0000000e+000  1.7064012e-003  1.3314994e-003  9.8004488e-004  5.9374959e-004  5.5920998e-002  0.0000000e+000  2.8667984e-004  3.7872097e-003  1.0206381e-004  1.4024320e-005  1.2071951e-004  1.8375602e-002  0.0000000e+000  7.1566904e-003  9.3952866e-006  0.0000000e+000  2.4163610e-006  1.3608485e-005  2.1534064e-003  0.0000000e+000  2.6055963e-002  6.7884154e-004  2.7055944e-002
  0.0000000e+000  0.0000000e+000  0.0000000e+000  0.0000000e+000  0.0000000e+000  0.0000000e+000  0.0000000e+000  0.0000000e+000  0.0000000e+000  0.0000000e+000  0.0000000e+000  0.0000000e+000  0.0000000e+000  0.0000000e+000  0.0000000e+000  0.0000000e+000  0.0000000e+000  0.0000000e+000  0.0000000e+000  0.0000000e+000  0.0000000e+000  0.0000000e+000  0.0000000e+000  0.0000000e+000  0.0000000e+000  0.0000000e+000  0.0000000e+000  0.0000000e+000  0.0000000e+000  0.0000000e+000  0.0000000e+000  0.0000000e+000  0.0000000e+000  1.9465955e-003  0.0000000e+000  2.0955929e-005  0.0000000e+000  0.0000000e+000  0.0000000e+000  0.0000000e+000  3.1467518e-002  7.3996987e-005  0.0000000e+000  0.0000000e+000  0.0000000e+000  0.0000000e+000  0.0000000e+000  1.8529342e-003  0.0000000e+000  0.0000000e+000  8.2565164e-005  0.0000000e+000  7.3318104e-006  0.0000000e+000  9.7172604e-002  0.0000000e+000  4.6725493e-003  0.0000000e+000  0.0000000e+000  0.0000000e+000  0.0000000e+000  2.2013835e-002  3.9769628e-002  0.0000000e+000  0.0000000e+000  8.9320332e-003
  0.0000000e+000  0.0000000e+000  0.0000000e+000  0.0000000e+000  0.0000000e+000  0.0000000e+000  0.0000000e+000  0.0000000e+000  0.0000000e+000  0.0000000e+000  0.0000000e+000  0.0000000e+000  0.0000000e+000  0.0000000e+000  0.0000000e+000  0.0000000e+000  0.0000000e+000  0.0000000e+000  0.0000000e+000  0.0000000e+000  0.0000000e+000  0.0000000e+000  0.0000000e+000  0.0000000e+000  0.0000000e+000  0.0000000e+000  0.0000000e+000  0.0000000e+000  0.0000000e+000  0.0000000e+000  0.0000000e+000  0.0000000e+000  0.0000000e+000  0.0000000e+000  0.0000000e+000  0.0000000e+000  0.0000000e+000  0.0000000e+000  0.0000000e+000  0.0000000e+000  0.0000000e+000  4.1384887e-003  0.0000000e+000  0.0000000e+000  0.0000000e+000  0.0000000e+000  0.0000000e+000  1.6831250e-002  0.0000000e+000  0.0000000e+000  0.0000000e+000  0.0000000e+000  0.0000000e+000  0.0000000e+000  0.0000000e+000  0.0000000e+000  0.0000000e+000  0.0000000e+000  0.0000000e+000  0.0000000e+000  0.0000000e+000  0.0000000e+000  4.9216012e-003  0.0000000e+000  0.0000000e+000  0.0000000e+000
  0.0000000e+000  0.0000000e+000  0.0000000e+000  0.0000000e+000  0.0000000e+000  0.0000000e+000  0.0000000e+000  0.0000000e+000  0.0000000e+000  0.0000000e+000  0.0000000e+000  0.0000000e+000  0.0000000e+000  0.0000000e+000  0.0000000e+000  0.0000000e+000  0.0000000e+000  0.0000000e+000  0.0000000e+000  0.0000000e+000  0.0000000e+000  0.0000000e+000  0.0000000e+000  0.0000000e+000  0.0000000e+000  0.0000000e+000  0.0000000e+000  0.0000000e+000  0.0000000e+000  0.0000000e+000  0.0000000e+000  0.0000000e+000  0.0000000e+000  8.7882665e-004  0.0000000e+000  0.0000000e+000  8.1889508e-005  0.0000000e+000  0.0000000e+000  0.0000000e+000  2.4177432e-003  0.0000000e+000  0.0000000e+000  0.0000000e+000  0.0000000e+000  0.0000000e+000  0.0000000e+000  3.1684230e-003  0.0000000e+000  0.0000000e+000  0.0000000e+000  0.0000000e+000  4.6321260e-005  0.0000000e+000  5.4761489e-002  0.0000000e+000  3.7383354e-002  0.0000000e+000  0.0000000e+000  0.0000000e+000  0.0000000e+000  5.1084812e-003  1.9615559e-001  4.2427158e-002  0.0000000e+000  0.0000000e+000
